# Supplementary material for: μ3-Chlorido-μ2-chlorido-(μ3-pyrrolidine-1-carbo­dithio­ato-κ4 S:S,S′:S′)tris­[(tri­ethyl­phosphane-κP)copper(I)]: crystal structure and Hirshfeld surface analysis
Source: Acta Crystallogr E Crystallogr Commun. 2017 Apr 18;73(Pt 5):720–5. doi: 10.1107/S2056989017005382 (PMC5418792; doi:10.1107/S2056989017005382)
Supplement: Supplementary file 1 [file e-73-00720-sup1.cif]

##############################################################################
#                                                                            #
# This CIF contains the data in a paper accepted for publication in          #
# Acta Crystallographica Section E. It conforms to the requirements of       #
# Notes for Authors for Acta Crystallographica Section E, and has been       #
# peer reviewed under the auspices of the IUCr Commission on Journals.       #
#                                                                            #
# Full details of the Crystallographic Information File format               #
# are given in the paper "The Crystallographic Information File (CIF):       #
# a New Standard Archive File for Crystallography" by S. R. Hall, F. H.      #
# Allen and I. D. Brown [Acta Cryst. (1991), A47, 655-685].                  #
#                                                                            #
# The current version of the core CIF dictionary is obtainable from          #
# ftp://ftp.iucr.org/pub/cif_core.dic.                                       #
#                                                                            #
# Software is freely available for graphical display of the structure(s)     #
# in this CIF. For information consult the CIF software page                 #
# http://www.iucr.org/resources/cif/software.                                #
#                                                                            #
# This file may be used for bona fide research purposes within the           #
# scientific community so long as proper attribution is given to the journal # 
# article from which it was obtained.                                        #
#                                                                            #
##############################################################################
data_I
_audit_creation_method     'SHELXL-2014/7'
_chemical_name_systematic
;\
\m~3~-Chlorido-\m~2~-chlorido-(\m~3~-pyrrolidine-1-carbodithioato-\
\k^4^<i>S</i>:<i>S</i>,<i>S</i>':<i>S</i>')tris[(triethylphosphane-\
\k<i>P</i>)copper(I)]
;
_chemical_name_common     ?
_chemical_formula_moiety     'C23 H53 Cl2 Cu3 N P3 S2'
_chemical_formula_sum     'C23 H53 Cl2 Cu3 N P3 S2'
_chemical_formula_iupac     '[Cu3 (C5 H8 N S2) Cl2 (C6 H15 P)3]'
_chemical_formula_weight     762.21
_chemical_melting_point     ?
_shelx_space_group_comment
;
The symmetry employed for this shelxl refinement is uniquely defined
by the following loop, which should always be used as a source of
symmetry information in preference to the above space-group names.
They are only intended as comments.
;
_space_group_crystal_system     monoclinic
_space_group_name_H-M_alt     'P 21/n'
_space_group_name_Hall     '-P 2yn'
loop_
    _space_group_symop_operation_xyz
    'x, y, z'
    '-x+1/2, y+1/2, -z+1/2'
    '-x, -y, -z'
    'x-1/2, -y-1/2, z-1/2'
_cell_length_a     10.6489(2)
_cell_length_b     31.7578(4)
_cell_length_c     10.7212(2)
_cell_angle_alpha     90
_cell_angle_beta     108.607(2)
_cell_angle_gamma     90
_cell_volume     3436.24(11)
_cell_formula_units_Z     4
_cell_measurement_reflns_used     16968
_cell_measurement_theta_min     2.7640
_cell_measurement_theta_max     76.3010
_cell_measurement_temperature     100(2)
_exptl_crystal_description     prism
_exptl_crystal_colour     yellow
_exptl_crystal_size_max     0.200
_exptl_crystal_size_mid     0.088
_exptl_crystal_size_min     0.066
_exptl_crystal_density_diffrn     1.473
_exptl_crystal_density_meas     ?
_exptl_crystal_density_method     ?
_exptl_crystal_F_000     1584
_exptl_absorpt_coefficient_mu     6.140
_exptl_absorpt_correction_type     multi-scan
_exptl_absorpt_process_details
;
(CrysAlisPro; Rigaku Oxford Diffraction, 2015)
;
_shelx_estimated_absorpt_T_min     0.373
_shelx_estimated_absorpt_T_max     0.687
_exptl_absorpt_correction_T_min     0.68410
_exptl_absorpt_correction_T_max     1.00000
_diffrn_ambient_temperature     100(2)
_diffrn_radiation_type     CuK\a
_diffrn_radiation_wavelength     1.54184
_diffrn_radiation_monochromator     mirror
_diffrn_measurement_device_type
                                  'Agilent SuperNova, Dual, Cu at zero, AtlasS2'
_diffrn_measurement_device     'four-circle diffractometer'
_diffrn_measurement_method     '\w scans'
_diffrn_detector_area_resol_mean     10.4607
_diffrn_reflns_number     34566
_diffrn_reflns_av_R_equivalents     0.0273
_diffrn_reflns_theta_min     2.783
_diffrn_reflns_theta_max     76.608
_diffrn_reflns_theta_full     67.684
_diffrn_measured_fraction_theta_max     0.994
_diffrn_measured_fraction_theta_full     1.000
_diffrn_reflns_limit_h_min     -13
_diffrn_reflns_limit_h_max     12
_diffrn_reflns_limit_k_min     -39
_diffrn_reflns_limit_k_max     29
_diffrn_reflns_limit_l_min     -13
_diffrn_reflns_limit_l_max     13
_refine_special_details     ?
_reflns_number_total     7186
_reflns_number_gt     6699
_reflns_threshold_expression     'I > 2\s(I)'
_refine_ls_structure_factor_coef     Fsqd
_refine_ls_matrix_type     full
_refine_ls_R_factor_all     0.0307
_refine_ls_R_factor_gt     0.0283
_refine_ls_wR_factor_gt     0.0716
_refine_ls_wR_factor_ref     0.0730
_refine_ls_goodness_of_fit_ref     1.041
_refine_ls_restrained_S_all     1.041
_refine_ls_number_reflns     7186
_refine_ls_number_parameters     316
_refine_ls_number_restraints     0
_refine_ls_hydrogen_treatment     constr
_refine_ls_weighting_scheme     calc
_refine_ls_weighting_details
              'w=1/[\s^2^(Fo^2^)+(0.0334P)^2^+3.4591P] where P=(Fo^2^+2Fc^2^)/3'
_atom_sites_solution_hydrogens     geom
_atom_sites_solution_primary     ?
_atom_sites_solution_secondary     ?
_refine_ls_shift/su_max     0.002
_refine_ls_shift/su_mean     0.000
_refine_diff_density_max     1.501
_refine_diff_density_min     -0.794
_refine_ls_extinction_method     none
_refine_ls_extinction_coef     .
loop_
    _atom_type_symbol
    _atom_type_description
    _atom_type_scat_dispersion_real
    _atom_type_scat_dispersion_imag
    _atom_type_scat_source
    'C' 'C' 0.0181 0.0091
                         'International Tables Vol C Tables 4.2.6.8 and 6.1.1.4'
    'H' 'H' 0.0000 0.0000
                         'International Tables Vol C Tables 4.2.6.8 and 6.1.1.4'
    'Cu' 'Cu' -1.9646 0.5888
                         'International Tables Vol C Tables 4.2.6.8 and 6.1.1.4'
    'N' 'N' 0.0311 0.0180
                         'International Tables Vol C Tables 4.2.6.8 and 6.1.1.4'
    'P' 'P' 0.2955 0.4335
                         'International Tables Vol C Tables 4.2.6.8 and 6.1.1.4'
    'S' 'S' 0.3331 0.5567
                         'International Tables Vol C Tables 4.2.6.8 and 6.1.1.4'
    'Cl' 'Cl' 0.3639 0.7018
                         'International Tables Vol C Tables 4.2.6.8 and 6.1.1.4'
_computing_data_collection
;
CrysAlis PRO (Rigaku Oxford Diffraction, 2015)
;
_computing_cell_refinement
;
CrysAlis PRO (Rigaku Oxford Diffraction, 2015)
;
_computing_data_reduction
;
CrysAlis PRO (Rigaku Oxford Diffraction, 2015)
;
_computing_structure_solution
;
SHELXS (Sheldrick, 2008)
;
_computing_structure_refinement
;
SHELXL2014 (Sheldrick, 2015)
;
_computing_molecular_graphics
;
ORTEP-3 for Windows (Farrugia, 2012) and DIAMOND (Brandenburg,
2006)
;
_computing_publication_material
;
publCIF (Westrip, 2010)
;
loop_
    _atom_site_type_symbol
    _atom_site_label
    _atom_site_fract_x
    _atom_site_fract_y
    _atom_site_fract_z
    _atom_site_U_iso_or_equiv
    _atom_site_adp_type
    _atom_site_calc_flag
    _atom_site_occupancy
    _atom_site_disorder_assembly
    _atom_site_disorder_group
    Cu Cu1 0.15403(3) 0.60427(2) 0.46213(3) 0.02150(8) Uani d 1 . .
    Cu Cu2 0.41213(3) 0.65484(2) 0.54323(3) 0.02075(8) Uani d 1 . .
    Cu Cu3 0.29958(3) 0.60979(2) 0.26251(3) 0.02196(8) Uani d 1 . .
    Cl Cl1 0.29973(4) 0.62046(2) 0.67210(4) 0.01860(9) Uani d 1 . .
    Cl Cl2 0.21102(4) 0.66892(2) 0.34453(4) 0.01933(9) Uani d 1 . .
    S S1 0.26010(4) 0.55091(2) 0.38531(4) 0.01620(9) Uani d 1 . .
    S S2 0.50822(4) 0.60146(2) 0.45081(4) 0.01641(9) Uani d 1 . .
    P P1 -0.05739(5) 0.60624(2) 0.44227(5) 0.01844(10) Uani d 1 . .
    P P2 0.51349(5) 0.71293(2) 0.63413(5) 0.02172(11) Uani d 1 . .
    P P3 0.29464(5) 0.61039(2) 0.05729(5) 0.01832(10) Uani d 1 . .
    N N1 0.46529(16) 0.53980(5) 0.60120(15) 0.0162(3) Uani d 1 . .
    C C1 0.41813(18) 0.56133(6) 0.49156(18) 0.0152(3) Uani d 1 . .
    C C2 0.38664(19) 0.50826(6) 0.64599(19) 0.0190(4) Uani d 1 . .
    H H2A 0.3621 0.4843 0.5840 0.023 Uiso calc 1 . .
    H H2B 0.3049 0.5210 0.6546 0.023 Uiso calc 1 . .
    C C3 0.4799(2) 0.49415(6) 0.78003(19) 0.0222(4) Uani d 1 . .
    H H3A 0.4297 0.4867 0.8403 0.027 Uiso calc 1 . .
    H H3B 0.5338 0.4697 0.7709 0.027 Uiso calc 1 . .
    C C4 0.5667(2) 0.53283(6) 0.82932(19) 0.0238(4) Uani d 1 . .
    H H4A 0.5202 0.5540 0.8665 0.029 Uiso calc 1 . .
    H H4B 0.6510 0.5250 0.8972 0.029 Uiso calc 1 . .
    C C5 0.59098(19) 0.54950(6) 0.70556(19) 0.0201(4) Uani d 1 . .
    H H5A 0.6084 0.5802 0.7119 0.024 Uiso calc 1 . .
    H H5B 0.6666 0.5349 0.6896 0.024 Uiso calc 1 . .
    C C6 -0.0943(2) 0.58600(9) 0.5866(2) 0.0350(5) Uani d 1 . .
    H H6A -0.0571 0.6055 0.6612 0.042 Uiso calc 1 . .
    H H6B -0.1916 0.5853 0.5674 0.042 Uiso calc 1 . .
    C C7 -0.0388(3) 0.54232(9) 0.6268(3) 0.0417(6) Uani d 1 . .
    H H7A -0.0801 0.5224 0.5558 0.063 Uiso calc 1 . .
    H H7B -0.0576 0.5337 0.7068 0.063 Uiso calc 1 . .
    H H7C 0.0572 0.5426 0.6437 0.063 Uiso calc 1 . .
    C C8 -0.1738(2) 0.57717(7) 0.3059(2) 0.0285(4) Uani d 1 . .
    H H8A -0.1613 0.5466 0.3233 0.034 Uiso calc 1 . .
    H H8B -0.2656 0.5844 0.3014 0.034 Uiso calc 1 . .
    C C9 -0.1549(3) 0.58705(9) 0.1739(2) 0.0379(6) Uani d 1 . .
    H H9A -0.1690 0.6172 0.1553 0.057 Uiso calc 1 . .
    H H9B -0.2189 0.5709 0.1043 0.057 Uiso calc 1 . .
    H H9C -0.0647 0.5794 0.1772 0.057 Uiso calc 1 . .
    C C10 -0.1319(2) 0.65879(8) 0.4228(3) 0.0332(5) Uani d 1 . .
    H H10A -0.1436 0.6691 0.3326 0.040 Uiso calc 1 . .
    H H10B -0.2207 0.6569 0.4335 0.040 Uiso calc 1 . .
    C C11 -0.0480(3) 0.69041(8) 0.5220(3) 0.0432(6) Uani d 1 . .
    H H11A -0.0424 0.6817 0.6112 0.065 Uiso calc 1 . .
    H H11B -0.0890 0.7183 0.5040 0.065 Uiso calc 1 . .
    H H11C 0.0412 0.6915 0.5144 0.065 Uiso calc 1 . .
    C C12 0.4059(2) 0.75778(7) 0.6313(2) 0.0287(5) Uani d 1 . .
    H H12A 0.4587 0.7807 0.6861 0.034 Uiso calc 1 . .
    H H12B 0.3690 0.7683 0.5400 0.034 Uiso calc 1 . .
    C C13 0.2925(3) 0.74600(9) 0.6827(3) 0.0435(6) Uani d 1 . .
    H H13A 0.2441 0.7219 0.6328 0.065 Uiso calc 1 . .
    H H13B 0.2322 0.7700 0.6723 0.065 Uiso calc 1 . .
    H H13C 0.3284 0.7385 0.7761 0.065 Uiso calc 1 . .
    C C14 0.6344(3) 0.73513(8) 0.5657(3) 0.0387(6) Uani d 1 . .
    H H14A 0.6573 0.7640 0.5999 0.046 Uiso calc 1 . .
    H H14B 0.7163 0.7180 0.5937 0.046 Uiso calc 1 . .
    C C15 0.5811(4) 0.73634(9) 0.4171(3) 0.0517(8) Uani d 1 . .
    H H15A 0.5621 0.7076 0.3830 0.078 Uiso calc 1 . .
    H H15B 0.6471 0.7491 0.3828 0.078 Uiso calc 1 . .
    H H15C 0.4995 0.7531 0.3893 0.078 Uiso calc 1 . .
    C C16 0.6077(2) 0.70895(7) 0.8114(2) 0.0322(5) Uani d 1 . .
    H H16A 0.6675 0.7335 0.8377 0.039 Uiso calc 1 . .
    H H16B 0.5451 0.7098 0.8626 0.039 Uiso calc 1 . .
    C C17 0.6886(3) 0.66909(9) 0.8443(3) 0.0393(6) Uani d 1 . .
    H H17A 0.6292 0.6447 0.8289 0.059 Uiso calc 1 . .
    H H17B 0.7439 0.6697 0.9369 0.059 Uiso calc 1 . .
    H H17C 0.7454 0.6669 0.7884 0.059 Uiso calc 1 . .
    C C18 0.2471(2) 0.56150(6) -0.03875(19) 0.0223(4) Uani d 1 . .
    H H18A 0.2167 0.5687 -0.1335 0.027 Uiso calc 1 . .
    H H18B 0.3265 0.5434 -0.0219 0.027 Uiso calc 1 . .
    C C19 0.1383(2) 0.53638(7) -0.0080(2) 0.0291(5) Uani d 1 . .
    H H19A 0.1670 0.5292 0.0858 0.044 Uiso calc 1 . .
    H H19B 0.1209 0.5105 -0.0604 0.044 Uiso calc 1 . .
    H H19C 0.0573 0.5533 -0.0297 0.044 Uiso calc 1 . .
    C C20 0.1873(2) 0.65065(7) -0.0452(2) 0.0262(4) Uani d 1 . .
    H H20A 0.2228 0.6788 -0.0128 0.031 Uiso calc 1 . .
    H H20B 0.1890 0.6478 -0.1366 0.031 Uiso calc 1 . .
    C C21 0.0443(2) 0.64775(8) -0.0457(2) 0.0336(5) Uani d 1 . .
    H H21A 0.0058 0.6210 -0.0855 0.050 Uiso calc 1 . .
    H H21B -0.0069 0.6712 -0.0969 0.050 Uiso calc 1 . .
    H H21C 0.0422 0.6492 0.0448 0.050 Uiso calc 1 . .
    C C22 0.4553(2) 0.62219(7) 0.0359(2) 0.0237(4) Uani d 1 . .
    H H22A 0.5156 0.5980 0.0675 0.028 Uiso calc 1 . .
    H H22B 0.4427 0.6259 -0.0590 0.028 Uiso calc 1 . .
    C C23 0.5198(3) 0.66167(8) 0.1099(2) 0.0358(5) Uani d 1 . .
    H H23A 0.4631 0.6861 0.0754 0.054 Uiso calc 1 . .
    H H23B 0.6064 0.6660 0.0981 0.054 Uiso calc 1 . .
    H H23C 0.5312 0.6583 0.2038 0.054 Uiso calc 1 . .
loop_
    _atom_site_aniso_label
    _atom_site_aniso_U_11
    _atom_site_aniso_U_22
    _atom_site_aniso_U_33
    _atom_site_aniso_U_12
    _atom_site_aniso_U_13
    _atom_site_aniso_U_23
    Cu1 0.01310(14) 0.02656(16) 0.02473(15) -0.00123(11) 0.00588(11)
                                                                    -0.00501(12)
    Cu2 0.02180(15) 0.01514(14) 0.02611(15) -0.00383(11) 0.00876(12)
                                                                    -0.00443(11)
    Cu3 0.03038(17) 0.02277(15) 0.01416(14) 0.00065(12) 0.00914(12) 0.00068(11)
    Cl1 0.0220(2) 0.0212(2) 0.01358(18) 0.00073(16) 0.00701(16) -0.00123(15)
    Cl2 0.0218(2) 0.0185(2) 0.0179(2) 0.00308(16) 0.00661(17) 0.00183(15)
    S1 0.0173(2) 0.0152(2) 0.0159(2) -0.00239(15) 0.00490(16) -0.00200(15)
    S2 0.0158(2) 0.0155(2) 0.0199(2) -0.00078(15) 0.00855(17) -0.00004(16)
    P1 0.0128(2) 0.0219(2) 0.0203(2) -0.00112(17) 0.00482(18) -0.00132(18)
    P2 0.0190(2) 0.0146(2) 0.0294(3) -0.00147(17) 0.0047(2) -0.00271(19)
    P3 0.0240(2) 0.0181(2) 0.0136(2) 0.00122(18) 0.00702(18) -0.00037(17)
    N1 0.0171(7) 0.0130(7) 0.0189(7) 0.0005(6) 0.0064(6) -0.0003(6)
    C1 0.0172(8) 0.0131(8) 0.0169(8) 0.0018(6) 0.0078(7) -0.0028(6)
    C2 0.0225(9) 0.0150(9) 0.0210(9) 0.0001(7) 0.0088(8) 0.0029(7)
    C3 0.0296(11) 0.0186(9) 0.0196(9) 0.0032(8) 0.0096(8) 0.0026(7)
    C4 0.0299(11) 0.0213(10) 0.0177(9) 0.0030(8) 0.0038(8) -0.0001(7)
    C5 0.0190(9) 0.0173(9) 0.0212(9) 0.0013(7) 0.0024(7) 0.0000(7)
    C6 0.0254(11) 0.0531(15) 0.0265(11) -0.0062(10) 0.0082(9) 0.0025(10)
    C7 0.0346(13) 0.0498(16) 0.0327(12) -0.0154(11) -0.0005(10) 0.0135(11)
    C8 0.0230(10) 0.0317(11) 0.0286(11) -0.0046(9) 0.0050(8) -0.0029(9)
    C9 0.0364(13) 0.0504(15) 0.0243(11) -0.0012(11) 0.0062(10) -0.0042(10)
    C10 0.0245(11) 0.0307(12) 0.0426(13) 0.0035(9) 0.0083(10) -0.0036(10)
    C11 0.0314(13) 0.0334(13) 0.0651(18) -0.0017(10) 0.0159(12) -0.0186(12)
    C12 0.0337(12) 0.0184(10) 0.0300(11) 0.0038(8) 0.0045(9) -0.0029(8)
    C13 0.0337(13) 0.0317(13) 0.0680(18) 0.0024(10) 0.0204(13) -0.0126(12)
    C14 0.0443(14) 0.0300(12) 0.0513(15) -0.0103(10) 0.0286(13) -0.0079(11)
    C15 0.085(2) 0.0332(14) 0.0538(17) -0.0146(14) 0.0455(17) -0.0111(12)
    C16 0.0313(12) 0.0290(11) 0.0310(11) -0.0019(9) 0.0027(9) -0.0041(9)
    C17 0.0324(13) 0.0386(14) 0.0374(13) -0.0003(10) -0.0021(10) 0.0007(11)
    C18 0.0281(10) 0.0209(9) 0.0181(9) -0.0013(8) 0.0076(8) -0.0014(7)
    C19 0.0319(12) 0.0264(11) 0.0281(11) -0.0069(9) 0.0084(9) -0.0022(8)
    C20 0.0341(11) 0.0236(10) 0.0232(10) 0.0101(8) 0.0123(9) 0.0034(8)
    C21 0.0300(12) 0.0345(12) 0.0349(12) 0.0096(9) 0.0082(10) 0.0020(10)
    C22 0.0269(10) 0.0260(10) 0.0185(9) -0.0022(8) 0.0074(8) -0.0019(8)
    C23 0.0417(14) 0.0367(13) 0.0304(12) -0.0135(11) 0.0132(10) -0.0083(10)
_geom_special_details
;
 All esds (except the esd in the dihedral angle between two l.s. planes)
 are estimated using the full covariance matrix.  The cell esds are taken
 into account individually in the estimation of esds in distances, angles
 and torsion angles; correlations between esds in cell parameters are only
 used when they are defined by crystal symmetry.  An approximate (isotropic)
 treatment of cell esds is used for estimating esds involving l.s. planes.
;
loop_
    _geom_bond_atom_site_label_1
    _geom_bond_atom_site_label_2
    _geom_bond_site_symmetry_2
    _geom_bond_distance
    _geom_bond_publ_flag
    Cu1 Cl1 . 2.3474(5) y
    Cu1 Cl2 . 2.5809(5) y
    Cu1 S1 . 2.3282(5) y
    Cu1 P1 . 2.1936(5) y
    Cu2 Cl1 . 2.3640(5) y
    Cu2 Cl2 . 2.5324(5) y
    Cu2 S2 . 2.3556(5) y
    Cu2 P2 . 2.2018(6) y
    Cu3 Cl2 . 2.3912(5) y
    Cu3 S1 . 2.4002(5) y
    Cu3 S2 . 2.4939(5) y
    Cu3 P3 . 2.1841(5) y
    Cu1 Cu3 . 3.0216(4) ?
    S1 C1 . 1.7367(19) y
    S2 C1 . 1.7330(19) y
    P1 C10 . 1.831(2) ?
    P1 C8 . 1.836(2) ?
    P1 C6 . 1.830(2) ?
    P2 C14 . 1.816(2) ?
    P2 C12 . 1.822(2) ?
    P2 C16 . 1.849(2) ?
    P3 C20 . 1.830(2) ?
    P3 C22 . 1.836(2) ?
    P3 C18 . 1.842(2) ?
    N1 C1 . 1.313(2) ?
    N1 C5 . 1.477(2) ?
    N1 C2 . 1.480(2) ?
    C2 C3 . 1.530(3) ?
    C2 H2A . 0.9900 ?
    C2 H2B . 0.9900 ?
    C3 C4 . 1.527(3) ?
    C3 H3A . 0.9900 ?
    C3 H3B . 0.9900 ?
    C4 C5 . 1.526(3) ?
    C4 H4A . 0.9900 ?
    C4 H4B . 0.9900 ?
    C5 H5A . 0.9900 ?
    C5 H5B . 0.9900 ?
    C6 C7 . 1.515(4) ?
    C6 H6A . 0.9900 ?
    C6 H6B . 0.9900 ?
    C7 H7A . 0.9800 ?
    C7 H7B . 0.9800 ?
    C7 H7C . 0.9800 ?
    C8 C9 . 1.524(3) ?
    C8 H8A . 0.9900 ?
    C8 H8B . 0.9900 ?
    C9 H9A . 0.9800 ?
    C9 H9B . 0.9800 ?
    C9 H9C . 0.9800 ?
    C10 C11 . 1.527(3) ?
    C10 H10A . 0.9900 ?
    C10 H10B . 0.9900 ?
    C11 H11A . 0.9800 ?
    C11 H11B . 0.9800 ?
    C11 H11C . 0.9800 ?
    C12 C13 . 1.526(4) ?
    C12 H12A . 0.9900 ?
    C12 H12B . 0.9900 ?
    C13 H13A . 0.9800 ?
    C13 H13B . 0.9800 ?
    C13 H13C . 0.9800 ?
    C14 C15 . 1.511(4) ?
    C14 H14A . 0.9900 ?
    C14 H14B . 0.9900 ?
    C15 H15A . 0.9800 ?
    C15 H15B . 0.9800 ?
    C15 H15C . 0.9800 ?
    C16 C17 . 1.508(3) ?
    C16 H16A . 0.9900 ?
    C16 H16B . 0.9900 ?
    C17 H17A . 0.9800 ?
    C17 H17B . 0.9800 ?
    C17 H17C . 0.9800 ?
    C18 C19 . 1.526(3) ?
    C18 H18A . 0.9900 ?
    C18 H18B . 0.9900 ?
    C19 H19A . 0.9800 ?
    C19 H19B . 0.9800 ?
    C19 H19C . 0.9800 ?
    C20 C21 . 1.523(3) ?
    C20 H20A . 0.9900 ?
    C20 H20B . 0.9900 ?
    C21 H21A . 0.9800 ?
    C21 H21B . 0.9800 ?
    C21 H21C . 0.9800 ?
    C22 C23 . 1.525(3) ?
    C22 H22A . 0.9900 ?
    C22 H22B . 0.9900 ?
    C23 H23A . 0.9800 ?
    C23 H23B . 0.9800 ?
    C23 H23C . 0.9800 ?
loop_
    _geom_angle_atom_site_label_1
    _geom_angle_atom_site_label_2
    _geom_angle_atom_site_label_3
    _geom_angle_site_symmetry_1
    _geom_angle_site_symmetry_3
    _geom_angle
    _geom_angle_publ_flag
    Cl1 Cu1 Cl2 . . 96.188(18) y
    Cl1 Cu1 S1 . . 104.585(19) y
    Cl1 Cu1 P1 . . 115.51(2) y
    Cl2 Cu1 S1 . . 100.954(18) y
    Cl2 Cu1 P1 . . 108.90(2) y
    S1 Cu1 P1 . . 125.81(2) y
    Cl1 Cu2 Cl2 . . 97.080(18) y
    Cl1 Cu2 S2 . . 106.406(19) y
    Cl1 Cu2 P2 . . 113.35(2) y
    Cl2 Cu2 S2 . . 97.904(18) y
    Cl2 Cu2 P2 . . 112.82(2) y
    S2 Cu2 P2 . . 124.87(2) y
    Cl2 Cu3 S1 . . 104.566(18) y
    Cl2 Cu3 S2 . . 98.030(18) y
    Cl2 Cu3 P3 . . 118.56(2) y
    S1 Cu3 S2 . . 74.935(17) y
    S1 Cu3 P3 . . 127.39(2) y
    S2 Cu3 P3 . . 123.04(2) y
    P1 Cu1 Cu3 . . 132.231(19) ?
    S1 Cu1 Cu3 . . 51.338(13) ?
    Cl1 Cu1 Cu3 . . 109.575(16) ?
    Cl2 Cu1 Cu3 . . 49.769(12) ?
    P3 Cu3 Cu1 . . 149.44(2) ?
    Cl2 Cu3 Cu1 . . 55.492(13) ?
    S1 Cu3 Cu1 . . 49.237(13) ?
    S2 Cu3 Cu1 . . 86.926(14) ?
    Cu1 Cl1 Cu2 . . 81.004(17) ?
    Cu3 Cl2 Cu2 . . 81.010(16) ?
    Cu3 Cl2 Cu1 . . 74.739(16) ?
    Cu2 Cl2 Cu1 . . 73.508(15) ?
    C1 S1 Cu1 . . 96.15(6) ?
    C1 S1 Cu3 . . 84.76(6) ?
    Cu1 S1 Cu3 . . 79.425(17) ?
    C1 S2 Cu2 . . 94.21(6) ?
    C1 S2 Cu3 . . 81.97(6) ?
    Cu2 S2 Cu3 . . 82.517(17) ?
    C10 P1 C8 . . 102.12(11) ?
    C10 P1 C6 . . 102.40(12) ?
    C8 P1 C6 . . 102.94(11) ?
    C10 P1 Cu1 . . 115.53(8) ?
    C8 P1 Cu1 . . 118.31(8) ?
    C6 P1 Cu1 . . 113.48(8) ?
    C14 P2 C12 . . 102.29(12) ?
    C14 P2 C16 . . 102.70(13) ?
    C12 P2 C16 . . 101.70(11) ?
    C14 P2 Cu2 . . 117.20(8) ?
    C12 P2 Cu2 . . 115.53(8) ?
    C16 P2 Cu2 . . 115.24(8) ?
    C20 P3 C22 . . 102.17(10) ?
    C20 P3 C18 . . 104.21(10) ?
    C22 P3 C18 . . 101.71(10) ?
    C20 P3 Cu3 . . 114.89(7) ?
    C22 P3 Cu3 . . 113.81(7) ?
    C18 P3 Cu3 . . 118.01(7) ?
    C1 N1 C5 . . 124.37(16) ?
    C1 N1 C2 . . 123.24(16) ?
    C5 N1 C2 . . 111.41(15) ?
    N1 C1 S2 . . 121.62(14) ?
    N1 C1 S1 . . 120.11(14) ?
    S2 C1 S1 . . 118.25(11) ?
    N1 C2 C3 . . 103.77(16) ?
    N1 C2 H2A . . 111.0 ?
    C3 C2 H2A . . 111.0 ?
    N1 C2 H2B . . 111.0 ?
    C3 C2 H2B . . 111.0 ?
    H2A C2 H2B . . 109.0 ?
    C4 C3 C2 . . 103.25(15) ?
    C4 C3 H3A . . 111.1 ?
    C2 C3 H3A . . 111.1 ?
    C4 C3 H3B . . 111.1 ?
    C2 C3 H3B . . 111.1 ?
    H3A C3 H3B . . 109.1 ?
    C5 C4 C3 . . 103.30(16) ?
    C5 C4 H4A . . 111.1 ?
    C3 C4 H4A . . 111.1 ?
    C5 C4 H4B . . 111.1 ?
    C3 C4 H4B . . 111.1 ?
    H4A C4 H4B . . 109.1 ?
    N1 C5 C4 . . 102.84(16) ?
    N1 C5 H5A . . 111.2 ?
    C4 C5 H5A . . 111.2 ?
    N1 C5 H5B . . 111.2 ?
    C4 C5 H5B . . 111.2 ?
    H5A C5 H5B . . 109.1 ?
    C7 C6 P1 . . 113.13(18) ?
    C7 C6 H6A . . 109.0 ?
    P1 C6 H6A . . 109.0 ?
    C7 C6 H6B . . 109.0 ?
    P1 C6 H6B . . 109.0 ?
    H6A C6 H6B . . 107.8 ?
    C6 C7 H7A . . 109.5 ?
    C6 C7 H7B . . 109.5 ?
    H7A C7 H7B . . 109.5 ?
    C6 C7 H7C . . 109.5 ?
    H7A C7 H7C . . 109.5 ?
    H7B C7 H7C . . 109.5 ?
    C9 C8 P1 . . 112.35(16) ?
    C9 C8 H8A . . 109.1 ?
    P1 C8 H8A . . 109.1 ?
    C9 C8 H8B . . 109.1 ?
    P1 C8 H8B . . 109.1 ?
    H8A C8 H8B . . 107.9 ?
    C8 C9 H9A . . 109.5 ?
    C8 C9 H9B . . 109.5 ?
    H9A C9 H9B . . 109.5 ?
    C8 C9 H9C . . 109.5 ?
    H9A C9 H9C . . 109.5 ?
    H9B C9 H9C . . 109.5 ?
    C11 C10 P1 . . 112.60(17) ?
    C11 C10 H10A . . 109.1 ?
    P1 C10 H10A . . 109.1 ?
    C11 C10 H10B . . 109.1 ?
    P1 C10 H10B . . 109.1 ?
    H10A C10 H10B . . 107.8 ?
    C10 C11 H11A . . 109.5 ?
    C10 C11 H11B . . 109.5 ?
    H11A C11 H11B . . 109.5 ?
    C10 C11 H11C . . 109.5 ?
    H11A C11 H11C . . 109.5 ?
    H11B C11 H11C . . 109.5 ?
    C13 C12 P2 . . 111.61(16) ?
    C13 C12 H12A . . 109.3 ?
    P2 C12 H12A . . 109.3 ?
    C13 C12 H12B . . 109.3 ?
    P2 C12 H12B . . 109.3 ?
    H12A C12 H12B . . 108.0 ?
    C12 C13 H13A . . 109.5 ?
    C12 C13 H13B . . 109.5 ?
    H13A C13 H13B . . 109.5 ?
    C12 C13 H13C . . 109.5 ?
    H13A C13 H13C . . 109.5 ?
    H13B C13 H13C . . 109.5 ?
    C15 C14 P2 . . 111.1(2) ?
    C15 C14 H14A . . 109.4 ?
    P2 C14 H14A . . 109.4 ?
    C15 C14 H14B . . 109.4 ?
    P2 C14 H14B . . 109.4 ?
    H14A C14 H14B . . 108.0 ?
    C14 C15 H15A . . 109.5 ?
    C14 C15 H15B . . 109.5 ?
    H15A C15 H15B . . 109.5 ?
    C14 C15 H15C . . 109.5 ?
    H15A C15 H15C . . 109.5 ?
    H15B C15 H15C . . 109.5 ?
    C17 C16 P2 . . 112.33(17) ?
    C17 C16 H16A . . 109.1 ?
    P2 C16 H16A . . 109.1 ?
    C17 C16 H16B . . 109.1 ?
    P2 C16 H16B . . 109.1 ?
    H16A C16 H16B . . 107.9 ?
    C16 C17 H17A . . 109.5 ?
    C16 C17 H17B . . 109.5 ?
    H17A C17 H17B . . 109.5 ?
    C16 C17 H17C . . 109.5 ?
    H17A C17 H17C . . 109.5 ?
    H17B C17 H17C . . 109.5 ?
    C19 C18 P3 . . 114.33(14) ?
    C19 C18 H18A . . 108.7 ?
    P3 C18 H18A . . 108.7 ?
    C19 C18 H18B . . 108.7 ?
    P3 C18 H18B . . 108.7 ?
    H18A C18 H18B . . 107.6 ?
    C18 C19 H19A . . 109.5 ?
    C18 C19 H19B . . 109.5 ?
    H19A C19 H19B . . 109.5 ?
    C18 C19 H19C . . 109.5 ?
    H19A C19 H19C . . 109.5 ?
    H19B C19 H19C . . 109.5 ?
    C21 C20 P3 . . 113.07(16) ?
    C21 C20 H20A . . 109.0 ?
    P3 C20 H20A . . 109.0 ?
    C21 C20 H20B . . 109.0 ?
    P3 C20 H20B . . 109.0 ?
    H20A C20 H20B . . 107.8 ?
    C20 C21 H21A . . 109.5 ?
    C20 C21 H21B . . 109.5 ?
    H21A C21 H21B . . 109.5 ?
    C20 C21 H21C . . 109.5 ?
    H21A C21 H21C . . 109.5 ?
    H21B C21 H21C . . 109.5 ?
    C23 C22 P3 . . 112.66(16) ?
    C23 C22 H22A . . 109.1 ?
    P3 C22 H22A . . 109.1 ?
    C23 C22 H22B . . 109.1 ?
    P3 C22 H22B . . 109.1 ?
    H22A C22 H22B . . 107.8 ?
    C22 C23 H23A . . 109.5 ?
    C22 C23 H23B . . 109.5 ?
    H23A C23 H23B . . 109.5 ?
    C22 C23 H23C . . 109.5 ?
    H23A C23 H23C . . 109.5 ?
    H23B C23 H23C . . 109.5 ?
loop_
    _geom_torsion_atom_site_label_1
    _geom_torsion_atom_site_label_2
    _geom_torsion_atom_site_label_3
    _geom_torsion_atom_site_label_4
    _geom_torsion_site_symmetry_1
    _geom_torsion_site_symmetry_2
    _geom_torsion_site_symmetry_3
    _geom_torsion_site_symmetry_4
    _geom_torsion
    _geom_torsion_publ_flag
    C5 N1 C1 S2 . . . . 6.0(2) ?
    C2 N1 C1 S2 . . . . 173.70(13) ?
    C5 N1 C1 S1 . . . . -172.23(14) ?
    C2 N1 C1 S1 . . . . -4.5(2) ?
    Cu2 S2 C1 N1 . . . . -93.58(15) ?
    Cu3 S2 C1 N1 . . . . -175.40(15) ?
    Cu2 S2 C1 S1 . . . . 84.66(10) ?
    Cu3 S2 C1 S1 . . . . 2.84(9) ?
    Cu1 S1 C1 N1 . . . . 96.59(14) ?
    Cu3 S1 C1 N1 . . . . 175.33(15) ?
    Cu1 S1 C1 S2 . . . . -81.67(10) ?
    Cu3 S1 C1 S2 . . . . -2.93(9) ?
    C1 N1 C2 C3 . . . . -176.54(16) ?
    C5 N1 C2 C3 . . . . -7.4(2) ?
    N1 C2 C3 C4 . . . . 28.69(19) ?
    C2 C3 C4 C5 . . . . -39.4(2) ?
    C1 N1 C5 C4 . . . . 152.09(17) ?
    C2 N1 C5 C4 . . . . -16.9(2) ?
    C3 C4 C5 N1 . . . . 34.37(19) ?
    C10 P1 C6 C7 . . . . -178.43(18) ?
    C8 P1 C6 C7 . . . . 75.85(19) ?
    Cu1 P1 C6 C7 . . . . -53.22(19) ?
    C10 P1 C8 C9 . . . . 77.7(2) ?
    C6 P1 C8 C9 . . . . -176.38(18) ?
    Cu1 P1 C8 C9 . . . . -50.4(2) ?
    C8 P1 C10 C11 . . . . -176.76(19) ?
    C6 P1 C10 C11 . . . . 76.9(2) ?
    Cu1 P1 C10 C11 . . . . -47.0(2) ?
    C14 P2 C12 C13 . . . . 178.71(19) ?
    C16 P2 C12 C13 . . . . -75.3(2) ?
    Cu2 P2 C12 C13 . . . . 50.2(2) ?
    C12 P2 C14 C15 . . . . -81.4(2) ?
    C16 P2 C14 C15 . . . . 173.45(19) ?
    Cu2 P2 C14 C15 . . . . 46.1(2) ?
    C14 P2 C16 C17 . . . . -84.3(2) ?
    C12 P2 C16 C17 . . . . 170.03(19) ?
    Cu2 P2 C16 C17 . . . . 44.3(2) ?
    C20 P3 C18 C19 . . . . -91.44(17) ?
    C22 P3 C18 C19 . . . . 162.62(16) ?
    Cu3 P3 C18 C19 . . . . 37.36(18) ?
    C22 P3 C20 C21 . . . . 179.63(16) ?
    C18 P3 C20 C21 . . . . 74.03(18) ?
    Cu3 P3 C20 C21 . . . . -56.63(18) ?
    C20 P3 C22 C23 . . . . 73.77(18) ?
    C18 P3 C22 C23 . . . . -178.70(16) ?
    Cu3 P3 C22 C23 . . . . -50.70(18) ?
loop_
    _geom_hbond_atom_site_label_D
    _geom_hbond_atom_site_label_H
    _geom_hbond_atom_site_label_A
    _geom_hbond_site_symmetry_A
    _geom_hbond_distance_DH
    _geom_hbond_distance_HA
    _geom_hbond_distance_DA
    _geom_hbond_angle_DHA
    C20 H20B Cl1 1_554 0.99 2.81 3.722(2) 154
    C22 H22B Cl1 1_554 0.99 2.80 3.720(2) 154
    C3 H3B Cg1 3_666 0.99 2.83 3.705(2) 148
_shelx_hkl_file
;
   0   0   1 4.34397 56.6130  14
   0   0   1-1.98346 28.3943  16
   0   0  -1-2.48654 43.6946  15
   0   0   2 273616. 4893.10  14
   0   0  -2 270791. 4695.82  15
   0   0   2 258435. 4567.27  16
   0   0  -2 262279. 4608.36   2
   0   0  -3-69.0775 97.1351  15
   0   0   3 154.454 160.041  14
   0   0  -3-54.5152 100.921   3
   0   0  -3 2.57059 67.7670   2
   0   0  -4 533.888 136.156   2
   0   0  -4 748.030 175.487  15
   0   0   4 728.880 241.478  14
   0   0  -4 503.488 172.102   3
   0   0  -5-133.120 191.687   3
   0   0  -5 75.2278 129.439  15
   0   0  -5 21.2687 94.1451   2
   0   0   5-113.358 220.281  14
   0   0   6 133.203 245.776  14
   0   0  -6 277.912 145.514  15
   0   0  -6 119.396 151.768   3
   0   0   7-85.5302 292.689  14
   0   0  -7-200.477 260.055   3
   0   0   8 22160.8 795.739   9
   0   0  -8 22443.5 790.659  12
   0   0  -8 22599.0 794.612   8
   0   0   8 19353.3 1611.38  14
   0   0  -8 23089.3 1408.55   3
   0   0  -8 22931.0 846.562   5
   0   0   9 149.215 100.909   9
   0   0  -9-92.4005 93.2482  12
   0   0  -9-78.7949 136.122   8
   0   0  -9-33.1440 115.970   5
   0   0 -10 125086. 2569.14   8
   0   0 -10 116400. 2497.06  12
   0   0  10 122419. 2541.32   9
   0   0 -10 116964. 2655.25   5
   0   0  11 111.134 92.1322   9
   0   0 -11 340.773 221.124   8
   0   0 -11 84.7312 112.450   5
   0   0 -12 10284.6 403.162   8
   0   0  12 9965.18 408.745   4
   0   0 -12 9643.48 415.626   5
   0   1  -1 393267. 6393.50   2
   0   1  -1 378207. 6517.01  15
   0  -1  -1 374605. 6488.52   2
   0  -1  -1 390301. 6516.06   3
   0   1   1 388345. 6376.32  16
   0  -1   1 378842. 6577.08  14
   0   1   1 390024. 6592.59  14
   0  -1  -1 389425. 6463.41  15
   0  -1  -2 2253.94 186.215   2
   0  -1  -2 2269.16 182.732  15
   0   1  -2 2415.14 206.867  15
   0   1   2 2498.04 147.231  16
   0  -1  -2 2504.43 210.320   3
   0   1  -2 2388.41 161.247   2
   0   1   2 2404.55 246.287  14
   0  -1   2 2665.60 258.768  14
   0   1  -3 10756.1 512.543  15
   0   1   3 10574.7 617.164  14
   0  -1   3 10787.8 621.570  14
   0  -1  -3 9957.65 478.498  15
   0   1  -3 10279.4 417.787   2
   0  -1  -3 10633.7 531.416   3
   0  -1  -3 9662.49 452.276   2
   0   1  -4 386.723 150.206   3
   0   1  -4 170.512 131.724  15
   0   1   4-0.61427 163.655  14
   0   1  -4 183.910 76.5471   2
   0  -1  -4 155.008 125.655  15
   0  -1  -4 119.479 139.059   3
   0  -1  -4 99.6612 89.9908   2
   0  -1   4 322.854 214.762  14
   0  -1  -5 203.513 134.081   2
   0  -1   5 244.915 207.194  14
   0   1   5-4.99591 203.291  14
   0   1  -5 55.2918 156.678   3
   0   1  -5 322.666 170.437  15
   0   1  -5 153.945 118.748   2
   0  -1  -5 61.5227 138.975   3
   0  -1  -5 56.8444 120.397  15
   0  -1  -6 9295.65 730.665   3
   0   1   6 9446.23 901.560  14
   0  -1   6 9165.72 891.197  14
   0   1  -6 10519.1 727.825  15
   0   1  -6 8598.28 709.343   3
   0  -1  -6 9834.48 673.410  15
   0  -1   7 2443.03 527.051  14
   0   1  -7 2005.01 387.636   3
   0  -1  -7 1718.25 366.870   3
   0   1   7 1760.53 480.265  14
   0   1  -8 334.458 196.934   3
   0  -1  -8 635.358 149.493  12
   0   1  -8 455.396 141.965  12
   0   1  -8 544.096 135.904   8
   0   1  -8 648.604 170.657   5
   0  -1   8 532.395 137.577   9
   0  -1  -8 552.536 134.806   8
   0   1   8 700.795 296.236  14
   0  -1   8 764.822 436.715  14
   0  -1  -8 359.302 197.714   3
   0  -1  -8 236.269 123.446   5
   0   1   8 591.681 143.962   9
   0  -1  -9 358.659 118.516   8
   0   1  -9 370.030 141.265   5
   0  -1  -9 513.826 187.367   5
   0  -1  -9 320.654 114.606  12
   0   1  -9 380.201 122.749  12
   0  -1   9 496.683 140.837   9
   0   1  -9 246.447 117.028   8
   0   1   9 576.394 150.568   9
   0  -1 -10 1720.48 260.958   5
   0   1  10 1283.18 197.799   9
   0  -1 -10 1706.17 225.652   8
   0   1 -10 1292.99 196.820  12
   0  -1 -10 1074.89 170.255  12
   0  -1  10 1339.83 204.710   9
   0   1 -10 1638.48 221.060   8
   0   1 -10 1686.91 261.866   5
   0   1 -11 11774.5 517.506   8
   0   1 -11 10297.7 529.837   5
   0  -1 -11 10826.8 529.565   5
   0  -1  11 10696.9 458.586   9
   0  -1 -11 11348.4 491.451   8
   0   1 -11 10257.0 444.086  12
   0  -1 -12 1697.95 159.196   8
   0   1  12 1424.48 156.958   4
   0   1 -12 1462.07 164.854   5
   0  -1 -12 1438.71 157.734   5
   0  -2   0 18965.7 459.308   3
   0  -2   0 18849.1 421.978   2
   0   2  -1 78307.5 1550.81  15
   0  -2  -1 78173.0 1519.94   2
   0   2   1 78016.9 1366.51  16
   0  -2  -1 79043.2 1516.80   3
   0  -2   1 77516.1 1561.12  14
   0   2   2 518.695 146.987  14
   0   2  -2 318.203 116.097  15
   0  -2  -2 252.018 94.9233   3
   0   2   2 286.598 58.7073  16
   0  -2   2 409.806 149.795  14
   0  -2  -2 252.300 85.1011  15
   0   2  -2 309.745 67.0679   2
   0  -2  -2 201.812 90.4213   2
   0  -2   3 2924.43 329.258  14
   0  -2  -3 2856.01 252.816   2
   0   2  -3 2968.46 283.925  15
   0  -2  -3 2806.49 283.697   3
   0  -2  -3 2768.02 248.022  15
   0   2   3 3369.83 357.065  14
   0   2  -3 2550.53 194.924   2
   0   2  -4 18257.2 805.851  15
   0   2   4 18498.9 968.444  14
   0  -2  -4 17810.4 745.409   2
   0  -2  -4 17562.4 811.990   3
   0  -2   4 17122.8 940.188  14
   0  -2  -4 17975.8 744.845  15
   0   2  -4 17675.5 623.738   2
   0  -2  -5 140822. 3170.63   2
   0  -2  -5 144734. 3397.52   3
   0  -2  -5 145560. 3213.14  15
   0   2   5 141472. 3774.46  14
   0   2  -5 139525. 2903.49   2
   0   2  -5 144160. 3324.72  15
   0   2  -5 143387. 3402.32   3
   0  -2   5 147766. 3796.13  14
   0  -2   6 4987.67 642.700  14
   0   2  -6 6209.60 575.758  15
   0  -2  -6 5468.89 484.833   2
   0   2   6 5680.47 699.715  14
   0  -2  -6 5329.07 551.754   3
   0   2  -6 4497.75 518.006   3
   0   2  -7 3448.76 484.526   3
   0  -2   7 3455.00 610.325  14
   0  -2  -7 3050.39 462.131   3
   0   2   7 2904.92 571.744  14
   0  -2   8 359.913 134.276   9
   0   2   8 591.146 137.977   9
   0  -2  -8 256.283 91.4303   8
   0   2   8 346.072 364.344  14
   0   2  -8 264.108 96.3336   8
   0   2  -8 304.448 127.053   5
   0  -2  -8 87.3578 230.859   3
   0   2  -8 329.488 135.576  12
   0  -2  -8 190.080 131.274   5
   0   2  -8-1.10166 250.403   3
   0  -2   8 586.827 364.772  14
   0   2  -9 14533.1 645.425  12
   0  -2  -9 14713.1 636.335   8
   0   2  -9 14644.8 647.769   8
   0  -2  -9 14770.9 681.879   5
   0   2   9 15201.2 633.125   9
   0  -2   9 14965.3 656.643   9
   0   2  -9 15231.0 705.357   5
   0  -2 -10 4326.86 369.577   5
   0  -2  10 4368.01 336.465   9
   0   2 -10 5264.30 412.429   8
   0  -2 -10 4453.50 339.637   8
   0   2 -10 4102.85 369.640   5
   0   2 -10 4469.01 332.016  12
   0  -2 -11 5238.20 361.528   5
   0  -2  11 5232.80 320.333   9
   0   2 -11 5386.31 319.072  12
   0   2 -11 5843.52 352.925   8
   0  -2 -11 5973.19 385.734   8
   0   2 -11 4956.26 364.244   5
   0   2  12 327.196 84.4277   4
   0   2 -12 496.605 155.796   8
   0  -2 -12 531.372 124.676   8
   0   2 -12 443.149 112.960   5
   0  -2 -12 519.603 105.619   5
   0  -3   0 31.0945 40.5123   2
   0  -3   0 67.6287 58.6060   3
   0  -3  -1 108968. 2132.86   2
   0  -3   1 113725. 2171.50  14
   0  -3  -1 109907. 2119.01   3
   0   3   1 114470. 1939.29   1
   0   3  -2 50706.8 1250.79  15
   0   3   2 48924.3 951.721  16
   0  -3  -2 50238.9 1204.24   3
   0  -3   2 47205.4 1279.56  14
   0   3   2 51583.7 1314.62  14
   0  -3  -2 50387.4 1205.06   2
   0   3  -2 46911.5 964.488   2
   0   3  -3 11436.5 576.788  15
   0   3   3 11981.4 666.806  14
   0  -3  -3 11585.3 546.304   2
   0   3   3 13117.9 386.784  16
   0  -3  -3 11264.2 563.486   3
   0  -3   3 10994.6 639.273  14
   0   3  -3 11433.9 399.804   2
   0  -3  -4 66557.2 1782.53   2
   0   3  -4 67291.1 1503.80   2
   0   3  -4 72058.8 1897.59  15
   0   3   4 72850.1 2149.60  14
   0  -3  -4 71743.9 1900.07   3
   0  -3   4 70452.5 2112.93  14
   0   3   5 43817.6 1819.23  14
   0  -3  -5 42867.3 1436.45   2
   0  -3  -5 44932.5 1569.14   3
   0   3  -5 46258.2 1560.54  15
   0  -3   5 46867.7 1857.37  14
   0  -3   6 26194.3 1514.76  14
   0   3  -6 25653.0 1273.29   3
   0   3  -6 25544.3 1218.82  15
   0  -3  -6 26311.4 1273.25   3
   0   3   6 25468.1 1507.55  14
   0  -3  -6 23644.8 1095.12   2
   0   3   7 381.606 358.129  14
   0   3  -7-230.936 242.722   3
   0   3  -7 94.0968 179.178  15
   0  -3  -7-22.1540 173.699   3
   0  -3   7 350.905 220.975  14
   0   3  -8 3449.12 319.638   5
   0   3  -8 3170.06 283.513   8
   0   3  -8 2607.13 265.999  12
   0  -3   8 1783.61 520.708  14
   0  -3   8 3086.81 289.449   9
   0   3   8 3102.45 726.795  14
   0   3  -8 2689.52 511.882   3
   0  -3  -8 3178.34 278.680   8
   0  -3  -8 2850.10 289.198   5
   0  -3  -8 2521.69 459.340   3
   0  -3  -9 25804.6 933.994   5
   0   3  -9 25081.8 883.027   8
   0   3  -9 26229.8 912.983  12
   0  -3  -9 26919.9 895.674   8
   0  -3   9 25827.3 909.581   9
   0   3  -9 25324.8 958.531   5
   0   3 -10 46604.7 1381.17   5
   0  -3 -10 47249.6 1268.01   8
   0  -3  10 45590.0 1277.51   9
   0   3 -10 46521.6 1349.85   8
   0   3 -10 46831.6 1283.88  12
   0  -3 -10 45209.4 1324.92   5
   0  -3  11 9347.29 438.151   9
   0  -3 -11 9937.94 454.575   8
   0   3 -11 9225.48 500.866   5
   0  -3 -11 8021.28 447.527   5
   0   3 -11 8688.54 420.459  12
   0   3 -11 10648.5 492.918   8
   0  -3  12 2816.07 175.410   9
   0  -3 -12 2569.97 192.364   5
   0   3 -12 3189.85 240.422   5
   0   3  12 3045.04 207.129   4
   0   3 -12 3291.08 217.150   8
   0  -3 -12 3103.61 209.569   8
   0  -4   0 712594. 11883.1   2
   0  -4   0 718298. 11988.0   3
   0   4   1 46133.7 903.946   1
   0  -4  -1 46737.1 1079.72   3
   0  -4  -1 46301.2 1088.43   2
   0  -4   1 48003.0 1109.09  14
   0   4   2 162846. 3226.30  14
   0   4   2 155725. 2747.69   1
   0  -4   2 161071. 3206.14  14
   0   4  -2 162626. 3183.11  15
   0  -4  -2 162683. 3092.92   3
   0   4   2 160929. 2779.41  16
   0  -4  -2 161792. 3116.34   2
   0  -4  -3 39511.6 1169.58   3
   0   4   3 36283.9 800.999  16
   0  -4  -3 38975.3 1153.88   2
   0   4  -3 37331.0 846.426   2
   0  -4   3 39563.4 1298.16  14
   0   4   3 39114.0 1303.51  14
   0   4  -3 40727.9 1223.61  15
   0   4   4 195539. 4346.47  14
   0  -4  -4 199583. 4053.23   3
   0   4  -4 194268. 4062.92  15
   0  -4   4 199596. 4346.23  14
   0   4  -4 186367. 3472.94   2
   0  -4  -4 194993. 3971.97   2
   0   4   5 125754. 3491.35  14
   0  -4  -5 129731. 3142.31   3
   0  -4   5 124823. 3457.16  14
   0   4  -5 124533. 3106.75  15
   0  -4  -5 127768. 3027.91   2
   0  -4   6 14242.8 1109.91  14
   0   4  -6 14106.7 910.002  15
   0   4  -6 14871.6 956.991   3
   0   4   6 14150.3 1123.89  14
   0  -4  -6 14442.4 926.761   3
   0  -4  -6 13905.7 848.426   2
   0  -4  -7 12720.0 960.339   3
   0   4  -7 13016.5 982.399   3
   0   4   7 13175.7 1213.74  14
   0   4  -7 12220.7 912.794  15
   0  -4   7 12720.5 1172.72  14
   0   4  -8 67755.0 1698.55  12
   0   4  -8 65761.7 2583.72   3
   0  -4  -8 67932.2 1643.10   8
   0   4  -8 67510.1 1645.05   8
   0  -4   8 65999.5 1665.95   9
   0  -4   8 70095.5 3157.64  14
   0  -4  -8 68623.2 1686.62   5
   0  -4  -8 63348.8 2517.13   3
   0   4  -8 70656.2 1753.69   5
   0   4   8 67312.8 3126.36  14
   0  -4  -9 18487.7 720.500   8
   0  -4  -9 18323.5 756.540   5
   0  -4   9 17716.7 734.312   9
   0   4  -9 17826.7 778.457   5
   0   4  -9 18606.7 753.262  12
   0   4  -9 17524.7 715.715   8
   0  -4  10 100845. 2260.43   9
   0  -4 -10 103414. 2237.14   8
   0   4 -10 103734. 2279.37  12
   0   4 -10 103916. 2262.10   8
   0   4 -10 100901. 2376.78   5
   0  -4 -10 99919.1 2297.78   5
   0  -4  11 2372.53 220.971   9
   0  -4 -11 1997.78 217.694   5
   0   4 -11 2376.78 229.977   8
   0   4 -11 2248.35 214.856  12
   0  -4 -11 2385.48 226.588   8
   0   4 -11 2238.68 258.747   5
   0  -4 -12 647.458 105.083   5
   0  -4  12 837.488 128.940   4
   0  -4  12 644.534 98.8434   9
   0   4 -12 648.644 129.290   5
   0   4  12 701.977 107.983   4
   0   4 -12 1010.22 136.473   8
   0  -5   0 186.223 86.3805   3
   0  -5   0 83.6978 71.2142   2
   0  -5  -1 41270.4 1037.30   2
   0   5   1 40552.6 859.931   1
   0  -5   1 41236.5 1046.00  14
   0  -5  -1 41285.7 1039.95   3
   0   5   2 5407.56 195.272   1
   0  -5  -2 6043.48 373.427   2
   0  -5  -2 5785.71 354.187   3
   0   5   2 5820.05 230.336  16
   0   5  -2 5653.03 390.025  15
   0  -5   2 5719.33 389.194  14
   0   5  -3 10848.9 601.087  15
   0  -5  -3 10498.9 554.313   2
   0   5   3 10196.9 631.438  14
   0  -5  -3 10460.4 560.139   3
   0  -5   3 11281.5 650.126  14
   0   5   3 9276.54 302.318  16
   0   5  -3 9933.17 323.928   2
   0   5   4 42235.4 1554.72  14
   0  -5  -4 40816.9 1349.06   3
   0   5  -4 41134.0 1401.17  15
   0   5  -4 37144.3 870.860   2
   0  -5   4 39610.0 1504.88  14
   0  -5  -4 39034.7 1309.84   2
   0  -5   5 62351.7 2209.52  14
   0  -5  -5 60495.1 1915.18   3
   0  -5  -5 60626.3 1870.31   2
   0   5  -5 59232.5 1921.59  15
   0   5   5 61859.5 2236.27  14
   0   5  -6 12526.6 885.418   3
   0   5   6 11991.9 1041.87  14
   0  -5  -6 12209.4 860.574   3
   0  -5  -6 11894.6 796.318   2
   0  -5   6 11555.1 991.963  14
   0   5  -6 12384.2 864.214  15
   0  -5  -7 41013.8 1814.82   3
   0   5  -7 41962.1 1802.76  15
   0   5   7 43515.3 2246.15  14
   0  -5   7 38446.5 2107.95  14
   0   5  -7 40924.2 1835.31   3
   0   5  -8 2862.43 532.591   3
   0  -5  -8 2348.31 472.964   3
   0  -5   8 3380.96 676.680  14
   0  -5  -8 3769.67 301.480   8
   0   5   8 2751.02 688.800  14
   0  -5  -8 3278.98 298.943   5
   0   5  -8 3407.49 320.399   5
   0   5  -8 3486.69 315.955  12
   0   5  -8 3506.53 303.468   8
   0  -5   8 3334.02 310.628   9
   0   5  -9 485.409 160.471   5
   0  -5  -9 586.793 164.180   5
   0   5  -9 473.370 155.782   8
   0   5  -9 905.913 191.036  12
   0  -5   9 643.074 176.670   9
   0  -5  -9 452.427 145.497   8
   0  -5 -10 474.720 140.510   8
   0   5 -10 785.423 230.914   5
   0  -5  10 662.694 171.110   9
   0  -5 -10 611.015 164.349   5
   0   5 -10 515.131 160.450  12
   0   5 -10 862.255 322.395   8
   0   5 -11 1491.32 217.533   5
   0  -5  11 1567.94 186.179   9
   0   5 -11 1573.36 184.536  12
   0   5 -11 1609.66 201.726   8
   0  -5 -11 1146.25 169.728   5
   0  -5 -11 1519.54 185.828   8
   0   5  12 9569.49 366.964   4
   0  -5 -12 12185.3 421.326   8
   0   5 -12 11873.8 422.760   8
   0   5 -12 10418.7 363.158  12
   0   5 -12 10963.4 453.715   5
   0  -5  12 10890.0 377.844   9
   0  -5  12 11559.7 433.673   4
   0  -6   0 92525.1 1880.10   2
   0  -6   0 93615.8 2003.39   3
   0  -6  -1 153009. 3058.00   2
   0  -6  -1 154259. 3067.68   3
   0  -6   1 163715. 2874.78   2
   0  -6   1 159232. 3073.67  14
   0  -6  -2 528.232 147.750   2
   0  -6  -2 466.675 134.473   3
   0   6   2 483.124 86.7669  16
   0   6   2 429.995 61.3029   1
   0  -6   2 650.950 171.230  14
   0   6  -2 540.500 180.565  15
   0   6  -3 10968.8 341.405   2
   0  -6  -3 12775.9 632.896   3
   0  -6   3 13010.8 712.359  14
   0   6  -3 13961.2 705.995  15
   0   6   3 13169.7 718.612  14
   0   6   3 11779.9 355.448  16
   0  -6  -3 13180.6 650.979   2
   0  -6  -4 23745.8 1004.47   2
   0  -6   4 21922.7 1099.16  14
   0   6  -4 23455.8 1055.82  15
   0   6   4 24056.3 1148.55  14
   0  -6  -4 22283.1 970.739   3
   0  -6  -5 137990. 3353.43   2
   0  -6  -5 138692. 3395.90   3
   0  -6   5 147439. 3817.85  14
   0   6   5 138325. 3765.44  14
   0   6  -5 137104. 3449.65  15
   0  -6  -6 22793.5 1172.46   2
   0   6  -6 24503.7 1274.83  15
   0  -6   6 24068.0 1465.82  14
   0   6   6 24458.5 1502.22  14
   0  -6  -6 23973.6 1244.15   3
   0   6   7 1183.59 413.517  14
   0   6  -7 1559.72 377.183   3
   0   6  -7 931.322 286.084  15
   0  -6  -7 1530.10 333.255   3
   0  -6   7 1206.90 419.864  14
   0  -6   8 949.892 187.993   9
   0   6  -8 877.066 348.473   3
   0  -6  -8 722.682 278.079   3
   0   6  -8 1022.64 201.266   5
   0  -6   8 1050.62 498.827  14
   0  -6  -8 996.064 179.185   5
   0   6  -8 1323.20 210.375  12
   0  -6  -8 943.141 171.548   8
   0   6  -9 19699.1 798.125  12
   0   6  -9 20453.5 780.281   8
   0  -6   9 19377.3 779.513   9
   0   6  -9 19480.6 822.897   5
   0  -6  -9 20532.4 765.857   8
   0  -6  -9 18898.0 756.473   5
   0   6 -10 400.256 176.484   5
   0  -6  10 270.132 133.237   9
   0   6 -10 187.423 124.363  12
   0  -6 -10 95.5474 107.959   8
   0   6 -10 278.501 240.253   8
   0  -6 -10 194.008 127.301   5
   0   6 -11 3717.84 280.606   8
   0   6 -11 3600.34 271.049  12
   0  -6 -11 4048.31 278.688   8
   0   6 -11 3411.95 307.951   5
   0  -6 -11 3495.50 262.322   5
   0  -6  11 3612.30 273.280   9
   0   6  12 774.596 95.7362   4
   0  -6  12 803.045 117.858   4
   0  -6 -12 1142.21 132.860   8
   0  -6  12 835.815 103.097   9
   0   6 -12 986.037 147.951   5
   0   6 -12 1195.57 178.328   8
   0   6 -12 904.862 108.449  12
   0  -7   0-7.17857 82.4094   2
   0  -7   0 27.7413 111.040   3
   0  -7   1 29396.3 909.959  14
   0  -7  -1 28576.4 893.864   2
   0  -7  -1 29605.4 923.178   3
   0  -7   1 29018.5 764.773   2
   0  -7  -2 10534.7 541.156   3
   0  -7   2 10439.6 564.889  14
   0  -7  -2 10573.4 546.675   2
   0   7   2 9734.82 383.583  16
   0   7   2 9834.79 325.477   1
   0   7  -2 10648.0 585.243  15
   0   7  -3 52.5065 35.8583   2
   0  -7  -3 23.2698 115.017   2
   0  -7   3 45.9298 136.625  14
   0   7   3 143.317 54.8868  16
   0  -7  -3 129.992 130.623   3
   0   7   3 291.829 174.886  14
   0   7   4 141294. 3498.69  14
   0   7  -4 142250. 3387.51  15
   0  -7  -4 140659. 3268.79   2
   0  -7   4 137029. 3460.51  14
   0  -7  -4 139632. 3247.76   3
   0   7  -5 15159.3 934.239  15
   0  -7   5 14395.1 1004.97  14
   0  -7  -5 13807.2 853.410   2
   0   7   5 14256.2 1024.30  14
   0  -7  -5 14312.8 875.804   3
   0  -7   6 119539. 3686.58  14
   0  -7  -6 114362. 3180.11   2
   0  -7  -6 118422. 3259.87   3
   0   7   6 114310. 3680.65  14
   0   7  -6 117586. 3312.35  15
   0  -7  -7-3.59906 134.552   2
   0  -7   7-174.943 191.404  14
   0   7   7-139.638 327.940  14
   0  -7  -7 151.041 191.201   3
   0   7  -7 159.707 176.751  15
   0  -7  -8 3121.80 275.077   8
   0   7  -8 3681.23 337.818   5
   0  -7  -8 2130.54 495.539   3
   0   7   8 3122.15 692.928  14
   0  -7  -8 3375.85 286.346   5
   0  -7   8 3245.49 670.507  11
   0  -7   8 2270.84 623.916  14
   0   7  -8 3178.60 312.564  12
   0   7  -8 2771.66 522.572   3
   0  -7   8 3214.15 291.944   9
   0  -7  -9 23626.2 836.269   8
   0   7  -9 24328.6 894.995  12
   0  -7  -9 22883.6 832.994   5
   0  -7   9 23836.3 871.887   9
   0   7  -9 22904.8 906.198   5
   0   7  -9 22538.3 841.871   8
   0  -7 -10 35369.1 1036.44   8
   0   7 -10 33371.3 1125.23   5
   0   7 -10 35006.0 1057.51   8
   0  -7 -10 32512.4 1015.04   5
   0  -7  10 34420.4 1057.89   9
   0   7 -10 34657.4 1078.18  12
   0  -7 -11 368.804 111.037   8
   0   7 -11 600.201 130.575  12
   0  -7  11 481.974 123.573   9
   0   7 -11 600.663 145.063   8
   0   7 -11 526.916 157.844   5
   0   7 -12 2705.06 219.955   5
   0  -7 -12 3300.29 203.391   8
   0  -7  12 2959.05 203.571   4
   0   7 -12 2617.82 175.785  12
   0   7 -12 3175.79 204.078   8
   0  -7  12 2866.73 182.682   9
   0  -8   0 119168. 2422.84   2
   0  -8   0 118768. 2580.96   3
   0  -8   1 66086.3 1468.89   2
   0  -8  -1 66791.5 1676.94   3
   0  -8  -1 68154.0 1642.94   2
   0  -8   1 67880.9 1657.33  14
   0   8   2 90.5559 47.4178   1
   0  -8  -2-98.1006 133.900   2
   0  -8  -2 157.225 149.312   3
   0   8  -2 185.644 140.108  15
   0  -8   2 88.0492 124.808  14
   0   8   3 57620.4 1229.12  16
   0   8  -3 60604.8 1816.00  15
   0  -8  -3 59284.7 1716.26   2
   0   8   3 59750.8 1795.14  14
   0  -8  -3 59258.0 1689.20   3
   0  -8   3 60818.1 1804.39  14
   0  -8  -4 58625.3 1836.39   3
   0   8   4 61702.6 2045.53  14
   0   8  -4 63501.3 2008.72  15
   0  -8   4 62484.7 2039.90  14
   0  -8  -4 61456.2 1886.29   2
   0   8   5 439465. 9060.34  14
   0  -8  -5 445107. 8648.32   3
   0   8  -5 454165. 8829.88  15
   0  -8   5 451931. 9059.50  14
   0  -8  -5 434765. 8615.42   2
   0   8   6 20019.1 1389.87  14
   0  -8  -6 21492.6 1212.52   3
   0  -8   6 21923.8 1415.43  14
   0   8  -6 22420.5 1279.29  15
   0  -8  -6 22451.7 1220.11   2
   0  -8  -7 97911.4 2104.10  10
   0   8   7 97844.6 3642.48  14
   0   8  -7 96440.1 3158.15  15
   0  -8   7 97883.7 3590.29  14
   0   8  -7 96426.9 3142.69   3
   0  -8  -7 92962.0 2998.03   2
   0   8  -7 98937.2 2213.40  12
   0   8  -7 95818.2 2197.44   5
   0  -8   7 97512.0 2156.94   9
   0  -8  -7 96008.9 3113.34   3
   0  -8  -7 100011. 2116.67   8
   0  -8   8 28695.2 1733.86  11
   0  -8  -8 29626.4 946.564   8
   0   8  -8 27352.3 1652.20   3
   0   8   8 25677.6 1919.82  14
   0  -8  -8 29700.5 1671.41   3
   0   8  -8 28753.4 998.713  12
   0   8  -8 29520.9 1018.56   5
   0  -8  -8 30523.3 961.867  17
   0  -8   8 27340.5 1938.18  14
   0  -8   8 29351.2 978.176   9
   0   8  -9 20061.5 806.697  12
   0  -8   9 19139.5 774.122   9
   0   8  -9 18547.1 809.665   5
   0  -8  -9 19476.7 750.086   8
   0   8  -9 19666.8 771.273   8
   0   8 -10 36933.1 1196.31   5
   0   8 -10 40879.7 1158.82   8
   0  -8  10 37632.2 1127.81   9
   0  -8 -10 38813.6 1109.09   8
   0   8 -10 38448.2 1154.86  12
   0  -8  11 1154.93 162.221   9
   0  -8 -11 1026.95 155.112   8
   0   8 -11 1074.25 162.724  12
   0   8 -11 1088.38 186.282   8
   0   8 -11 1177.55 193.609   5
   0   8 -12 138.066 63.2543  12
   0   8 -12 106.780 59.1635   8
   0  -8  12 86.4076 57.7110   9
   0  -8 -12 132.985 65.0099   8
   0  -8  12 194.372 74.7119   4
   0   8 -12 150.081 83.4995   5
   0  -9   0 74.4412 91.1829   2
   0  -9   0 81.3839 127.711   3
   0  -9   1 19762.6 792.038  14
   0   9  -1 18917.1 836.352  15
   0  -9  -1 22166.7 844.099   3
   0  -9  -1 21326.6 804.293   2
   0  -9   1 21611.7 690.302   2
   0   9  -2 32435.3 1186.34  15
   0  -9  -2 30668.1 1088.85   3
   0   9   2 29976.9 781.644   1
   0  -9   2 31698.5 1108.62  14
   0  -9  -2 30835.9 1089.33   2
   0  -9   3 7429.67 568.967  14
   0   9   3 6483.85 535.372  14
   0   9   3 6854.43 314.827  16
   0  -9  -3 8014.82 567.326   2
   0  -9  -3 7259.46 539.828   3
   0   9  -3 7230.79 581.976  15
   0   9   4 1742.69 349.638  14
   0   9  -4 2370.68 382.290  15
   0  -9  -4 1744.09 291.198   3
   0  -9   4 2019.44 348.048  14
   0  -9  -4 2295.81 337.966   2
   0  -9   5 10235.6 864.040  14
   0  -9  -5 10185.4 762.576   3
   0  -9  -5 10730.4 797.539   2
   0   9  -5 10206.9 825.741  15
   0   9   5 9501.40 854.028  14
   0  -9  -6 37466.7 1665.28   2
   0   9   6 35706.3 1895.07  14
   0   9  -6 38580.5 1755.85  15
   0  -9   6 36519.3 1880.89  14
   0  -9  -6 37641.4 1669.80   3
   0   9  -7 4145.29 578.205  15
   0   9  -7 4784.74 355.102  12
   0   9   7 5374.33 786.242  14
   0   9  -7 4680.13 362.150   5
   0  -9   7 4331.64 708.589  14
   0  -9   7 4317.48 330.184   9
   0  -9  -7 4978.09 331.079  10
   0   9  -7 4664.79 626.597   3
   0  -9  -7 4302.62 582.028   3
   0  -9  -7 3960.30 555.271   2
   0  -9  -7 4557.82 320.584   8
   0   9   8 10526.1 1216.87  14
   0   9  -8 12155.3 616.794   5
   0  -9   8 11907.1 588.712   9
   0  -9   8 11205.7 1235.23  14
   0  -9  -8 11891.1 560.276  10
   0   9  -8 11264.9 1045.98   3
   0  -9  -8 10185.1 982.985   3
   0  -9  -8 12410.9 580.646  17
   0  -9   8 12080.2 1148.12  11
   0  -9  -8 12263.2 571.298   8
   0   9  -8 13335.1 637.704  12
   0   9  -9 3403.45 341.716   5
   0   9  -9 3904.65 354.058  12
   0  -9  -9 3575.64 305.460   8
   0  -9   9 3601.28 326.394   9
   0   9  -9 3628.27 330.819   8
   0   9 -10 587.602 176.238   5
   0  -9  10 685.593 166.706   9
   0   9 -10 461.102 169.595  12
   0  -9 -10 334.556 140.472   8
   0   9 -10 842.681 245.219   8
   0  -9  11 6314.45 352.710   9
   0   9 -11 5373.46 370.244   5
   0  -9 -11 5958.73 333.137   8
   0   9 -11 5880.67 349.920  12
   0   9 -11 6323.93 352.405   8
   0  -9  12 86.0549 49.9604   9
   0   9 -12 76.4931 54.6201  12
   0  -9  12 83.3680 62.8096   4
   0   9 -12 54.2277 67.9464   5
   0   9 -12 43.7045 57.6219   8
   0  -9 -12 61.7350 51.5281   8
   0  10   0 7962.59 516.144  15
   0 -10   0 8001.90 455.511   2
   0 -10   0 8288.67 536.069   3
   0 -10   1 34154.8 973.291   2
   0 -10  -1 34316.3 1117.72   2
   0  10  -1 32973.0 1192.70  15
   0 -10  -1 33641.7 1150.97   3
   0 -10  -2 9020.28 575.084   2
   0  10  -2 9775.45 644.868  15
   0  10   2 8890.81 385.127   1
   0 -10   2 9044.65 601.844  14
   0 -10  -2 9446.88 593.076   3
   0  10  -3 343.641 212.443  15
   0 -10  -3 171.334 174.601   2
   0  10   3 35.7330 134.989  14
   0 -10   3 273.521 189.770  14
   0 -10  -3 96.7041 154.413   3
   0  10   3 175.273 63.0235  16
   0 -10  -4 78956.9 2315.12   3
   0 -10  -4 78885.7 2337.01   2
   0  10   4 78647.0 2455.77  14
   0  10  -4 81046.8 2474.85  15
   0 -10   4 81555.3 2470.14  14
   0 -10  -5 246323. 5391.39   3
   0  10  -5 247405. 5607.39  15
   0 -10  -5 236092. 5379.98   2
   0  10   5 233076. 5679.68  14
   0 -10   5 246572. 5731.44  14
   0 -10   6 13016.0 1103.03  14
   0 -10  -6 11977.2 936.897   2
   0  10  -6 12832.7 1010.80  15
   0  10   6 12202.0 1087.04  14
   0 -10  -6 11923.4 925.441   3
   0 -10  -7 1744.22 406.432   3
   0 -10   7 1316.11 418.415  14
   0 -10  -7 1781.91 211.619   8
   0 -10   7 1896.80 228.453   9
   0  10   7 1310.13 449.508  14
   0  10  -7 1891.09 231.703  12
   0  10  -7 1809.30 242.115   5
   0 -10  -7 1031.88 306.399   2
   0 -10  -7 2194.46 226.470  10
   0 -10   7 1496.71 373.831  11
   0  10  -7 777.361 288.258  15
   0 -10  -8 7949.19 455.463  17
   0  10  -8 7819.41 892.711   3
   0 -10   8 9120.49 1004.90  11
   0 -10   8 7839.58 473.636   9
   0 -10   8 6321.61 938.143  14
   0 -10  -8 8251.89 455.345   8
   0  10  -8 8521.95 505.094  12
   0  10  -8 8620.56 518.482   5
   0  10   8 7958.69 1061.62  14
   0 -10  -8 7172.71 824.588   3
   0 -10  -8 8068.96 453.753  10
   0 -10   9 3834.86 709.561  11
   0 -10  -9 3827.62 315.176   8
   0  10  -9 3703.19 324.285   8
   0  10  -9 3314.15 331.149   5
   0 -10   9 4078.93 339.941   9
   0  10  -9 3594.92 329.579  12
   0 -10 -10 34100.5 1010.72   8
   0  10 -10 31816.3 1088.44   5
   0 -10  10 34406.5 1044.23   9
   0  10 -10 34922.2 1045.82   8
   0  10 -10 35362.9 1081.26  12
   0 -10  11 27.0520 81.7542   9
   0 -10 -11 162.057 87.6073   8
   0  10 -11 277.915 106.809  12
   0  10 -11 32.7325 105.107   5
   0  10 -11 323.590 119.664   8
   0 -10 -12 219.863 66.1469   8
   0  10 -12 103.787 58.3386   8
   0  10 -12 78.3696 73.0242   5
   0  10 -12 40.1445 54.8355  12
   0 -10  12 88.4286 64.4559   4
   0 -10  12 118.231 55.8800   9
   0 -11   0 43.1147 141.521   3
   0 -11   0 41.3950 98.3944   2
   0  11   0 173.634 138.524  15
   0 -11   1 14809.7 615.094   2
   0  11  -1 13500.1 756.521  15
   0 -11  -1 14902.5 759.454   3
   0 -11  -1 15384.1 729.442   2
   0 -11  -2 13864.1 744.658   3
   0 -11   2 13612.9 748.857  14
   0 -11  -2 13106.3 724.534   2
   0  11   2 13165.5 516.354   1
   0  11  -2 12950.6 782.977  15
   0 -11  -3 68857.7 2039.23   2
   0  11  -3 70560.7 2183.61  15
   0  11   3 64859.9 1530.16  16
   0 -11   3 69995.3 2091.29  14
   0 -11  -3 69110.7 2030.33   3
   0  11   4 67055.8 2290.20  14
   0 -11  -4 71442.8 2244.15   2
   0 -11   4 73146.3 2347.40  14
   0  11  -4 74213.6 2394.85  15
   0 -11  -4 72711.2 2208.53   3
   0  11   5 23271.7 1367.85  14
   0 -11  -5 22801.2 1236.86   2
   0  11  -5 23241.6 1338.93  15
   0 -11  -5 22038.9 1190.75   3
   0 -11   5 22836.0 1340.51  14
   0 -11  -6 110883. 3319.36   2
   0 -11   6 103738. 3532.92  14
   0 -11  -6 111054. 3297.15   3
   0  11  -6 112986. 3480.98  15
   0  11   6 107448. 3640.07  14
   0 -11  -7 879.088 349.581   3
   0 -11   7 720.553 153.060   9
   0 -11   7-34.2749 348.564  14
   0 -11   7 660.848 142.850   6
   0 -11  -7 438.339 232.822   2
   0 -11  -7 551.927 138.977   8
   0 -11  -7 666.463 157.903  10
   0  11   7 185.337 313.328  14
   0 -11  -7 610.458 151.430  17
   0  11  -7 572.133 138.992   5
   0  11  -7 445.713 319.419  15
   0 -11   7 316.142 301.672  11
   0  11  -7 534.581 150.612  12
   0 -11  -8 603.089 140.247  17
   0  11   8 1262.39 484.317  14
   0 -11  -8 686.107 155.396   8
   0 -11  -8 920.640 344.433   3
   0  11  -8 857.912 183.591  12
   0  11  -8 687.594 185.336   5
   0 -11   8 599.295 149.662   6
   0 -11   8 970.577 189.144   9
   0 -11  -8 858.193 181.716  10
   0  11  -8 795.163 367.486   3
   0 -11   8 532.180 337.319  14
   0 -11  -9 16982.8 680.492  17
   0 -11   9 18717.5 1480.59  11
   0  11  -9 17170.3 741.278  12
   0 -11   9 16764.1 712.367   9
   0  11  -9 16082.3 747.960   5
   0 -11  -9 16359.5 674.880   8
   0  11 -10 12786.3 577.691   8
   0 -11  10 12369.7 566.207   9
   0  11 -10 12033.6 577.575  12
   0  11 -10 11214.6 593.691   5
   0 -11 -10 12236.3 541.483   8
   0 -11  11 6314.47 343.497   9
   0  11 -11 5450.11 367.827   5
   0  11 -11 5936.46 335.891   8
   0  11 -11 5885.25 342.448  12
   0 -11 -11 6477.71 335.051   8
   0  11 -12 381.654 83.1812   5
   0 -11  12 362.249 71.8939   9
   0  11 -12 545.870 85.0426  12
   0 -11 -12 455.517 75.2684   8
   0 -11  12 312.600 71.8669   4
   0  11 -12 584.915 90.0193   8
   0 -12   0 2556.36 278.307   2
   0  12   0 2270.18 323.635  15
   0 -12  -1 89310.8 2237.72   2
   0 -12  -1 88238.9 2332.97   3
   0 -12   1 88972.3 2045.29   2
   0  12  -1 87854.7 2379.46  15
   0 -12   2 9670.56 638.568  14
   0 -12  -2 10610.6 671.721   3
   0 -12  -2 10944.6 678.687   2
   0  12   2 9935.42 470.109   1
   0  12  -2 9551.30 703.367  15
   0  12  -3 45953.0 1760.13  15
   0  12   3 44416.5 1219.37  16
   0 -12   3 48381.5 1706.91  14
   0 -12  -3 48796.5 1655.55   3
   0 -12  -3 48981.9 1680.06   2
   0 -12   4 515.117 221.869  14
   0 -12  -4 202.316 200.549   2
   0  12  -4 347.459 262.182  15
   0  12   4 250.933 201.679  14
   0 -12  -4 61.6560 136.330   3
   0 -12  -5 406029. 8328.06   2
   0  12  -5 407325. 8569.95  15
   0  12   5 398697. 8585.42  14
   0 -12   5 415488. 8641.75  14
   0 -12  -5 401916. 8292.10   3
   0 -12  -6 1450.45 362.667   2
   0 -12   6 1811.19 452.571  14
   0  12  -6 2313.90 465.347  15
   0  12   6 2391.92 505.532  14
   0 -12  -6 2334.11 443.642   3
   0 -12  -7 62039.7 1571.12  17
   0  12   7 59101.8 2805.74  14
   0  12  -7 62904.4 1639.28   5
   0 -12  -7 61136.8 2496.48   3
   0  12  -7 60455.3 2585.56  15
   0 -12   7 57706.7 2748.84  14
   0 -12   7 62627.7 2276.48  11
   0 -12  -7 63432.3 1544.84   8
   0 -12  -7 62513.3 1535.62  10
   0  12  -7 62377.2 1626.50  12
   0 -12   7 60862.1 1604.79   6
   0 -12  -7 62033.1 2486.95   2
   0 -12   7 64274.2 1588.51   9
   0 -12   8 10340.1 1024.42  11
   0 -12   8 8621.90 494.807   9
   0 -12  -8 8031.72 469.832  17
   0 -12  -8 8809.22 948.862   3
   0 -12   8 7653.54 1016.89  14
   0  12   8 6088.37 944.123  14
   0 -12  -8 8126.95 464.857  10
   0  12  -8 8655.47 520.371  12
   0 -12  -8 8428.01 468.654   8
   0  12  -8 7591.93 929.045   3
   0  12  -8 9042.03 536.795   5
   0 -12   8 8817.34 492.878   6
   0 -12   9 37324.0 1139.60   9
   0  12  -9 37852.7 1178.32  12
   0 -12  -9 37431.9 1100.65   8
   0  12  -9 34887.1 1180.66   5
   0 -12  -9 36017.9 1081.91  17
   0 -12   9 38267.4 2130.82  11
   0  12 -10 2944.28 276.689   8
   0 -12 -10 2810.07 259.040   8
   0 -12  10 2854.93 272.657   9
   0  12 -10 2740.04 279.130  12
   0  12 -10 2608.83 298.101   5
   0  12 -11 9242.67 430.216  12
   0  12 -11 8798.06 450.676   5
   0 -12  11 9858.67 430.414   9
   0  12 -11 10065.0 433.271   8
   0 -12 -11 9948.89 419.031   8
   0 -12  12 38.2231 40.2575   4
   0  12 -12 105.827 52.7737  12
   0 -12 -12-16.8385 50.7637   8
   0 -12  12-44.7673 49.5437   9
   0  12 -12-19.1275 45.3701   8
   0  13   0 38.5456 151.988  15
   0 -13   0-7.03534 113.372   2
   0  13  -1 745.649 227.961  15
   0 -13  -1 1125.71 266.589   3
   0 -13   1 1167.95 188.217   2
   0 -13  -1 863.203 206.488   2
   0 -13   2 28369.7 1181.57  14
   0 -13  -2 28575.7 1184.07   2
   0 -13  -2 28566.4 1200.34   3
   0  13   2 26606.9 883.966   1
   0  13  -2 28307.6 1275.92  15
   0 -13  -3 34605.2 1430.73   3
   0  13  -3 37490.2 1583.72  15
   0 -13   3 36809.7 1475.99  14
   0 -13  -3 34808.7 1432.55   2
   0  13  -4 751.789 234.487  15
   0 -13  -4 664.404 240.194   3
   0 -13   4 760.059 275.884  14
   0  13   4 633.012 228.852  14
   0 -13  -4 483.748 217.766   2
   0  13  -5 1604.85 447.573  15
   0 -13  -5 2213.45 426.734   2
   0 -13   5 1484.35 400.232  14
   0 -13  -5 2299.67 431.750   3
   0  13   5 2189.19 473.950  14
   0  13  -6 15516.8 1214.52  15
   0 -13  -6 16934.4 1186.30   2
   0 -13  -6 16858.5 1162.09   3
   0 -13   6 16386.7 1291.03  14
   0  13   6 15848.0 1291.15  14
   0 -13   7 1118.51 460.639  14
   0  13  -7 387.438 153.152  12
   0 -13  -7 377.013 291.666   3
   0 -13  -7 732.040 165.850  10
   0 -13  -7 653.505 307.881   2
   0 -13   7 704.054 175.144   6
   0  13   7-131.698 274.173  14
   0 -13  -7 651.744 134.317   8
   0  13  -7 683.398 174.472   5
   0 -13  -7 666.166 161.315  17
   0 -13   7 359.001 129.842   9
   0 -13   7 260.729 256.632  11
   0  13  -7 916.019 373.491  15
   0  13  -8 26131.3 972.800   5
   0 -13   8 26223.5 927.129   6
   0 -13   8 26389.1 925.852   9
   0  13  -8 26321.9 956.026  12
   0 -13   8 26121.2 1599.52  11
   0 -13  -8 27369.8 904.054  10
   0 -13  -8 26153.5 893.564   8
   0 -13  -8 26148.7 911.661  17
   0  13  -9 9576.07 541.495  12
   0 -13  -9 9054.12 488.219  17
   0 -13  -9 9655.66 500.598   8
   0 -13   9 9962.26 1143.06  11
   0 -13   9 9903.48 525.626   9
   0  13  -9 9581.24 561.809   5
   0 -13   9 9423.99 486.425   6
   0  13 -10 159.924 136.921  12
   0 -13 -10 3.47139 94.6086   8
   0  13 -10 106.665 137.825   8
   0 -13  10 63.9726 115.097   9
   0  13 -10 160.115 136.675   5
   0  13 -11 755.768 129.386   8
   0  13 -11 963.879 145.849  12
   0 -13  11 1015.17 148.622   9
   0  13 -11 842.966 164.330   5
   0 -13 -11 980.242 137.483   8
   0 -13  11 1054.04 161.256   4
   0 -13 -12 9870.70 308.988   8
   0 -13  12 9228.54 306.726   9
   0  13 -12 9163.12 309.237  12
   0  13 -12 9382.71 310.338   8
   0  14   0 362730. 7223.82  15
   0 -14   0 373980. 6955.37   2
   0 -14  -1 14635.3 793.686   2
   0  14  -1 14570.4 884.045  15
   0 -14   1 15396.2 712.896   2
   0 -14  -1 14306.8 843.458   3
   0 -14  -2 5502.13 517.821   2
   0  14   2 5144.36 370.933   1
   0 -14  -2 5283.12 513.121   3
   0  14  -2 4627.70 522.011  15
   0 -14  -3 7070.54 637.108   2
   0  14  -3 6451.41 656.577  15
   0 -14   3 7286.01 646.080  14
   0 -14  -3 6390.20 614.790   3
   0 -14  -4 20595.1 1154.27   3
   0 -14  -4 19762.2 1153.78   2
   0  14  -4 21193.3 1286.83  15
   0 -14   4 20833.9 1220.38  14
   0  14   4 19178.6 1159.27  14
   0 -14   5 36929.2 1837.90  14
   0 -14  -5 34958.4 1697.38   2
   0  14   5 35874.8 1800.82  14
   0 -14  -5 37562.8 1729.16   3
   0  14  -5 39418.3 1896.98  15
   0  14  -6 13906.4 621.040  12
   0 -14  -6 14464.8 586.682  10
   0 -14  -6 13348.7 1076.42   2
   0  14   6 13470.4 1187.64  14
   0 -14   6 14498.5 1227.67  14
   0  14  -6 13508.0 1141.63  15
   0 -14  -6 13411.2 572.671   8
   0 -14  -6 13730.6 1080.06   3
   0 -14   6 14461.5 839.904  11
   0  14  -7 8702.72 508.902  12
   0  14   7 7464.39 1001.33  14
   0 -14  -7 9365.66 484.459   8
   0 -14   7 7076.60 946.237  14
   0 -14   7 7853.00 779.505  11
   0 -14  -7 9035.51 504.876  17
   0  14  -7 8864.86 968.421  15
   0 -14  -7 7515.52 848.490   2
   0 -14  -7 8004.86 889.980   3
   0 -14  -7 9589.87 488.335  10
   0 -14   7 8819.79 515.774   6
   0  14  -7 8563.28 518.389   5
   0 -14   7 9214.46 495.105   9
   0 -14  -8 4977.98 360.794   8
   0 -14   8 4653.35 366.064   9
   0 -14  -8 4843.05 363.702  17
   0 -14   8 4077.16 682.451  11
   0  14  -8 4823.26 386.523  12
   0 -14  -8 4970.09 365.814  10
   0  14  -8 4743.91 388.042   5
   0 -14   8 4686.61 366.243   6
   0  14  -9 3375.82 330.090   5
   0  14  -9 3357.30 324.673  12
   0 -14   9 2562.61 599.668  11
   0 -14   9 2889.43 270.641   6
   0 -14   9 3302.34 300.164   9
   0 -14  -9 3042.94 283.852   8
   0 -14  -9 2927.88 276.626  17
   0 -14 -10 27768.6 855.611   8
   0  14 -10 26696.0 929.339   5
   0  14 -10 29062.7 921.352  12
   0 -14  10 28028.8 884.364   9
   0  14 -10 29023.4 896.651   8
   0  14 -11 3762.52 257.970  12
   0 -14  11 3536.01 239.779   9
   0  14 -11 3327.28 264.043   5
   0 -14 -11 3517.95 230.224   8
   0 -14  11 3181.33 215.644   4
   0  14 -11 3783.83 249.855   8
   0  14 -12 764.251 77.8510   8
   0 -14  12 723.276 76.1742   9
   0  15   0 73.7814 156.686  15
   0 -15   0 81.3406 110.478   2
   0 -15   1 125417. 2843.98   2
   0 -15  -1 125464. 3215.68   3
   0  15   1 126050. 3148.48  15
   0  15  -1 120754. 3235.52  15
   0 -15  -1 127062. 3069.65   2
   0 -15  -2 27709.9 1279.58   3
   0  15  -2 26651.7 1323.46  15
   0 -15  -2 27490.1 1235.10   2
   0  15   2 27158.8 968.010   1
   0 -15  -3 31022.7 1451.97   3
   0 -15   3 32039.6 1464.07  14
   0  15  -3 32658.1 1571.78  15
   0 -15  -3 32607.6 1449.83   2
   0 -15  -4 27230.5 1398.75   2
   0  15   4 24864.7 1360.03  14
   0 -15   4 25970.5 1402.34  14
   0 -15  -4 25982.2 1349.67   3
   0  15  -4 23876.0 1419.28  15
   0 -15  -5 1438.10 369.480   2
   0 -15   5 1215.81 355.844  14
   0 -15  -5 1445.41 379.207   3
   0  15   5 998.716 330.195  14
   0  15  -5 2001.02 480.650  15
   0 -15   6 324.999 121.269   9
   0 -15  -6 199.820 127.701  10
   0 -15  -6-63.1810 158.400   3
   0  15  -6 147.203 93.2801  12
   0  15   6 261.334 339.971  14
   0  15  -6 353.100 285.378  15
   0 -15  -6 193.159 106.263   8
   0 -15  -6 558.850 149.330  17
   0 -15   6-159.252 180.118  11
   0 -15  -6 231.117 193.841   2
   0 -15   6 516.266 227.013  14
   0  15   7 24489.5 1774.85  14
   0 -15  -7 25637.8 876.440   8
   0 -15  -7 25269.9 902.104  17
   0 -15   7 25372.4 880.351   9
   0 -15   7 24054.1 911.626   6
   0 -15   7 23006.0 1700.79  14
   0 -15   7 23350.1 1327.28  11
   0 -15  -7 26294.8 873.698  10
   0  15  -7 25809.7 932.584   5
   0  15  -7 24093.9 1648.89  15
   0  15  -7 25278.2 921.321  12
   0 -15  -7 24898.2 1599.59   3
   0 -15  -7 23372.3 1535.46   2
   0 -15   8 101.137 122.977   9
   0 -15  -8 52.6603 110.981  10
   0 -15   8-72.9560 96.9012   6
   0  15  -8 131.515 109.998  12
   0 -15  -8 47.5892 117.129  17
   0 -15   8 179.089 359.728  11
   0  15  -8 75.1196 149.318   5
   0 -15  -8 103.274 93.6936   8
   0 -15   9 12238.8 1193.08  11
   0 -15   9 11225.8 538.238   6
   0  15  -9 11349.8 602.097   5
   0 -15   9 12290.0 576.429   9
   0  15  -9 11820.3 594.944  12
   0 -15  -9 11745.5 552.210   8
   0 -15  -9 12203.8 561.760  17
   0  15 -10 28155.5 948.395   5
   0 -15  10 30741.9 915.676   9
   0  15 -10 30710.2 948.538  12
   0 -15 -10 30993.9 900.979   8
   0  15 -10 30641.0 919.975   8
   0  15 -11 20476.8 668.219   5
   0 -15  11 19791.7 579.801   4
   0 -15 -11 22367.9 635.957   8
   0  15 -11 22318.2 667.664  12
   0 -15  11 22291.5 646.240   9
   0  15 -11 22707.5 653.432   8
   0 -16   0 114111. 2824.36   2
   0  16   0 115919. 3086.85  15
   0 -16   1 117049. 2784.83   2
   0  16   1 122755. 3138.06  15
   0  16  -1 120596. 3259.26  15
   0 -16  -1 118713. 3021.06   2
   0 -16  -1 120045. 3188.86   3
   0  16  -2 79606.0 2563.86  15
   0 -16  -2 75027.3 2415.87   3
   0  16   2 79041.8 1998.86   1
   0 -16  -2 79315.9 2388.85   2
   0 -16  -3 90506.2 2739.39   2
   0  16   3 87980.3 2658.18  14
   0  16  -3 91578.6 2918.12  15
   0 -16  -3 87719.9 2742.05   3
   0  16  -4 589.684 298.752  15
   0 -16  -4 1713.44 372.827   3
   0 -16   4 919.040 259.014  14
   0  16   4 1162.81 326.491  14
   0 -16  -4 1297.46 349.051   2
   0  16   5 97621.1 3317.44  14
   0  16  -5 104434. 3514.88  15
   0 -16  -5 102025. 3271.42   3
   0 -16   5 104268. 3443.87  14
   0 -16  -5 100531. 3271.20   2
   0  16  -6 3976.71 322.156   5
   0 -16   6 4177.12 314.094   9
   0  16  -6 3832.88 640.961  15
   0  16  -6 3857.67 328.666  12
   0 -16  -6 3971.95 616.597   2
   0  16   6 4583.89 698.885  14
   0 -16  -6 4323.84 636.832   3
   0 -16   6 4126.91 722.657  14
   0 -16   6 3957.98 341.651   6
   0 -16  -6 3865.78 306.325   8
   0 -16  -6 4151.04 337.426  17
   0 -16  -6 3992.00 305.582  10
   0 -16   6 3082.32 418.630  11
   0 -16  -7 957.951 171.631   8
   0 -16   7 706.667 320.013  11
   0 -16   7 839.003 369.629  14
   0 -16  -7 1268.55 203.784  17
   0 -16   7 1095.71 183.532   9
   0 -16  -7 1002.92 358.045   2
   0  16  -7 1653.97 470.766  15
   0 -16  -7 1113.30 338.368   3
   0  16  -7 911.493 169.182  12
   0  16  -7 1073.85 195.162   5
   0 -16  -7 1736.47 225.572  10
   0 -16   7 1266.82 202.033   6
   0 -16   8 5181.70 374.825   9
   0  16  -8 4915.57 383.820  12
   0 -16  -8 4725.09 366.757  17
   0 -16  -8 4925.18 366.185   8
   0 -16   8 5146.56 385.555   6
   0  16  -8 4970.23 400.327   5
   0 -16  -8 5757.41 382.500  10
   0 -16   8 5584.92 794.884  11
   0 -16  -9 36980.3 1095.92   8
   0 -16   9 37120.9 1093.24   6
   0  16  -9 38079.5 1187.37   5
   0  16  -9 37650.2 1147.28  12
   0 -16   9 41229.1 2132.05  11
   0 -16  -9 37645.1 1093.70  17
   0 -16   9 39307.9 1129.04   9
   0  16 -10 14340.3 569.942   8
   0 -16  10 12820.0 499.225   4
   0  16 -10 13481.6 572.070  12
   0  16 -10 12981.1 580.578   5
   0 -16 -10 13769.7 540.953   8
   0 -16  10 13504.9 550.126   9
   0  16 -11 6797.41 335.223   5
   0 -16  11 7550.38 328.446   9
   0 -16 -11 7372.30 318.397   8
   0  16 -11 7320.49 326.620   8
   0  16 -11 7805.94 346.244  12
   0 -17   0 130.385 131.105   2
   0  17   0 120.932 170.751  15
   0 -17  -1 76.3983 154.739   3
   0 -17   1-39.0661 102.108   2
   0  17  -1 116.018 184.908  15
   0  17   1 35.9385 147.018   1
   0 -17  -1-17.6946 149.059   2
   0  17   1 342.740 212.778  15
   0  17   2 31824.7 1404.70  15
   0  17  -2 32812.5 1585.84  15
   0 -17  -2 33056.3 1454.02   2
   0 -17  -2 33789.6 1524.37   3
   0 -17  -3 44263.6 1833.50   2
   0  17  -3 46415.4 2008.96  15
   0 -17  -3 45068.8 1860.05   3
   0  17   3 44054.8 1763.64  14
   0 -17  -4 750.231 292.028   3
   0  17   4 597.118 273.780  14
   0  17  -4 600.793 280.919  15
   0 -17   4 246.958 227.607  14
   0 -17  -4 417.383 201.381   2
   0 -17  -5 13268.6 1078.73   3
   0 -17  -5 13816.9 1088.95   2
   0  17  -5 13023.2 1154.72  15
   0  17   5 12882.2 1077.15  14
   0 -17   5 12492.4 1083.91  14
   0 -17   6 18240.2 764.876   6
   0 -17  -6 17258.1 683.500   8
   0 -17  -6 17625.1 735.102  17
   0  17  -6 18077.2 1429.08  15
   0 -17   6 17677.2 685.118   9
   0 -17  -6 18062.7 1330.08   2
   0 -17  -6 18179.6 688.924  10
   0  17  -6 16848.3 719.486  12
   0 -17  -6 17759.7 1327.83   3
   0 -17   6 15010.3 1334.29  14
   0 -17   6 16965.8 964.984  11
   0 -17   7 2308.66 268.720   6
   0 -17  -7 2146.33 258.226  17
   0 -17  -7 2369.17 256.404  10
   0  17  -7 1656.12 471.841  15
   0 -17   7 2068.77 236.911   9
   0  17  -7 2522.74 279.450  12
   0 -17  -7 2784.85 513.727   3
   0 -17  -7 2061.63 236.368   8
   0 -17  -7 1916.88 502.844   2
   0  17  -7 2101.89 265.416   5
   0 -17   7 2378.10 447.380  11
   0 -17  -8 7343.88 455.750  17
   0 -17   8 6765.13 447.691   6
   0 -17  -8 7958.41 459.600   8
   0 -17  -8 7405.96 443.424  10
   0  17  -8 6908.21 455.889  12
   0 -17   8 7318.39 442.129   9
   0  17  -8 7593.59 485.043   5
   0 -17   8 6547.35 822.205  11
   0 -17   9-98.5046 432.850  11
   0 -17  -9 131.757 100.216   8
   0  17  -9-34.1768 113.379  12
   0 -17   9-3.55222 91.5072   6
   0 -17  -9 146.113 107.505  17
   0 -17   9 198.331 118.358   9
   0  17  -9 115.138 118.960   5
   0  17 -10 658.842 141.238   5
   0 -17  10 852.397 152.187   9
   0 -17 -10 843.223 149.922   8
   0 -17  10 763.853 120.063   6
   0  17 -10 868.265 161.587   8
   0 -17  10 718.096 115.792   4
   0  17 -10 583.081 148.702  12
   0 -17 -11 6484.75 287.162   8
   0  17 -11 6399.65 304.876  12
   0  17 -11 6402.80 293.492   8
   0 -17  11 6523.56 291.869   9
   0  18   0 481790. 9456.85  15
   0 -18   0 470495. 9011.64   2
   0 -18  -1-18.3228 137.007   2
   0  18   1 514.276 247.733  15
   0  18   1 304.088 166.689   1
   0  18  -1 101.056 204.619  15
   0 -18  -2 4608.55 540.028   2
   0 -18  -2 5388.40 624.020   3
   0  18   2 5161.84 568.656  15
   0  18  -2 4805.37 610.381  15
   0 -18  -3 201.128 207.771   3
   0  18   3-455.526 193.482  15
   0  18  -3-11.9314 178.082  15
   0  18   3 106.468 172.104  14
   0 -18  -3 22.7436 194.022   2
   0  18  -4 4312.46 639.675  15
   0 -18  -4 5009.75 634.523   2
   0  18   4 4422.47 592.776  14
   0 -18  -4 4108.24 587.459   3
   0 -18   5 3311.56 370.221  11
   0 -18  -5 3251.45 552.492   2
   0  18  -5 2234.26 245.542  12
   0 -18   5 2530.41 491.563  14
   0 -18  -5 2938.79 281.039  17
   0  18  -5 2563.85 554.375  15
   0 -18  -5 2667.16 504.463   3
   0 -18  -5 2883.24 265.764   8
   0 -18  -5 2871.02 252.778  10
   0 -18   6 9192.12 477.396   9
   0 -18   6 9246.11 710.391  11
   0 -18  -6 8546.63 976.991   3
   0  18  -6 9763.47 1078.78  15
   0 -18   6 8411.48 512.344   6
   0 -18  -6 9018.44 489.235   8
   0 -18  -6 9533.86 488.123  10
   0 -18  -6 10041.9 1004.05   2
   0 -18  -6 9718.39 530.785  17
   0  18  -6 9522.71 523.776  12
   0 -18   7 1697.11 432.349  11
   0  18  -7 1535.95 225.223   5
   0 -18  -7 1849.23 226.440  10
   0 -18   7 1534.57 205.069   9
   0 -18   7 1610.40 234.008   6
   0  18  -7 1730.05 242.281  12
   0 -18  -7 1951.60 240.431  17
   0 -18  -7 1669.70 218.522   8
   0 -18   8-70.0504 99.7944   6
   0 -18  -8 61.4445 119.257  10
   0 -18  -8 36.5152 99.8651   8
   0  18  -8-46.1001 106.697   5
   0 -18   8 104.845 105.852   9
   0 -18  -8 12.1669 100.944  17
   0 -18   8 333.032 319.351  11
   0  18  -8-102.894 113.054  12
   0 -18  -9 767.806 144.609   8
   0 -18   9 718.166 476.147  11
   0 -18  -9 465.987 128.602  17
   0 -18   9 632.171 139.469   9
   0 -18   9 674.449 140.033   6
   0  18  -9 873.077 176.705   5
   0  18  -9 640.381 160.243  12
   0 -18  10 35904.7 903.996   4
   0 -18  10 37677.0 956.731   6
   0  18 -10 41147.9 1067.15  12
   0 -18  10 41961.5 1036.94   9
   0  18 -10 39385.1 1058.78   5
   0 -18 -10 40871.6 1027.17   8
   0  18 -10 42201.6 1061.32   8
   0  18 -11 2505.30 179.812  12
   0 -18  11 2211.22 159.586   9
   0 -18 -11 2403.77 165.102   8
   0  18 -11 2346.62 168.196   8
   0 -19   0 1.34501 104.786   2
   0  19   0 20.0308 165.253  15
   0  19   1 187423. 4632.97  15
   0  19  -1 184621. 4753.20  15
   0  19   1 195900. 4335.54   1
   0 -19  -1 185862. 4448.97   2
   0  19   2 206.691 187.188  15
   0 -19  -2 193.945 143.831   2
   0  19  -2 386.425 255.477  15
   0 -19  -2 194.937 173.927   3
   0 -19  -3 7083.24 755.575   3
   0 -19  -3 8781.96 814.016   2
   0  19  -3 8407.58 870.912  15
   0 -19  -4 1681.51 402.337   2
   0 -19  -4 1145.02 323.103   3
   0  19  -4 1028.68 365.569  15
   0  19  -5-101.996 294.573  15
   0 -19  -5 5.07758 118.539   8
   0 -19  -5 41.8545 242.805   3
   0 -19   5-52.8450 170.923  11
   0 -19  -5 124.491 120.012  17
   0 -19  -5-73.9181 210.085   2
   0 -19  -5 55.4965 85.7925  10
   0  19  -5 140.498 104.907  12
   0 -19   5 83.6240 94.6194  13
   0 -19   5 244.911 108.259   9
   0 -19   6 1228.88 181.260   9
   0  19  -6 1454.76 213.978  12
   0 -19  -6 1429.93 198.605  10
   0 -19  -6 1802.66 469.460   3
   0 -19   6 1122.12 298.692  11
   0 -19  -6 1301.31 191.197   8
   0 -19   6 1582.61 240.502   6
   0 -19  -6 1777.60 235.184  17
   0  19  -6 1187.53 364.098  15
   0 -19  -6 1672.82 432.521   2
   0 -19   6 1402.02 210.586  13
   0 -19   7 209.008 129.664   6
   0 -19   7 266.468 286.027  11
   0 -19  -7 162.659 130.881  17
   0 -19  -7 287.714 111.070   8
   0 -19  -7 257.874 119.204  10
   0  19  -7 368.287 138.487  12
   0 -19   7 202.824 105.077   9
   0 -19  -8 1386.40 203.477  17
   0  19  -8 1501.60 227.990   5
   0 -19   8 1242.67 206.629   6
   0  19  -8 1618.41 228.226  12
   0 -19   8 711.548 438.075  11
   0 -19   8 1464.61 204.927   9
   0 -19  -8 1513.32 207.932   8
   0 -19  -8 1640.62 218.814  10
   0  19  -9 355.651 140.277  12
   0 -19   9 264.834 446.938  11
   0 -19   9 489.461 131.562   6
   0 -19  -9 393.813 121.870  17
   0 -19   9 389.702 118.311   9
   0  19  -9 463.485 131.024   5
   0 -19  -9 81.5530 94.9764   8
   0  19 -10 1634.93 185.978   8
   0 -19 -10 1231.25 154.708   8
   0  19 -10 1517.79 175.402  12
   0 -19  10 1399.42 148.488   6
   0 -19  10 1410.28 160.323   9
   0  19 -10 1348.65 172.352   5
   0  19 -11 29253.5 703.455   8
   0  19 -11 29186.7 717.978  12
   0 -19 -11 30419.2 698.158   8
   0 -19  11 30161.8 695.695   9
   0  20   0 197452. 4896.22  15
   0 -20   0 188778. 4445.02   2
   0 -20  -1 23830.3 1260.69   2
   0  20   1 25045.9 1383.10  15
   0  20  -1 25125.6 1446.10  15
   0  20   1 25709.0 1219.98   1
   0  20  -2 99221.1 3322.85  15
   0  20   2 103145. 3126.36  15
   0 -20  -2 102561. 3111.19   2
   0 -20  -2 107183. 3252.20   3
   0 -20  -3 103.014 188.408   2
   0 -20  -3 454.470 230.724   3
   0  20  -3 253.056 211.173  15
   0 -20  -4 28140.6 907.388   8
   0 -20  -4 27150.5 1592.05   2
   0  20  -4 29741.3 1810.29  15
   0 -20   4 27813.1 947.079  13
   0 -20  -4 27722.8 1623.36   3
   0 -20   4 32655.9 1121.35  11
   0 -20  -4 28831.1 974.134  17
   0 -20   5 67986.8 1755.54   6
   0  20  -5 69781.6 3000.39  15
   0 -20   5 66217.2 1578.15   9
   0 -20  -5 67828.8 2743.07   3
   0 -20  -5 66699.5 2737.74   2
   0  20  -5 65089.4 1658.70  12
   0 -20   5 67416.7 1696.62  13
   0 -20  -5 67010.2 1607.34  10
   0 -20  -5 68306.1 1665.41   8
   0 -20  -5 67961.1 1737.24  17
   0 -20  -6 33568.5 1099.53  17
   0 -20  -6 31782.6 1864.77   3
   0 -20  -6 31780.5 1886.10   2
   0 -20   6 31811.0 1423.99  11
   0 -20  -6 34035.5 1020.16  10
   0  20  -6 33339.3 2043.55  15
   0 -20   6 32899.1 1110.84   6
   0 -20   6 33413.9 997.458   9
   0 -20  -6 33410.4 1041.44   8
   0  20  -6 31996.3 1049.88  12
   0 -20   6 31418.1 1022.10  13
   0 -20  -7 2305.42 256.352   8
   0 -20  -7 2395.10 253.821  10
   0 -20  -7 2482.16 278.399  17
   0 -20   7 2214.67 236.218   9
   0 -20   7 2606.79 293.567   6
   0 -20   7 1934.88 444.787  11
   0  20  -7 2294.85 268.335  12
   0 -20  -8 956.362 173.125  17
   0  20  -8 866.127 173.094  12
   0  20  -8 928.674 184.404   5
   0 -20   8 886.645 162.473   9
   0 -20  -8 842.761 157.774   8
   0 -20   8 723.540 164.659   6
   0 -20   8 764.218 378.973  11
   0 -20  -8 879.352 185.366  10
   0  20  -9 426.330 114.039   5
   0 -20   9 718.479 143.946   6
   0 -20  -9 344.127 125.188   8
   0 -20  -9 187.867 93.7410  17
   0 -20   9 346.269 364.261  11
   0  20  -9 592.808 148.926  12
   0 -20   9 534.411 128.527   9
   0 -20  10 8473.08 362.781   9
   0  20 -10 8887.00 387.018   8
   0 -20 -10 8479.28 372.945   8
   0 -20  10 7693.37 333.977   6
   0  20 -10 8387.83 383.685  12
   0 -20  11 3899.54 174.543   9
   0  20 -11 3935.69 186.024   8
   0  20 -11 3834.24 192.975  12
   0 -21   0-75.4490 159.543   2
   0  21   0 579.475 279.696  15
   0  21   1 12174.6 979.028  15
   0 -21  -1 14813.7 998.733   2
   0  21  -1 13629.9 1086.34  15
   0 -21  -2 6222.72 687.768   2
   0  21   2 5708.58 651.855  15
   0  21  -2 5401.99 725.139  15
   0  21  -3 41253.4 2112.51  15
   0 -21  -3 41906.3 1990.83   3
   0 -21  -3 43086.0 1972.38   2
   0  21  -4 13037.7 1186.79  15
   0 -21   4 14696.5 742.596  11
   0 -21  -4 12332.9 569.052   7
   0 -21   4 11835.6 590.115  13
   0 -21  -4 11551.0 1039.87   2
   0 -21  -4 12236.3 521.148  10
   0 -21  -4 12405.3 1089.31   3
   0 -21  -4 12050.2 558.004   8
   0 -21  -4 12594.5 614.833  17
   0 -21  -5 9061.31 460.336  10
   0 -21  -5 8023.00 933.473   2
   0 -21  -5 8714.55 485.353   8
   0 -21   5 8184.66 511.358   6
   0 -21   5 10667.5 703.703  11
   0  21  -5 10001.7 1100.73  15
   0 -21  -5 8092.25 501.270  17
   0 -21  -5 9690.65 996.196   3
   0 -21   5 8671.86 502.336  13
   0  21  -5 8856.19 489.289  12
   0 -21   6 7358.03 414.648   9
   0 -21   6 6862.56 652.699  11
   0 -21  -6 7227.10 447.754   8
   0 -21   6 7662.35 494.657   6
   0 -21  -6 6956.53 457.334  17
   0 -21  -6 7342.85 424.302  10
   0  21  -6 7312.69 451.688  12
   0 -21   6 7067.20 439.197  13
   0 -21   7 12830.8 640.846   6
   0 -21  -7 13539.8 617.180   8
   0 -21  -7 12814.5 631.117  17
   0  21  -7 12862.0 612.060  12
   0 -21   7 11145.7 913.943  11
   0 -21  -7 13772.8 592.638  10
   0 -21   7 13045.3 568.215   9
   0 -21   8 2458.98 236.187   9
   0 -21  -8 2050.90 233.482   8
   0 -21   8 2090.27 518.952  11
   0 -21   8 1935.68 237.406   6
   0  21  -8 1991.62 231.558  12
   0 -21  -8 2248.09 250.461  17
   0 -21   9 1437.97 172.301   9
   0 -21   9 1245.42 166.772   6
   0 -21  -9 1318.18 165.542  17
   0  21  -9 1235.50 178.546  12
   0 -21  -9 1238.01 168.158   8
   0 -21   9 1034.67 453.663  11
   0  21 -10 2540.85 201.674  12
   0 -21  10 2339.62 173.457   6
   0 -21 -10 2576.55 194.777   8
   0 -21  10 2712.33 187.140   9
   0  21 -10 2935.74 215.542   8
   0  22   0 138898. 3750.35   1
   0  22   0 136585. 4036.79  15
   0 -22   0 131066. 3569.97   2
   0 -22  -1 39108.3 1743.12   2
   0  22   1 39972.2 1901.80  15
   0  22  -1 38819.0 1952.43  15
   0 -22  -2 2263.17 442.681   2
   0  22  -2 2348.78 494.299  15
   0  22   2 2545.71 484.356  15
   0 -22  -3 17048.3 1242.53   2
   0 -22  -3 18057.4 1301.33   3
   0 -22   3 18513.0 753.633  13
   0 -22  -3 18611.9 762.868  17
   0  22  -3 19051.0 1435.84  15
   0 -22  -3 18140.5 702.198   8
   0 -22  -3 18901.0 734.341   7
   0 -22  -4 24500.1 918.265  17
   0 -22   4 29836.2 1104.60  11
   0 -22  -4 23562.0 785.970  10
   0 -22   4 25343.5 912.108  13
   0 -22  -4 25179.3 866.424   8
   0  22  -4 23944.4 1685.96  15
   0 -22  -4 23952.7 1583.92   3
   0 -22  -4 24753.5 1577.50   2
   0 -22  -4 24847.3 862.610   7
   0 -22   4 25162.4 915.859   6
   0  22  -5 12512.0 588.740  12
   0 -22  -5 12258.7 546.384  10
   0  22  -5 10541.3 1149.89  15
   0 -22  -5 11442.8 1100.96   2
   0 -22   5 12600.2 614.714  13
   0 -22  -5 12637.6 1158.95   3
   0 -22  -5 12526.1 632.830  17
   0 -22   5 12284.6 627.781   6
   0 -22  -5 12210.3 582.156   8
   0 -22   5 13926.2 820.954  11
   0 -22  -6 786.971 184.700  10
   0 -22   6 678.076 153.631  13
   0 -22   6 728.109 177.873   6
   0 -22   6 878.867 165.776   9
   0 -22  -6 687.173 166.936   8
   0 -22  -6 605.471 162.319  17
   0  22  -6 873.548 175.856  12
   0 -22   6 1015.94 301.698  11
   0 -22  -7 697.249 159.060   8
   0 -22  -7 559.252 151.874  10
   0  22  -7 520.456 143.833  12
   0 -22   7 441.258 136.355   6
   0 -22   7 246.544 309.958  11
   0 -22  -7 669.749 165.277  17
   0 -22   7 617.918 133.800   9
   0  22  -8 9251.53 477.643  12
   0 -22   8 8958.72 487.571   6
   0 -22   8 8823.96 430.331   9
   0 -22   8 8311.60 878.853  11
   0 -22  -8 9109.22 470.872   8
   0 -22  -8 8698.23 467.837  17
   0 -22   9 1632.95 492.834  11
   0 -22   9 1908.51 198.538   6
   0  22  -9 2013.33 206.936  12
   0 -22   9 1817.08 178.384   9
   0 -22  -9 2063.59 206.423   8
   0 -22  -9 1824.34 181.356  17
   0  22 -10 29025.4 733.695   8
   0 -22  10 28177.2 686.691   9
   0  22 -10 28878.9 735.816  12
   0  23   0 290.181 286.494  15
   0  23   0 362.640 208.770   1
   0 -23  -1 19373.2 744.733   7
   0  23  -1 20141.2 1415.48  15
   0 -23  -1 19150.0 769.545  17
   0 -23  -1 19057.6 1212.47   2
   0  23   1 19314.3 1316.74  15
   0 -23  -2 37008.8 1145.13  17
   0 -23  -2 35677.5 1780.18   2
   0  23  -2 35844.1 1969.53  15
   0 -23   2 34472.9 1055.36   7
   0 -23   2 36103.2 1125.46  17
   0 -23  -2 35805.1 1101.51   7
   0 -23   2 39671.1 1186.66  11
   0 -23   2 37627.6 1146.75  13
   0 -23  -3 70750.9 1747.29   7
   0 -23   3 71633.2 1800.43  13
   0 -23  -3 70818.0 2745.23   2
   0 -23   3 71478.3 1769.49   6
   0 -23  -3 73854.5 1823.97  17
   0  23  -3 72280.4 3019.01  15
   0 -23   3 64593.5 1650.20   7
   0 -23  -4 45065.8 2203.08   2
   0  23  -4 45420.2 2410.58  15
   0 -23  -4 45046.7 2222.81   3
   0 -23   4 45683.6 1337.88   6
   0 -23  -4 42812.7 1176.34  10
   0 -23  -4 44397.3 1268.53   8
   0 -23   4 45344.0 1339.50  13
   0 -23  -4 45563.4 1277.71   7
   0 -23  -4 47863.8 1368.38  17
   0 -23   5 33562.3 1355.63  11
   0 -23  -5 29544.9 981.986   8
   0 -23   5 29648.3 1012.59  13
   0  23  -5 29391.9 1960.07  15
   0 -23  -5 30881.9 1055.37  17
   0 -23   5 28947.4 1041.14   6
   0 -23  -5 28996.0 912.373  10
   0 -23  -6 5546.97 359.802  10
   0 -23   6 5564.25 418.359   6
   0 -23  -6 5346.76 385.370   8
   0 -23   6 5113.43 380.004  13
   0 -23   6 4639.27 563.672  11
   0 -23  -6 5268.38 400.955  17
   0  23  -6 4905.88 361.530  12
   0 -23   7 21447.4 1289.24  11
   0 -23  -7 23332.2 860.573  17
   0 -23  -7 22968.6 829.683   8
   0 -23   7 23075.8 758.067   9
   0  23  -7 22988.6 824.091  12
   0 -23   7 23915.7 885.631   6
   0 -23  -7 23924.7 799.528  10
   0 -23  -8 8447.08 451.919  17
   0 -23   8 8865.45 410.531   9
   0 -23   8 8905.06 929.679  11
   0 -23   8 8863.91 473.855   6
   0 -23  -8 8675.43 451.760   8
   0  23  -8 8575.15 446.045  12
   0 -23   9 1560.08 153.596   9
   0 -23   9 1402.82 165.956   6
   0 -23  -9 1423.30 163.092   8
   0  23  -9 1337.46 165.461  12
   0 -23   9 886.811 454.435  11
   0 -23  -9 1315.21 146.032  17
   0 -23  10 2167.54 144.938   6
   0  23 -10 2686.48 175.482  12
   0  23 -10 2507.95 170.818   8
   0 -23  10 2327.33 141.524   9
   0 -24   0 9369.28 505.999   7
   0  24   0 8631.73 925.089  15
   0  24   0 9377.32 851.319   1
   0 -24   0 9835.12 547.268  17
   0 -24   0 11219.1 552.953  13
   0 -24   1 786.700 177.229  13
   0 -24  -1 720.302 262.337   2
   0 -24   1 646.690 144.398   7
   0 -24  -1 673.353 157.586  13
   0  24   1 741.767 225.409  15
   0 -24  -1 533.092 160.118  17
   0  24  -1 644.273 306.832  15
   0 -24  -1 793.223 164.893   7
   0 -24   1 644.277 173.231  17
   0 -24  -2 89976.5 2142.07  17
   0 -24  -2 87034.9 3059.74   2
   0 -24  -2 89665.5 2091.02   7
   0 -24   2 88261.5 2116.36  17
   0 -24   2 91766.9 2141.39  13
   0 -24   2 85103.3 2022.43   7
   0  24  -2 87586.0 3375.03  15
   0 -24   2 88524.7 2049.21   6
   0 -24   3 13987.9 720.422  11
   0  24  -3 10629.8 1124.78  15
   0 -24   3 11923.3 609.483  13
   0 -24  -3 10546.6 1015.97   2
   0 -24   3 11248.0 541.399   7
   0 -24  -3 12742.7 631.985  17
   0 -24   3 11644.1 586.961   6
   0 -24  -3 12905.5 601.403   7
   0 -24  -4 102318. 2301.33   7
   0 -24  -4 99747.0 3549.99   2
   0  24  -4 96036.8 3783.90  15
   0 -24   4 102970. 2374.55   6
   0 -24   4 104554. 2393.01  13
   0 -24  -4 99209.9 3573.69   3
   0 -24  -4 100024. 2172.60  10
   0 -24  -4 105997. 2418.00  17
   0 -24   5 2045.80 360.736  11
   0 -24   5 1309.89 219.106  13
   0 -24  -5 1108.38 208.271  17
   0 -24   5 1513.87 232.654   6
   0 -24  -5 1526.14 195.239  10
   0 -24  -5 1593.84 222.914   8
   0  24  -6 44576.6 1221.23  12
   0 -24  -6 42882.8 1228.45   8
   0 -24  -6 41916.1 1279.27  17
   0 -24   6 41334.7 1228.72  13
   0 -24  -6 42914.4 1164.01  10
   0 -24   6 42165.1 1284.86   6
   0 -24   6 41058.1 1684.46  11
   0 -24  -7 15825.4 608.421  10
   0 -24   7 15247.0 571.109   9
   0 -24   7 13542.1 1006.50  11
   0 -24  -7 17792.4 717.616  17
   0 -24  -7 15133.6 639.467   8
   0 -24   7 15436.7 681.889   6
   0  24  -7 16027.7 646.569  12
   0 -24  -8 8885.26 444.374  17
   0  24  -8 8979.44 440.592  12
   0 -24   8 9453.76 474.226   6
   0 -24   8 8704.93 389.113   9
   0 -24   8 9656.44 908.981  11
   0 -24  -8 9458.81 457.525   8
   0  24  -9 41.2690 66.0128  12
   0 -24   9-35.1425 308.682  11
   0 -24   9-42.4424 54.5676   9
   0 -24   9-58.5628 71.6149   6
   0 -24  -9-189.853 86.0432  17
   0  24 -10 11677.7 367.108  12
   0  24 -10 14546.2 411.162   8
   0 -25   0 139.812 109.471   7
   0 -25   0 150.146 111.541  17
   0 -25   0-52.7354 96.4599  13
   0  25   0 5.38438 262.409  15
   0  25   1 5430.59 725.882  15
   0 -25  -1 5026.50 373.420  13
   0 -25  -1 4932.41 391.121  17
   0 -25  -1 5188.91 387.556   7
   0 -25   1 5140.20 375.855   7
   0 -25   1 4919.26 383.956  13
   0  25  -1 4200.28 658.019   1
   0 -25  -1 3961.88 581.334   2
   0 -25   1 5184.81 391.637  11
   0  25  -1 4727.78 737.169  15
   0 -25   1 4821.26 381.194  17
   0 -25   2 221.054 125.254   6
   0 -25   2 671.128 207.519  17
   0 -25   2 47.5056 94.3948   7
   0  25  -2 301.406 229.093  15
   0 -25  -2 16.3295 253.485   2
   0 -25   2 259.880 169.238  11
   0 -25   2 158.570 129.842  13
   0 -25  -2 130.350 129.288  17
   0 -25  -2 75.2537 122.853   7
   0 -25  -3 12856.9 1142.01   2
   0 -25   3 13008.3 596.438   7
   0 -25   3 14522.6 683.663  13
   0  25  -3 14691.9 1326.23  15
   0 -25  -3 15123.9 704.685  17
   0 -25  -3 14292.7 648.380   7
   0 -25   3 13952.2 648.791   6
   0 -25  -4 2438.82 257.663   7
   0 -25  -4 2791.05 304.940  17
   0 -25   4 2602.56 289.325   6
   0 -25  -4 2101.16 211.887  10
   0 -25   4 2621.23 301.593  13
   0 -25  -5 168.232 150.956  17
   0 -25   5 119.685 125.677   6
   0 -25   5 379.132 136.204  13
   0 -25  -5 125.198 103.647  10
   0 -25   5 350.125 233.305  11
   0 -25  -5 368.546 122.886   7
   0 -25   6 6576.27 420.226  13
   0 -25  -6 6394.68 442.472  17
   0 -25   6 5980.50 648.964  11
   0 -25   6 7781.32 481.732   6
   0 -25  -6 6634.40 382.386  10
   0  25  -6 6741.93 405.253  12
   0 -25  -6 7164.84 431.334   8
   0 -25  -7 217.218 103.485  10
   0 -25   7 24.3735 106.136   6
   0 -25   7-74.1181 303.782  11
   0 -25   7 175.902 89.6819  13
   0  25  -7 286.176 109.475  12
   0 -25  -7 92.7288 110.767  17
   0 -25  -8 967.120 161.980  17
   0 -25   8 1222.16 181.627   6
   0 -25   8 758.269 455.999  11
   0 -25   8 1034.68 127.320   9
   0  25  -8 1251.56 158.225  12
   0 -25  -9 360.466 85.4639  17
   0 -25   9 436.229 338.190  11
   0 -25   9 439.993 99.4582   6
   0  25  -9 458.700 89.4871  12
   0 -25   9 431.918 73.0347   9
   0  25 -10 1672.29 113.259   8
   0 -26   0 16005.3 697.819   7
   0 -26   0 16359.8 747.171  17
   0 -26   0 16865.9 719.611  13
   0  26   0 15840.0 1310.22  15
   0  26  -1 9757.79 1052.66  15
   0 -26   1 10094.5 557.193  13
   0 -26   1 10799.8 585.923  17
   0  26  -1 9627.43 968.873   1
   0 -26   1 10058.6 535.839   7
   0 -26  -1 9926.17 538.375   7
   0 -26   1 10141.4 563.672  11
   0 -26  -1 9796.50 566.249  17
   0 -26  -1 10284.4 545.026  13
   0 -26  -2 1572.89 221.499   7
   0 -26  -2 1652.62 231.959  17
   0 -26  -2 1770.17 414.106   2
   0 -26   2 1665.78 223.020   7
   0 -26   2 1711.24 243.739  13
   0  26  -2 1796.29 471.545  15
   0 -26   2 1693.38 220.986   6
   0 -26   2 1915.80 279.227  11
   0 -26   3 273.644 134.700  13
   0 -26  -3 62.3510 117.363  17
   0 -26   3 24.9777 100.149   6
   0 -26  -3 403.709 187.724   2
   0 -26   3 134.046 94.0111   7
   0 -26   3 315.967 167.073  11
   0 -26  -3 65.2905 97.5460   7
   0 -26   4 26198.0 942.551   6
   0 -26  -4 26456.7 907.164   7
   0 -26  -4 24311.4 789.754  10
   0 -26   4 26753.3 969.940  13
   0 -26  -4 26633.5 981.230  17
   0 -26  -5 71312.8 1820.19  17
   0 -26   5 70286.9 1777.09  13
   0 -26   5 70371.4 2165.50  11
   0 -26  -5 69134.2 1660.62   7
   0 -26   5 73843.8 1814.01   6
   0 -26  -5 66978.2 1591.81  10
   0 -26   6 12533.5 605.050   6
   0 -26   6 10730.8 549.445  13
   0 -26  -6 11662.5 503.701  10
   0 -26  -6 11720.2 594.093  17
   0 -26   6 10360.3 839.843  11
   0  26  -7 21215.9 699.905  12
   0 -26   7 18572.2 670.306  13
   0 -26   7 22350.9 1301.87  11
   0 -26   7 21816.9 786.949   6
   0 -26  -7 21318.8 678.273  10
   0 -26  -7 20225.4 752.031  17
   0 -26  -8 7600.45 385.038  17
   0 -26   8 8638.70 418.771   6
   0 -26   8 7930.94 825.973  11
   0  26  -8 8314.36 373.450  12
   0  26  -9 988.811 108.500  12
   0 -26   9 1081.94 122.922   6
   0 -26  -9 912.877 98.2043  17
   0 -27   0 115.270 144.258  17
   0 -27   0 26.1307 111.524  13
   0 -27   0-32.3216 101.752   7
   0  27  -1-197.928 384.109  15
   0 -27   1 51.5520 100.792   7
   0 -27  -1 126.945 110.655   7
   0 -27  -1 11.5654 123.157  17
   0 -27   1 32.5210 142.571  11
   0 -27   1 230.411 146.889  17
   0 -27  -1 245.343 131.033  13
   0 -27   1 150.718 113.714  13
   0  27  -2 28825.7 1906.85  15
   0 -27   2 34224.3 1153.31  11
   0 -27   2 31650.9 1065.62  13
   0  27  -2 27363.3 1729.40   1
   0 -27   2 28402.0 951.734   6
   0 -27  -2 30179.1 1065.19  17
   0 -27   2 28276.2 970.269   7
   0 -27  -2 30685.5 1023.54   7
   0 -27  -3 1984.60 246.941   7
   0 -27   3 2190.49 254.520   6
   0 -27   3 2863.33 353.195  11
   0 -27   3 2477.74 293.218  13
   0 -27   3 2001.95 230.734   7
   0 -27  -3 2280.26 278.564  17
   0 -27  -4 15120.8 713.672  17
   0 -27   4 15070.6 680.517   6
   0 -27   4 15537.6 715.164  13
   0 -27   4 15550.2 853.251  11
   0 -27  -4 14607.0 642.736   7
   0 -27   5 739.234 173.858  13
   0 -27   5 1037.83 191.391   6
   0 -27  -5 754.047 144.126  10
   0 -27   5 560.080 305.431  11
   0 -27  -5 796.579 191.763  17
   0 -27  -5 837.892 153.572   7
   0 -27   6 79535.2 2527.96  11
   0 -27  -6 82007.3 1947.49  17
   0 -27   6 85897.3 1961.46   6
   0 -27   6 80737.5 1888.42  13
   0 -27  -6 79847.6 1752.75  10
   0 -27  -7 4805.20 336.661  17
   0 -27   7 4812.16 646.741  11
   0 -27   7 4278.65 281.664  13
   0 -27   7 5587.50 364.294   6
   0 -27   8 30604.6 842.749   6
   0  27  -8 28128.4 733.778  12
   0 -27  -8 26993.6 787.775  17
   0 -27   8 31497.2 1524.72  11
   0  27  -9 677.722 96.0920   8
   0 -27   9 828.146 101.859   6
   0 -28   0 34842.5 1126.07  13
   0 -28   0 34948.7 1164.42  17
   0 -28   0 34851.4 1118.26   7
   0 -28   1 3425.90 337.743  11
   0 -28   1 2591.15 278.912   7
   0 -28  -1 2619.29 276.516  13
   0 -28   1 2635.89 309.401  17
   0 -28  -1 2426.36 268.517   7
   0 -28  -1 2792.32 310.266  17
   0 -28   1 2731.73 296.750  13
   0 -28  -2 287.630 150.381  17
   0 -28   2 200.307 142.447  13
   0 -28  -2 451.600 147.172   7
   0 -28   2 688.025 151.668   6
   0 -28   2 375.526 126.964  11
   0 -28   2 518.654 139.419   7
   0 -28   3 30078.7 1042.50  13
   0 -28  -3 28905.7 987.014   7
   0 -28   3 29969.5 984.900   6
   0 -28   3 27813.5 933.207   7
   0 -28   3 32552.8 1209.02  11
   0 -28  -3 30055.7 1060.50  17
   0 -28  -4 12349.7 634.834  17
   0 -28  -4 13247.8 591.444   7
   0 -28   4 12577.9 605.713   6
   0 -28   4 12843.0 787.672  11
   0 -28   4 11976.0 625.132  13
   0 -28   5 750.166 170.071   6
   0 -28  -5 847.449 145.048  10
   0 -28  -5 982.580 203.217  17
   0 -28   5 660.054 301.790  11
   0 -28  -5 595.219 133.147   7
   0 -28   5 921.615 180.044  13
   0 -28  -6 8919.08 482.697  17
   0 -28   6 8249.10 459.270   6
   0 -28  -6 7857.35 371.593  10
   0 -28   6 7927.62 444.167  13
   0 -28   6 7451.99 714.517  11
   0 -28   7 28633.2 857.468   6
   0 -28   7 27775.1 1428.54  11
   0 -28   7 25221.1 750.167  13
   0 -28  -7 26115.6 824.757  17
   0 -28   8 304.604 90.4813   6
   0 -28  -8 504.391 102.111  17
   0 -28   8 660.588 352.297  11
   0 -28   9 3586.28 182.594   6
   0  28  -9 3315.52 175.235   8
   0 -29   0 16.0868 107.701   7
   0 -29   0 200.988 138.182  13
   0 -29   0 378.112 176.921  17
   0 -29   1 501.993 158.174  13
   0 -29   1 690.261 186.633  11
   0 -29   1 1147.20 240.680  17
   0 -29  -1 599.176 170.181  17
   0 -29  -1 501.952 145.803   7
   0 -29  -1 661.492 155.291  13
   0 -29   1 635.315 162.133   7
   0 -29  -2 15913.0 696.334   7
   0 -29   2 15438.8 718.789  13
   0 -29   2 14980.7 621.492   6
   0 -29   2 17278.5 804.508  11
   0 -29   2 15008.6 658.109   7
   0 -29  -2 15173.4 726.170  17
   0 -29   3 5464.94 419.325  13
   0 -29   3 5841.00 501.187  11
   0 -29  -3 5046.95 371.167   7
   0 -29   3 5183.09 358.896   7
   0 -29   3 5311.15 371.170   6
   0 -29  -3 5369.19 423.682  17
   0 -29   4 157.536 207.861  11
   0 -29  -4 135.588 112.687   7
   0 -29  -4 101.224 129.725  17
   0 -29   4 110.358 110.223   6
   0 -29   4 117.309 120.738  13
   0 -29   5 262.733 140.664  13
   0 -29   5-29.2416 110.169   6
   0 -29  -5 134.837 99.7003   7
   0 -29   5 187.893 253.445  11
   0 -29  -5 152.947 118.256  17
   0 -29   6 3171.93 277.137   6
   0 -29  -6 2520.97 262.365  17
   0 -29   6 2146.26 233.986  13
   0 -29   6 2767.22 473.138  11
   0 -29   7 422.112 97.1676  13
   0 -29  -7 336.028 112.892  17
   0 -29   7 543.296 129.408   6
   0 -29   8 6769.10 660.503  11
   0 -29  -8 5571.86 267.338  17
   0 -29   8 6379.06 300.945   6
   0 -30   0 3124.51 335.524  17
   0 -30   0 2400.38 267.560   7
   0 -30   0 2772.44 291.812  13
   0 -30   1 16562.2 713.881   7
   0 -30   1 18424.8 771.231  13
   0 -30  -1 18048.5 788.253  17
   0 -30  -1 17984.6 728.923  13
   0 -30  -1 17973.7 750.982   7
   0 -30   2 6273.43 495.149  11
   0 -30  -2 6395.69 451.735  17
   0 -30  -2 6046.42 418.999   7
   0 -30   2 6282.71 406.331   7
   0 -30   2 6241.29 444.178  13
   0 -30   3 2262.50 237.360   6
   0 -30   3 2139.77 230.475   7
   0 -30   3 2175.87 267.603  13
   0 -30  -3 2094.39 282.586  17
   0 -30   3 2022.74 331.655  11
   0 -30  -3 2330.36 250.461   7
   0 -30   4 3683.36 300.992   6
   0 -30   4 3796.79 329.801  13
   0 -30  -4 3556.90 338.506  17
   0 -30  -4 3792.32 294.185   7
   0 -30   4 3417.21 425.532  11
   0 -30  -5 60588.8 1538.73  17
   0 -30   5 60062.0 1473.73   6
   0 -30   5 57881.3 1986.75  11
   0 -30  -5 57014.7 1356.33   7
   0 -30   5 59526.2 1508.10  13
   0 -30  -6 1184.01 178.743  17
   0 -30   6 805.892 155.808  13
   0 -30   6 1327.03 174.838   6
   0 -30   7 13781.7 458.184  13
   0 -30   7 15698.4 542.771   6
   0 -30   7 15111.3 979.742  11
   0 -30  -7 14245.7 519.401  17
   0 -30   8 1003.73 331.460  11
   0 -30   8 791.493 102.330   6
   0 -30  -8 702.515 85.5895  17
   0 -31   0 67.7527 122.140   7
   0 -31   0 130.975 112.138  13
   0 -31   0 239.505 170.804  17
   0 -31  -1 749.285 170.642   7
   0 -31   1 799.486 168.342   7
   0 -31   1 817.900 176.454  13
   0 -31  -1 723.831 211.685  17
   0 -31  -1 440.398 125.588  13
   0 -31   2 40123.2 1350.34  11
   0 -31   2 37226.3 1118.53   7
   0 -31  -2 38358.9 1164.50   7
   0 -31  -2 41710.2 1260.20  17
   0 -31   2 40068.6 1223.54  13
   0 -31   3 25308.9 825.498   6
   0 -31  -3 26675.9 950.772  17
   0 -31   3 25021.5 821.159   7
   0 -31   3 24518.1 1067.02  11
   0 -31   3 25548.0 922.296  13
   0 -31  -3 26078.8 873.635   7
   0 -31   4 1834.35 206.382   6
   0 -31  -4 1743.38 193.608   7
   0 -31   4 2204.72 248.561  13
   0 -31  -4 1765.88 245.721  17
   0 -31   4 1555.72 310.696  11
   0 -31   5 698.738 279.127  11
   0 -31  -5 729.810 125.290   7
   0 -31   5 926.951 165.060  13
   0 -31  -5 1141.16 190.406  17
   0 -31   5 705.635 133.830   6
   0 -31   6 28098.6 809.146   6
   0 -31   6 27822.4 1336.79  11
   0 -31   6 26241.4 788.723  13
   0 -31  -6 26482.2 821.566  17
   0 -31   7 635.444 309.258  11
   0 -31   7 470.766 106.072   6
   0 -31  -7 457.514 99.0729  17
   0 -31   8 25492.2 612.215   6
   0 -32   0 11094.8 594.180  17
   0 -32   0 11423.1 564.360   7
   0 -32   0 11021.6 560.796  13
   0 -32  -1 11014.3 557.133   7
   0 -32   1 10723.9 564.673  13
   0 -32   1 10655.4 537.075   7
   0 -32  -1 11019.7 590.012  17
   0 -32  -1 10811.5 528.398  13
   0 -32   2 7882.68 476.176  13
   0 -32   2 6625.27 513.419  11
   0 -32   2 7281.98 423.078   7
   0 -32  -2 7557.35 443.635   7
   0 -32  -2 8016.63 493.362  17
   0 -32  -3 6639.04 399.387   7
   0 -32   3 5971.84 530.192  11
   0 -32   3 6974.76 371.063   6
   0 -32  -3 7365.14 460.677  17
   0 -32   3 6914.34 381.025   7
   0 -32   3 7156.14 444.905  13
   0 -32   4 43.5029 201.399  11
   0 -32   4 145.547 81.6134   6
   0 -32   4 108.339 123.297  13
   0 -32  -4 192.330 114.854   7
   0 -32  -4 162.198 112.562  17
   0 -32   5 8524.26 429.030  13
   0 -32  -5 7934.68 427.823  17
   0 -32   5 7990.17 387.894   6
   0 -32  -5 7389.86 334.705   7
   0 -32   5 7031.45 648.421  11
   0 -32   6 13010.9 486.031  13
   0 -32   6 13367.2 486.061   6
   0 -32  -6 13198.7 507.513  17
   0 -32   6 13935.6 894.450  11
   0 -32   7 26400.0 662.862   6
   0 -32   7 26786.4 1197.13  11
   0 -33   0 82.4841 122.420  13
   0 -33   0 73.6299 102.248   7
   0 -33   1 4588.92 342.196   7
   0 -33  -1 4304.05 335.868   7
   0 -33  -1 4995.33 385.311  17
   0 -33  -1 4211.44 314.899  13
   0 -33   1 4523.11 346.536  13
   0 -33  -2 5732.52 377.142   7
   0 -33   2 5499.94 349.803   7
   0 -33  -2 5765.13 411.342  17
   0 -33   2 4871.51 442.657  11
   0 -33   2 5154.91 382.001  13
   0 -33   3 115.425 164.715  11
   0 -33  -3 583.980 140.428   7
   0 -33   3 414.613 96.8145   6
   0 -33  -3 586.775 183.998  17
   0 -33   3 374.035 144.218  13
   0 -33   3 635.780 124.980   7
   0 -33  -4 3320.94 292.566  17
   0 -33   4 3102.41 228.980   6
   0 -33   4 3043.40 278.383  13
   0 -33  -4 3151.62 235.545   7
   0 -33   4 2769.78 392.140  11
   0 -33   5 463.906 103.759   6
   0 -33  -5 418.942 79.7560   7
   0 -33   5 672.109 256.379  11
   0 -33   5 486.628 119.779  13
   0 -33  -5 655.969 144.043  17
   0 -33   6 6137.70 572.769  11
   0 -33   6 6307.72 300.256  13
   0 -33  -6 6465.79 321.128  17
   0 -33   6 6862.60 304.536   6
   0 -33   7 1665.93 123.344   6
   0 -33   7 1737.52 311.170  11
   0 -34   0 6466.46 392.564  13
   0 -34   0 6386.24 398.824   7
   0 -34  -1 52623.6 1333.73  13
   0 -34   1 55668.7 1428.17  13
   0 -34   1 56459.4 1395.63   7
   0 -34  -1 56774.2 1470.69  17
   0 -34  -1 57597.4 1422.46   7
   0 -34  -2 10415.8 521.681  17
   0 -34   2 10051.8 461.232   7
   0 -34  -2 9801.53 481.968   7
   0 -34   2 10124.4 503.231  13
   0 -34  -3 17763.7 626.825   7
   0 -34   3 18118.5 685.131  13
   0 -34  -3 18365.7 695.989  17
   0 -34   3 16955.3 581.271   7
   0 -34   4 1321.89 136.186   6
   0 -34   4 1539.42 311.956  11
   0 -34  -4 1396.59 147.775   7
   0 -34  -4 1553.16 203.306  17
   0 -34   4 1370.77 179.405  13
   0 -34   5 2090.01 353.006  11
   0 -34  -5 2491.74 215.353  17
   0 -34   5 2256.78 168.045   6
   0 -34   5 2102.95 197.343  13
   0 -34   6 2801.44 391.006  11
   0 -34   6 2814.99 169.809   6
   0 -34  -6 2712.79 190.320  17
   0 -34   6 2540.37 168.545  13
   0 -35   0-1.02630 88.2521   7
   0 -35   0 9.23070 91.2446  13
   0 -35   1 30980.6 896.768   7
   0 -35   1 31058.3 918.130  13
   0 -35  -1 29250.9 833.750  13
   0 -35  -1 29816.8 901.958   7
   0 -35  -2 29267.1 898.246  17
   0 -35  -2 28566.1 843.311   7
   0 -35   2 27431.9 867.605  13
   0 -35   2 27445.5 807.903   7
   0 -35   3 11719.0 506.114  13
   0 -35   3 11210.9 424.926   7
   0 -35   3 10601.1 667.569  11
   0 -35  -3 12060.8 520.147  17
   0 -35  -3 11549.0 461.526   7
   0 -35  -4 154.763 69.1976   7
   0 -35   4-37.0544 164.421  11
   0 -35   4 197.538 97.5037  13
   0 -35   5 81.8727 65.8165  13
   0 -35   5 255.498 233.128  11
   0 -35  -5 310.604 98.1127  17
   0 -35   5 202.036 55.0360   6
   0 -36   0 146.491 91.6157   7
   0 -36   0 306.543 102.098  13
   0 -36   1 5367.49 320.710  13
   0 -36   1 5699.33 321.001   7
   0 -36  -1 5605.27 324.998   7
   0 -36  -1 5246.57 278.541  13
   0 -36  -2 10257.2 433.808   7
   0 -36   2 10259.0 455.762  13
   0 -36   2 10106.6 411.551   7
   0 -36   3 10728.0 378.827   7
   0 -36   3 10617.8 453.540  13
   0 -36  -3 12064.1 483.325  17
   0 -36  -3 10741.3 414.833   7
   0 -36   4 53.7503 69.4121  13
   0 -36  -4 419.247 126.064  17
   0 -36  -4 57.7796 49.2618   7
   0 -36   4 353.943 190.809  11
   0 -36   5 5212.25 243.604  13
   0 -37   0-61.4385 77.2307   7
   0 -37   0 31.9445 66.2002  13
   0 -37   1 3308.77 233.131  13
   0 -37  -1 3877.12 250.319   7
   0 -37   1 3874.01 244.539   7
   0 -37   2 168.774 74.6003   7
   0 -37   2 6.24938 76.3661  13
   0 -37  -2 84.3154 68.2634   7
   0 -37   3 1108.86 137.331  13
   0 -37  -3 1034.76 116.102   7
   0 -37   4 4009.33 223.312  13
   0 -38   0 29219.5 741.772   7
   0 -38   0 26187.0 675.860  13
   0 -38  -1 4939.88 260.435   7
   0 -38   1 5022.77 254.082   7
   0 -38   1 4364.79 244.776  13
   0 -38  -2 11516.0 396.917   7
   0 -38   2 10466.4 395.546  13
   0 -38   2 11337.0 364.461   7
   0 -38  -3 966.787 98.5486   7
   0 -38   3 1001.11 115.178  13
   0 -38   4 1739.94 124.229  13
   0 -39   0 57.6453 56.2086   7
   0 -39  -1 20292.2 528.087   7
   0 -39   1 19471.8 502.863   7
   0 -39  -2 824.610 91.2190   7
   0 -39   2 681.760 89.4614  13
   1   0 -13 715.686 85.5637   8
   1   0 -12-29.3110 84.8302   8
  -1   0  12 7.80282 88.3806   4
   1   0 -12-27.5112 79.5638   5
   1   0 -11 7614.16 391.076  12
   1   0 -11 7843.21 425.997   8
   1   0 -11 7084.23 452.503   5
  -1   0  11 7165.85 375.772   9
  -1   0  10 171.168 128.676   9
   1   0 -10 141.446 181.177   8
   1   0 -10 130.821 102.694  12
   1   0 -10 96.6998 152.150   5
   1   0  -9 29239.8 1036.87   5
   1   0  -9 30014.3 962.928  12
  -1   0   9 29308.7 2045.55  14
  -1   0   9 30169.7 967.898   9
   1   0  -9 29072.7 952.607   8
   1   0  -8-77.6134 99.8214   8
  -1   0   8 193.750 242.393  14
  -1   0   8-17.7841 87.4423   9
   1   0  -8 138.485 87.8163  12
   1   0  -8 57.1616 113.483   5
  -1   0   7 21748.2 1482.49  14
   1   0  -7 20563.9 1145.10   3
   1   0  -6-11.1769 134.110   3
  -1   0   6 84.6774 248.231  14
   1   0  -6 127.865 101.192   2
   1   0  -6-1.36827 150.394  15
   1   0  -5 25906.8 1048.14   3
   1   0  -5 26899.6 1027.19   2
   1   0  -5 27636.6 1139.51  15
  -1   0   5 24676.6 1256.42  14
   1   0  -4 28.6783 98.4074   3
   1   0  -4 78.0410 122.177  15
   1   0  -4 57.6993 92.2866   2
  -1   0   4-17.5607 154.220  14
   1   0  -3 1242.45 157.914   3
   1   0  -3 1577.78 220.544  15
   1   0  -3 1219.52 174.579   2
  -1   0   3 1439.51 235.651  14
  -1   0   2 72.3410 78.8298   1
   1   0  -2 124.196 68.9930   3
   1   0  -2 52.5749 85.9784  15
  -1   0   1 184896. 3323.38   1
   1   0  -1 189978. 3240.09  16
   1   0   0 11.9300 49.4883  14
  -1   0   0 2.76436 40.9261   1
  -1   0  -1 4381.11 200.090   2
   1   0   1 4478.22 248.706  16
  -1   0  -1 4399.90 182.009  15
   1   0   1 4222.97 276.925  14
   1   0   2 187.012 133.810  14
   1   0   2 40.1840 77.5335  16
  -1   0  -2 122.630 63.5809   2
  -1   0  -2 18.8779 62.5025  15
   1   0   3 3300.25 379.213  14
   1   0   3 3155.10 282.037  16
  -1   0  -3 3301.19 237.825   2
  -1   0  -3 3155.35 333.784   3
  -1   0  -3 3586.28 266.710  15
  -1   0  -4 30.3353 77.8672   2
   1   0   4 79.8174 97.0635  16
  -1   0  -4-80.4678 154.662   3
   1   0   4 192.212 204.078  14
   1   0   5 31710.5 1571.54  14
  -1   0  -5 31514.9 1121.42  15
  -1   0  -5 30830.2 1354.03   3
  -1   0  -6 143.103 197.622   3
   1   0   6-118.339 209.649  14
  -1   0  -7 45127.6 1991.56   3
   1   0   7 45013.5 2351.67  14
   1   0   8-196.221 112.453   9
  -1   0  -8 17.7218 106.561  12
   1   0   8 11.0078 294.558  14
  -1   0  -8-88.8513 128.526   8
  -1   0  -8 148.123 129.851   5
  -1   0  -8-429.090 387.343   3
   1   0   9 16115.9 670.774   9
  -1   0  -9 16295.5 718.173   5
  -1   0  -9 15956.5 655.361   8
  -1   0  -9 13799.1 609.369  12
  -1   0 -10 321.318 174.831   5
   1   0  10 186.171 119.501   9
  -1   0 -11 1425.08 171.017   8
  -1   0 -11 1760.23 212.831   5
  -1   0 -12-2.13392 77.5783   8
  -1   0 -12-73.1599 67.3628   5
   1   1 -13 202.735 56.9065   8
   1  -1 -13 188.811 56.5670   8
   1   1 -12 18.1896 88.9152   5
   1  -1 -12 24.4092 74.4710   8
  -1  -1  12 157.870 96.6058   4
  -1   1  12 45.6212 72.9708   4
   1   1 -12-113.595 93.5432   8
   1  -1 -12 81.0416 96.6630   5
  -1  -1  11 1276.01 170.270   9
   1   1 -11 1770.95 252.744   5
   1  -1 -11 1622.99 234.363   5
   1  -1 -11 1771.01 208.724   8
   1  -1 -11 1352.82 167.460  12
   1   1 -11 1398.72 178.369  12
  -1   1  10 26028.0 862.276   9
  -1  -1  10 27191.5 903.072   9
   1   1 -10 26694.6 987.544   5
   1  -1 -10 26101.6 891.253   8
   1   1 -10 26533.1 921.840   8
   1   1 -10 27334.8 900.582  12
   1  -1 -10 26038.1 969.496   5
   1  -1 -10 25290.4 858.361  12
  -1   1   9 1237.14 477.516  14
   1  -1  -9 1060.06 195.030   8
   1   1  -9 1021.51 178.709  12
  -1  -1   9 957.898 163.815   9
  -1  -1   9 438.257 263.779  14
   1  -1  -9 834.272 166.298   5
  -1   1   9 946.661 165.935   9
   1   1  -9 832.506 189.515   5
   1  -1  -9 681.277 152.681  12
   1   1  -9 857.809 163.324   8
   1  -1  -8 1395.24 182.997   8
   1   1  -8 819.409 282.070   3
   1   1  -8 1414.75 188.215   8
   1  -1  -8 1314.12 300.869   3
   1  -1  -8 1182.58 182.785   5
  -1  -1   8 1146.05 441.230  14
  -1  -1   8 1318.96 184.088   9
  -1   1   8 810.558 372.052  14
   1   1  -8 1640.26 230.985   5
   1  -1  -8 1263.38 175.062  12
  -1   1   8 1468.48 194.782   9
   1   1  -8 1542.82 204.434  12
  -1   1   7 67866.5 2761.79  14
  -1  -1   7 65762.1 2703.57  14
   1   1  -7 66379.5 2238.40   3
   1  -1  -7 65945.2 2221.13   3
   1   1  -7 69706.2 2351.40  15
   1  -1  -6 1040.33 238.701   3
   1  -1  -6 1450.09 303.899  15
   1  -1  -6 1079.18 229.830   2
  -1   1   6 1339.67 371.561  14
   1   1  -6 1185.65 267.858   3
   1   1  -6 1017.89 248.277  15
  -1  -1   6 1700.81 413.721  14
   1   1  -6 1310.18 237.048   2
   1   1  -5 11160.6 661.389   3
   1   1  -5 11465.6 720.396  15
   1  -1  -5 11708.5 713.702  15
  -1   1   5 10921.6 815.883  14
   1   1  -5 11645.0 629.330   2
   1  -1  -5 11244.8 654.264   3
   1  -1  -5 11105.8 647.360   2
  -1  -1   5 10845.1 802.758  14
  -1   1   4 5689.42 513.943  14
   1  -1  -4 5743.92 408.843   2
   1   1  -4 6149.58 409.676   3
   1  -1  -4 6085.46 415.949   3
   1   1  -4 5894.45 397.630   2
  -1  -1   4 5659.98 508.745  14
   1   1  -4 5898.51 456.487  15
   1  -1  -4 5710.91 440.118  15
   1   1  -3 49699.9 1243.06   2
  -1  -1   3 50905.6 1439.50  14
   1  -1  -3 51832.6 1246.19   3
   1  -1  -3 48208.8 1336.70  15
  -1   1   3 50093.7 1455.88  14
   1  -1  -3 48287.0 1286.80   2
   1   1  -3 50935.8 1376.57  15
  -1   1   2 4051.79 251.636   1
   1  -1  -2 4000.69 277.672  15
  -1  -1   2 4277.64 278.366   1
   1   1  -2 4072.26 282.007  15
   1  -1  -2 3921.86 214.597   3
  -1  -1   2 3949.63 286.143  14
   1  -1  -2 4037.62 257.232   2
   1  -1  -1 143147. 2425.07   3
  -1   1   1 139642. 2585.29   1
   1  -1  -1 144667. 2478.61  16
  -1  -1   1 142825. 2615.30   1
  -1   1   0 83013.0 1555.75   1
  -1  -1   0 80777.6 1484.65   3
   1   1   0 79024.3 1445.12  15
  -1  -1   0 82960.6 1507.27   1
   1  -1   0 82005.7 1635.50  14
   1   1   0 81218.9 1510.01  14
   1   1   1 5641.63 272.351  16
  -1  -1  -1 5777.69 205.893   1
  -1   1  -1 5799.18 248.462  15
  -1  -1  -1 5113.09 158.011  15
   1   1   1 5176.50 291.809  14
  -1  -1  -1 5498.04 253.145   2
   1  -1   1 5145.68 316.798  14
  -1  -1  -1 5282.45 285.762   3
   1  -1   1 5746.96 288.809  16
   1   1   2 48584.6 1181.55  16
   1  -1   2 50141.8 1234.10  16
  -1  -1  -2 49887.7 1056.02  15
  -1  -1  -2 50641.5 1301.57   3
  -1   1  -2 50570.0 1163.21  15
   1  -1   2 47950.2 1365.55  14
  -1   1  -2 49349.7 1027.34   2
  -1  -1  -2 48881.0 1141.45   2
   1   1   2 49932.4 1368.96  14
  -1   1  -3 169967. 3080.33   2
  -1   1  -3 167164. 3286.24  15
   1  -1   3 163322. 3332.58  16
   1   1   3 163726. 3665.58  14
   1  -1   3 168283. 3689.58  14
  -1  -1  -3 178347. 3549.65   3
   1   1   3 164548. 3268.68  16
  -1  -1  -3 168220. 3177.92  15
  -1  -1  -3 166164. 3213.32   2
  -1   1  -4 75.1978 90.7486  15
  -1   1  -4 220.507 91.5280   2
  -1  -1  -4 76.0111 81.5153  15
   1   1   4 54.0557 85.0810  16
   1   1   4-46.2649 196.766  14
  -1  -1  -4 150.405 157.511   3
  -1   1  -4 83.0751 131.881   3
   1  -1   4 152.102 190.567  14
  -1  -1  -4 68.3636 88.0163   2
  -1   1  -5 53485.4 1602.38  15
  -1  -1  -5 52930.7 1842.29   3
  -1   1  -5 52821.4 1840.11   3
  -1  -1  -5 53085.5 1508.38  15
  -1  -1  -5 52331.5 1478.02   2
   1  -1   5 50031.5 2056.14  14
   1   1   5 53453.0 2111.71  14
  -1  -1  -6 185.089 150.201   3
   1  -1   6 129.691 214.894  14
  -1   1  -6 12.9000 166.469   3
   1   1   6-6.03020 228.788  14
  -1   1  -7 944.880 298.801   3
   1  -1   7 571.814 329.474  14
   1   1   7 244.247 216.242  14
  -1  -1  -7 443.681 261.738   3
   1   1   8 2777.98 709.373  14
  -1   1  -8 3542.09 318.519   5
   1   1   8 3693.59 308.043   9
  -1  -1  -8 3363.09 308.704   5
  -1  -1  -8 2163.45 412.926   3
   1  -1   8 3302.21 746.752  14
  -1   1  -8 2628.54 513.404   3
  -1  -1  -8 3269.29 282.358   8
  -1   1  -8 3294.49 286.417   8
  -1   1  -8 3141.97 284.581  12
   1  -1   8 3440.95 306.162   9
  -1   1  -9 5685.40 379.628  12
   1  -1   9 5658.93 392.005   9
  -1   1  -9 6046.18 437.013   5
  -1  -1  -9 5518.45 372.585   8
   1   1   9 5946.07 385.412   9
  -1  -1  -9 5912.67 424.093   5
  -1   1  -9 5594.29 376.587   8
  -1   1 -10 36226.4 1042.09  12
   1  -1  10 38444.9 1096.66   9
  -1  -1 -10 39494.0 1096.39   8
   1   1  10 37768.4 1060.56   9
  -1   1 -10 39556.8 1102.80   8
  -1  -1 -10 39456.3 1186.98   5
  -1   1 -10 38548.5 1186.71   5
   1  -1  11 180.717 77.6294   9
  -1   1 -11 80.6816 82.5262   8
  -1  -1 -11 82.6247 111.144   5
  -1   1 -11 287.876 120.012   5
  -1  -1 -11 261.424 112.665   8
  -1  -1 -12 1228.98 117.462   8
  -1   1 -12 832.719 114.843   5
  -1  -1 -12 806.254 110.360   5
  -1   1 -12 1098.02 113.779   8
   1   1  12 1136.68 125.735   4
   1  -2 -13 80.3161 57.8622   8
  -1  -2  13 48.7732 39.8164   4
   1   2 -13 91.1509 46.2815   8
   1   2 -12 906.244 235.691   8
   1  -2 -12 482.244 115.665   8
  -1   2  12 637.301 120.178   4
  -1  -2  12 583.879 129.247   4
  -1  -2  12 381.448 76.0368   9
   1  -2 -12 626.757 125.547   5
   1   2 -12 622.514 142.016   5
   1   2 -12 258.976 68.5774  12
   1   2 -11 19212.3 696.126   8
   1  -2 -11 19559.6 697.493   8
  -1  -2  11 18602.8 670.242   9
   1   2 -11 18529.6 677.018  12
   1   2 -11 19024.4 772.244   5
   1  -2 -11 18250.8 732.486   5
   1   2 -10 41129.5 1300.13   5
   1  -2 -10 43589.2 1204.72   8
   1  -2 -10 39151.6 1128.82  12
   1   2 -10 41535.1 1196.89   8
   1   2 -10 41910.4 1204.50  12
   1  -2 -10 41582.6 1274.20   5
  -1  -2  10 43917.6 1217.56   9
   1   2  -9 3144.24 293.027  12
  -1  -2   9 2921.63 284.025   9
  -1   2   9 3130.93 276.107   9
   1  -2  -9 3029.64 274.484  12
   1  -2  -9 2718.21 262.877   8
  -1   2   9 2741.75 665.573  14
   1   2  -9 2977.98 280.236   8
  -1  -2   9 1953.85 528.886  14
   1  -2  -9 2632.26 288.583   5
   1   2  -9 2843.74 310.250   5
   1   2  -8 25863.6 882.315  12
  -1  -2   8 27392.2 893.417   9
   1   2  -8 27111.6 877.172   8
   1  -2  -8 27712.4 933.053   5
   1   2  -8 24825.5 1385.86   3
   1  -2  -8 27275.7 877.207   8
  -1  -2   8 27586.1 1834.11  14
   1   2  -8 25997.5 928.022   5
   1  -2  -8 26010.5 1412.71   3
   1  -2  -8 25840.2 845.228  12
  -1   2   8 26040.2 1815.04  14
  -1  -2   7 3923.41 625.162  14
  -1   2   7 4316.13 673.431  14
   1   2  -7 4885.85 581.211  15
   1   2  -7 4283.53 517.546   3
   1  -2  -7 3869.64 484.230   3
  -1   2   6 29575.4 1584.24  14
   1   2  -6 30768.3 1363.61  15
   1  -2  -6 28071.2 1235.31   3
   1   2  -6 30477.5 1288.61   3
  -1  -2   6 31668.5 1587.97  14
   1  -2  -6 28825.2 1228.43   2
   1   2  -5 41116.2 1272.64   2
  -1  -2   5 41237.0 1642.85  14
   1  -2  -5 40763.2 1425.05  15
   1   2  -5 40907.6 1474.39  15
   1   2  -5 39753.2 1365.60   3
   1  -2  -5 41085.9 1366.83   3
   1  -2  -5 40787.4 1377.64   2
  -1   2   5 39601.5 1651.02  14
   1  -2  -4 293328. 5591.59   3
  -1   2   4 295986. 6004.59  14
   1   2  -4 304932. 5536.56   2
   1   2  -4 294712. 5790.46  15
  -1  -2   4 299318. 5974.31  14
   1  -2  -4 304268. 5683.19   2
   1  -2  -4 302808. 5733.34  15
   1  -2  -3 26192.3 801.948   3
  -1  -2   3 25526.8 937.537  14
   1  -2  -3 24866.4 869.867  15
   1  -2  -3 26313.1 874.526   2
   1   2  -3 25933.3 907.742  15
  -1   2   3 26057.3 983.937  14
  -1   2   3 26028.6 797.449   1
  -1   2   2 229032. 4158.81   1
   1  -2  -2 227966. 4273.56  15
   1  -2  -2 240889. 4267.26   2
   1  -2  -2 233789. 4106.72   3
  -1  -2   2 238314. 4295.82  14
  -1  -2   1 8170.30 337.220   1
   1  -2  -1 8503.34 269.906   3
  -1   2   1 8238.41 320.721   1
   1   2  -1 8152.99 340.900  15
   1  -2  -1 8369.02 250.271  16
  -1   2   0 655934. 11022.6   1
  -1  -2   0 659756. 10947.9   3
  -1  -2   0 676227. 10940.4   1
   1  -2   0 667623. 11017.6  16
   1   2   0 654087. 10869.3  14
   1   2   0 674244. 10881.7  15
   1  -2   0 637673. 11139.3  14
   1  -2   1 40859.3 995.212  16
   1  -2   1 39397.2 1072.91  14
  -1  -2  -1 40003.8 952.436   2
   1   2   1 39699.1 940.087  16
  -1   2  -1 41352.3 964.767  15
   1   2   1 38629.1 981.475  14
  -1  -2  -1 39815.8 979.142   3
  -1  -2  -1 40398.4 769.752   1
  -1   2  -2 19382.5 447.219   2
  -1  -2  -2 18400.4 482.807  15
   1   2   2 18796.0 748.586  14
  -1   2  -2 17642.9 625.540  15
  -1  -2  -2 19819.6 711.178   3
   1  -2   2 17756.2 761.413  14
   1  -2   2 19203.8 676.768  16
  -1  -2  -2 19439.5 632.341   2
  -1  -2  -2 18370.3 450.942   1
  -1  -2  -3 187.027 86.9809  15
   1  -2   3 43.3124 99.2088  16
   1  -2   3 216.834 174.578  14
  -1   2  -3 101.698 97.5027  15
  -1  -2  -3-18.5645 121.671   3
   1   2   3 180.928 143.879  14
   1   2   3 322.872 102.946  16
  -1   2  -3 174.181 57.9651   2
  -1  -2  -3 346.559 110.783   2
   1   2   4 2600.31 259.147  16
   1  -2   4 2559.41 401.638  14
   1   2   4 3026.86 437.332  14
  -1  -2  -4 2813.52 282.784   2
  -1   2  -4 2989.32 204.054   2
  -1   2  -4 2403.17 291.233  15
  -1  -2  -4 2668.74 347.147   3
  -1  -2  -4 2386.95 236.081  15
  -1  -2  -5 2872.05 307.729   2
  -1   2  -5 2717.08 343.431  15
  -1   2  -5 2794.25 404.720   3
   1  -2   5 2911.09 477.717  14
  -1  -2  -5 2872.38 405.257   3
   1   2   5 2673.39 454.446  14
   1   2   6 37686.8 1929.12  14
   1  -2   6 35691.1 1898.90  14
  -1  -2  -6 38136.9 1669.65   3
  -1   2  -6 37671.3 1671.75   3
   1   2   7 5850.30 844.811  14
  -1   2  -7 5250.70 649.731   3
   1  -2   7 6142.50 857.543  14
  -1  -2  -7 4513.29 593.647   3
  -1   2  -8 11785.0 1075.95   3
  -1   2  -8 13305.8 610.009  12
  -1  -2  -8 10530.0 1018.58   3
   1   2   8 14306.4 615.965   9
   1   2   8 14394.9 1427.93  14
  -1   2  -8 14312.4 651.586   5
   1  -2   8 14032.8 1427.60  14
  -1   2  -8 13297.0 594.287   8
  -1  -2  -8 13139.9 585.699   8
  -1  -2  -8 13824.3 633.057   5
   1  -2   8 13863.5 622.174   9
  -1  -2  -9 261.449 119.368   8
   1   2   9 272.895 103.695   9
   1  -2   9 251.035 130.853   9
  -1   2  -9 270.410 125.901   8
  -1   2  -9 246.713 147.082   5
  -1  -2  -9 394.482 158.378   5
  -1   2  -9 304.293 123.639  12
  -1   2 -10 45646.2 1251.47   8
  -1   2 -10 45929.0 1208.22  12
   1  -2  10 45006.4 1225.23   9
  -1   2 -10 44980.7 1318.68   5
  -1  -2 -10 45612.1 1227.06   8
  -1  -2 -10 43894.5 1282.97   5
  -1  -2 -11 112.773 88.2289   5
   1  -2  11 123.965 75.3557   9
  -1   2 -11 214.881 98.8705   8
  -1  -2 -11 63.6402 85.0883   8
  -1   2 -11 100.790 98.1596   5
   1   2  12-41.1733 58.7799   4
  -1  -2 -12-125.944 61.0130   8
  -1  -2 -12 75.4341 62.6738   5
  -1   2 -12 88.5238 77.3408   8
  -1   2 -12 11.9916 63.4845   5
   1   3 -13 1496.28 113.006   8
  -1  -3  13 1220.84 101.955   4
   1  -3 -12 10683.2 439.919   5
   1   3 -12 10742.9 484.174   5
  -1   3  12 11450.3 449.047   4
   1  -3 -12 11540.2 449.290   8
  -1  -3  12 11246.2 464.173   4
   1   3 -12 10139.6 395.751  12
  -1  -3  12 10802.9 400.085   9
   1   3 -12 11517.4 448.110   8
   1  -3 -11 1.58895 111.306   5
   1   3 -11 677.579 327.377   8
  -1  -3  11 292.947 119.761   9
   1   3 -11 455.356 180.009   5
   1   3 -11 180.048 99.9673  12
   1  -3 -11 131.794 188.311   8
  -1  -3  10 420.612 151.383   9
   1  -3 -10 474.089 128.625  17
   1   3 -10 373.425 138.172  12
   1   3 -10 477.535 136.675   8
   1  -3 -10 353.697 165.426   5
   1   3 -10 465.400 183.196   5
   1  -3 -10 543.639 163.772   8
  -1  -3   9 102.469 111.863   9
   1   3  -9 271.204 123.107  12
   1   3  -9 69.9746 111.978   8
   1  -3  -9 136.854 119.186   5
   1  -3  -9-48.5953 102.321   8
   1  -3  -9 124.298 92.5684  12
   1   3  -9 81.6917 133.837   5
  -1   3   9-55.1942 400.328  14
   1   3  -8 174.551 99.5952   8
   1  -3  -8-339.208 207.295   3
  -1  -3   8-63.6022 252.854  14
   1   3  -8-114.071 174.117  15
  -1   3   8 200.154 268.080  14
   1  -3  -8 171.229 112.984   5
   1  -3  -8 67.2321 93.1703   8
   1   3  -8 193.973 105.876   5
  -1  -3   8 121.129 95.4366   9
   1   3  -8 134.196 108.218  12
   1  -3  -7 26287.3 1311.10   3
   1   3  -7 27423.1 1420.89  15
   1   3  -7 26231.7 1320.83   3
  -1  -3   7 26434.8 1625.78  14
  -1   3   7 26712.5 1678.78  14
   1  -3  -7 27347.2 1313.36   2
   1  -3  -6 7159.04 583.949   2
   1   3  -6 6273.21 564.067   3
  -1   3   6 6497.05 728.278  14
   1  -3  -6 7177.72 598.637   3
   1   3  -6 6176.62 596.136  15
  -1  -3   6 6684.20 728.903  14
   1  -3  -5 4280.46 406.611   3
   1   3  -5 4251.63 357.704   2
   1  -3  -5 4175.81 414.992   2
   1   3  -5 4492.34 468.282  15
  -1   3   5 4519.74 559.932  14
  -1  -3   5 4042.41 498.038  14
   1  -3  -4 15573.4 737.898   2
  -1   3   4 15981.4 879.229  14
   1   3  -4 15898.9 782.179  15
   1   3  -4 15851.2 641.321   2
  -1  -3   4 15702.6 845.503  14
   1  -3  -4 14297.2 668.051   3
  -1  -3   3 6888.40 468.928  14
   1  -3  -3 6667.72 374.486   3
  -1   3   3 6547.43 349.374   1
   1  -3  -3 6385.44 413.887   2
   1   3  -3 6680.49 445.204  15
   1  -3  -2 73.5257 65.3497   3
  -1   3   2 115.335 73.1191   1
  -1  -3   2 42.1261 95.1091  14
   1  -3  -2 9.42782 88.2391   2
   1  -3  -1 763.130 116.412   2
  -1  -3   1 894.722 87.4989  14
   1  -3  -1 847.295 84.7278  16
   1  -3  -1 931.580 109.803   3
  -1   3   1 787.423 111.187   1
   1   3  -1 786.760 124.802  15
  -1  -3   0 10552.3 396.005   2
   1  -3   0 10306.8 380.651  16
   1  -3   0 10588.7 454.536  14
  -1  -3   0 10139.6 356.033   3
   1   3   0 10522.0 314.897  15
  -1   3   0 10527.1 392.148   1
  -1  -3   0 10345.4 330.776   1
   1  -3   0 10510.1 325.109   2
   1  -3   1 33704.0 976.338  14
   1  -3   1 33265.8 890.566  16
   1   3   1 33020.2 850.714  14
  -1  -3  -1 34578.8 874.432   2
  -1   3  -1 32259.0 879.247  15
  -1  -3  -1 33314.4 872.149   3
  -1  -3  -1 31137.4 612.512   1
   1   3   1 32311.9 821.475  16
   1   3   2 26335.6 758.497  16
   1  -3   2 26010.5 849.944  16
   1  -3   2 27609.9 970.605  14
  -1   3  -2 25643.2 829.459  15
  -1  -3  -2 25173.7 798.492   2
  -1  -3  -2 27322.1 875.560   3
   1   3   2 26796.6 914.313  14
  -1   3  -3 5194.01 378.088  15
   1  -3   3 4779.30 378.393  16
   1   3   3 5323.71 466.047  14
  -1  -3  -3 4339.95 168.736   1
   1  -3   3 5192.11 476.036  14
  -1  -3  -3 5003.03 353.113   2
  -1  -3  -3 5105.42 407.517   3
   1   3   3 4737.79 308.190  16
   1   3   4 14997.2 623.794  16
  -1  -3  -4 13986.1 678.650   2
  -1  -3  -4 15317.3 826.756   3
   1   3   4 14980.1 921.708  14
  -1   3  -4 15345.9 741.400  15
   1  -3   4 14595.6 923.676  14
   1  -3   5 288.247 249.893  14
  -1   3  -5 28.3794 152.504  15
  -1  -3  -5 159.059 149.744   3
  -1   3  -5-31.7396 186.875   3
   1   3   5 160.388 215.796  14
  -1  -3  -5-47.6390 94.0216   2
  -1   3  -6 1840.67 372.158   3
   1  -3   6 2077.53 458.868  14
  -1   3  -6 1734.09 311.893  15
  -1  -3  -6 2093.24 396.335   3
   1   3   6 1801.62 442.320  14
  -1  -3  -7 3659.73 539.745   3
   1  -3   7 4173.83 721.059  14
   1   3   7 4228.82 683.243  14
  -1   3  -7 4109.32 314.433   5
  -1   3  -7 3153.11 526.264   3
  -1  -3  -8 169.902 125.250   5
  -1   3  -8-111.951 100.830  12
  -1   3  -8-11.6323 92.2954   8
   1   3   8-40.4979 325.408  14
  -1   3  -8-362.853 433.737   3
  -1   3  -8 299.956 160.055   5
  -1  -3  -8-352.801 412.104   3
  -1  -3  -8-46.0913 116.463   8
   1  -3   8 68.5268 116.093   9
   1  -3   8-27.5513 344.814  14
  -1  -3  -9 21953.1 798.196   8
  -1   3  -9 22571.1 827.894  12
  -1   3  -9 23450.0 890.452   5
  -1  -3  -9 22719.5 862.877   5
   1  -3   9 22310.6 834.952   9
  -1   3  -9 22287.4 816.643   8
  -1   3 -10 8270.33 459.237   8
   1  -3  10 7731.83 439.199   9
  -1   3 -10 7247.16 417.150  12
  -1   3 -10 8320.88 501.953   5
  -1  -3 -10 8319.43 480.678   5
  -1  -3 -10 8920.54 470.340   8
  -1  -3 -11 148.157 93.8146   5
  -1   3 -11 240.438 81.3431  12
  -1   3 -11 342.165 137.186   5
  -1   3 -11 163.396 107.020   8
   1  -3  11 189.437 78.9277   9
  -1  -3 -11 209.258 93.3928   8
   1   3  12 38.4185 53.2252   4
  -1   3 -12 309.781 114.461   8
  -1   3 -12 207.480 79.5163   5
  -1  -3 -12 385.410 79.1326   8
   1   4 -13 1419.29 111.886   8
  -1  -4  13 994.972 92.1405   4
   1  -4 -12 296.791 129.885   8
  -1  -4  12 52.3019 59.8114   9
   1   4 -12 99.2586 74.5122  12
   1   4 -12 189.003 105.284   5
   1   4 -12 268.753 116.693   8
  -1   4  12 5.09101 67.3084   4
  -1  -4  12 216.313 99.8221   4
   1  -4 -12 25.8985 66.1504   5
   1   4 -11 3072.06 267.488   8
   1   4 -11 3226.59 271.383  12
   1   4 -11 2982.84 307.250   5
   1  -4 -11 3301.08 272.415   8
   1  -4 -11 2731.82 260.875   5
  -1  -4  11 2786.79 247.395   9
   1   4 -10 238.069 146.642  12
   1   4 -10 142.442 139.869   5
   1  -4 -10-31.8036 107.322  17
   1  -4 -10 54.0785 120.055   8
  -1  -4  10 21.0470 101.473   9
   1   4 -10 10.5629 242.814   8
   1  -4 -10-72.8750 122.931   5
  -1  -4   9 17011.4 1563.81  14
  -1   4   9 17438.9 1581.75  14
   1  -4  -9 17017.1 686.138   8
  -1  -4   9 17123.5 712.500   9
   1   4  -9 17313.5 703.037   8
   1  -4  -9 16324.9 715.332   5
   1   4  -9 16847.4 764.012   5
   1   4  -9 18312.3 747.322  12
  -1  -4   8 1876.59 531.340  14
   1  -4  -8 1978.58 224.050   8
   1   4  -8 1318.16 300.594  15
   1  -4  -8 1793.68 225.862   5
   1   4  -8 2109.86 229.972   8
   1   4  -8 2154.26 255.113   5
  -1   4   8 2131.85 543.862  14
   1   4  -8 1444.59 346.718   3
  -1  -4   8 1945.08 219.016   9
   1   4  -8 2074.20 236.684  12
   1  -4  -8 1738.74 340.520   3
   1   4  -7 18563.4 1177.34  15
  -1   4   7 17982.0 1378.33  14
   1   4  -7 19004.2 1112.94   3
   1  -4  -7 19198.4 1112.09   2
   1  -4  -7 20382.3 1139.49   3
  -1  -4   7 17760.8 1318.82  14
  -1  -4   6 6885.98 726.366  14
   1   4  -6 7059.12 609.224   3
  -1   4   6 7421.71 783.700  14
   1   4  -6 7149.75 660.229  15
   1  -4  -6 7385.64 625.198   2
   1  -4  -6 7245.38 603.195   3
   1   4  -5 179133. 4001.91  15
   1  -4  -5 168777. 3756.01   3
   1  -4  -5 177317. 3876.38   2
  -1  -4   5 176705. 4202.66  14
  -1   4   5 165422. 4221.54  14
   1   4  -5 173474. 3515.41   2
  -1  -4   4 695.149 220.833  14
   1  -4  -4 663.650 164.932   3
   1   4  -4 664.679 194.795  15
   1  -4  -4 799.197 194.003   2
   1   4  -4 606.163 124.568   2
  -1   4   4 827.823 223.325  14
  -1  -4   3 7747.85 491.454  14
   1   4  -3 7877.44 498.293  15
  -1   4   3 7809.87 377.614   1
   1  -4  -3 7279.23 459.689   2
   1  -4  -3 7382.55 413.754   3
   1  -4  -2 5660.82 354.771   2
   1  -4  -2 5531.02 303.458   3
  -1  -4   2 5204.35 323.723  14
  -1   4   2 5718.98 292.480   1
   1  -4  -1 1769.94 162.615   3
   1  -4  -1 1658.06 166.063   2
  -1  -4   1 1927.33 122.502  14
   1   4  -1 1890.05 190.934  15
  -1   4   1 1703.57 161.267   1
   1  -4  -1 1937.01 136.653  16
   1  -4   0 52921.0 1097.87   2
   1   4   0 52519.2 1101.78  15
  -1  -4   0 53965.4 1220.14   2
  -1  -4   0 53115.0 1180.16   3
   1  -4   0 54774.2 1210.64  16
  -1  -4  -1 135869. 2587.11   3
   1  -4   1 139763. 2750.46  14
  -1  -4  -1 134462. 2595.49   2
   1   4   1 128050. 2262.71  15
  -1   4  -1 128108. 2620.68  15
   1   4   1 130429. 2506.87  16
   1   4   1 133209. 2513.97  14
  -1  -4  -2 114253. 2380.72   2
   1  -4   2 114819. 2446.83  16
  -1   4  -2 110599. 2417.78  15
   1   4   2 112023. 2255.99  16
  -1  -4  -2 113122. 2432.95   3
   1   4   2 115436. 2483.01  14
   1  -4   2 115203. 2599.40  14
   1   4   3 13139.0 528.997  16
  -1  -4  -3 12480.5 606.479   2
   1  -4   3 13190.1 769.041  14
   1   4   3 12878.8 734.286  14
  -1   4  -3 13363.5 653.479  15
  -1  -4  -3 14236.5 705.646   3
  -1  -4  -4 19440.0 839.886   2
   1   4   4 18054.8 691.484  16
  -1   4  -4 20809.3 915.458  15
   1   4   4 20108.0 1079.27  14
   1  -4   4 18930.8 1072.10  14
  -1  -4  -4 20104.4 957.831   3
   1  -4   5 3575.87 545.837  14
   1   4   5 3354.77 508.042  14
  -1   4  -5 3856.24 421.137  15
  -1  -4  -5 3021.30 352.831   2
  -1  -4  -5 3691.06 453.868   3
   1  -4   6 23223.2 1519.97  14
  -1   4  -6 21787.5 1112.87  15
  -1   4  -6 21553.9 1249.43   3
  -1  -4  -6 21652.4 1236.42   3
   1   4   6 22458.2 1460.04  14
  -1   4  -7 848.251 166.878   5
  -1  -4  -7 874.145 283.716   3
  -1   4  -7 589.046 257.132   3
   1   4   7 999.394 415.440  14
   1  -4   7 811.247 148.981   9
   1  -4   7 779.573 359.445  14
  -1  -4  -7 956.227 153.367   8
  -1  -4  -8 30231.0 943.558   8
  -1   4  -8 28215.5 933.930   8
   1  -4   8 27581.8 2002.43  14
  -1  -4  -8 29046.5 964.258   5
   1  -4   8 29659.0 983.388   9
   1   4   8 27190.3 1969.11  14
  -1   4  -8 29126.4 983.295  12
  -1   4  -8 28481.0 1697.09   3
  -1  -4  -8 26976.9 1646.19   3
  -1   4  -8 29744.7 1010.56   5
  -1  -4  -9 23636.9 822.725   8
  -1   4  -9 23171.0 839.896   8
   1  -4   9 23464.0 858.649   9
  -1  -4  -9 22521.5 856.287   5
  -1   4  -9 23890.6 909.994   5
  -1   4  -9 22727.4 845.736  12
  -1   4 -10 4522.89 347.411   8
  -1   4 -10 4662.65 383.579   5
  -1   4 -10 4350.47 325.293  12
   1  -4  10 4577.24 336.786   9
  -1  -4 -10 4267.49 338.078   5
  -1  -4 -10 4503.59 324.481   8
  -1   4 -11 1592.70 176.561   8
  -1   4 -11 1377.57 154.950  12
   1  -4  11 1407.30 163.464   9
  -1  -4 -11 1430.82 163.406   8
  -1  -4 -11 1604.54 187.468   5
  -1   4 -11 1531.05 207.098   5
   1  -4  12 3540.07 212.236   4
  -1   4 -12 3826.65 233.947   5
  -1  -4 -12 4174.04 208.073   8
  -1   4 -12 4095.07 210.641   8
   1  -5 -13 4259.75 184.540   8
   1   5 -13 4164.07 183.271   8
   1  -5 -12 2718.68 232.458   8
   1   5 -12 2830.64 217.948   8
  -1  -5  12 2770.42 198.251   9
  -1  -5  12 2681.35 220.818   4
   1   5 -12 2628.46 240.053   5
   1   5 -12 2727.09 199.899  12
  -1   5  12 2680.47 198.821   4
  -1  -5  11 2200.68 228.647   9
   1   5 -11 1977.11 265.194   5
   1   5 -11 1984.40 218.135  12
   1  -5 -11 1967.24 216.594   8
   1   5 -11 2219.88 259.269   8
   1  -5 -11 1727.59 206.643   5
   1   5 -10 24318.1 880.932  12
   1   5 -10 23826.8 938.235   5
   1   5 -10 24830.8 865.486   8
   1  -5 -10 24124.7 842.866   8
   1  -5 -10 24798.4 846.119  17
   1  -5 -10 22970.6 861.567   5
  -1  -5  10 24135.4 862.574   9
   1  -5  -9 6342.79 409.369   8
   1   5  -9 5872.24 414.956  12
   1   5  -9 5765.91 441.836   5
   1   5  -9 5936.34 402.277   8
   1  -5  -9 5764.86 406.735   5
  -1  -5   9 6039.25 414.563   9
   1   5  -8 1429.74 214.515   5
  -1  -5   8 961.583 324.662  14
  -1   5   8 1342.69 489.191  14
  -1  -5   8 1090.31 486.243  11
   1  -5  -8 1340.55 350.756   3
  -1  -5   8 1272.82 191.694   9
   1  -5  -8 1453.66 192.318   8
   1  -5  -8 1517.72 199.877   5
   1   5  -8 1881.27 429.553  15
   1   5  -8 1581.23 234.377  12
   1   5  -8 1412.25 350.377   3
  -1   5   7 13129.8 1175.19  14
   1   5  -7 13439.8 996.053  15
   1  -5  -7 13465.0 947.729   2
  -1  -5   7 12448.0 1097.26  14
   1  -5  -7 11943.9 870.971   3
   1   5  -7 12158.4 899.552   3
   1  -5  -6 5707.86 566.366   2
   1   5  -6 5276.93 534.395   3
  -1   5   6 5508.95 661.313  14
   1  -5  -6 5400.78 526.761   3
   1   5  -6 6495.89 637.231  15
  -1  -5   6 6039.99 690.619  14
   1  -5  -5 102729. 2597.69   3
  -1   5   5 105435. 3038.62  14
  -1  -5   5 104137. 2931.35  14
   1  -5  -5 103987. 2694.27   2
   1   5  -5 106317. 2806.57  15
   1   5  -5 102943. 2309.91   2
   1   5  -4 53565.7 1672.68  15
  -1   5   4 54210.3 1805.60  14
   1  -5  -4 53062.0 1520.49   3
  -1  -5   4 54289.9 1722.48  14
   1   5  -4 52392.8 1343.66   2
   1  -5  -4 54874.7 1628.66   2
  -1   5   3 4787.12 289.829   1
   1  -5  -3 4653.10 336.138   3
   1   5  -3 4311.74 387.703  15
   1  -5  -3 5172.69 393.445   2
  -1  -5   3 4186.35 364.847  14
   1  -5  -2 564.671 141.917   2
  -1  -5   2 393.462 116.174  14
   1  -5  -2 642.569 133.034   3
  -1   5   2 526.689 107.181   1
  -1  -5   1 143.307 62.8762  14
   1  -5  -1 11.9298 85.7452   3
   1   5  -1 147.125 98.4133  15
   1  -5  -1 215.849 105.372   2
  -1   5   1 57.9281 72.1696   1
   1   5   0 70118.2 1424.30  15
   1  -5   0 72694.5 1519.25  16
  -1  -5   0 73717.1 1540.83   2
   1  -5   0 71758.7 1395.98   2
  -1  -5   0 70536.4 1508.40   3
  -1   5  -1 42207.2 1180.89  15
   1   5   1 43106.4 1045.24  14
   1   5   1 42042.5 893.447  15
  -1  -5  -1 43350.4 1135.13   2
  -1  -5  -1 44309.4 1126.98   3
   1  -5   1 43128.1 1241.00  14
   1   5   1 43166.9 1065.45  16
   1  -5   1 42432.2 814.120   2
  -1  -5  -2 614.611 150.718   2
   1  -5   2 473.039 155.848  14
   1   5   2 644.588 174.803  14
  -1   5  -2 732.624 179.825  15
   1   5   2 553.497 110.205  16
  -1  -5  -2 681.338 168.371   3
   1   5   3 14467.1 780.285  14
  -1  -5  -3 15119.8 746.455   3
   1  -5   3 14483.4 818.212  14
   1   5   3 14354.6 560.968  16
  -1  -5  -3 14609.8 686.816   2
  -1   5  -3 15328.1 735.839  15
   1  -5   4 10213.5 784.111  14
   1   5   4 9624.14 471.757  16
  -1  -5  -4 10525.8 685.011   3
  -1   5  -4 10327.9 657.379  15
  -1  -5  -4 10033.2 605.019   2
   1   5   4 10576.7 770.489  14
  -1  -5  -5 2793.59 345.302   2
  -1   5  -5 3420.62 406.877  15
   1   5   5 3310.74 504.622  14
  -1  -5  -5 3202.62 438.383   3
   1  -5   5 2641.47 492.278  14
   1   5   6 9759.81 958.599  14
  -1  -5  -6 8932.47 673.820   2
  -1   5  -6 9118.67 724.228  15
  -1  -5  -6 10279.8 841.104   3
   1  -5   6 10754.3 1039.70  14
  -1   5  -6 9555.30 824.273   3
  -1  -5  -7 9504.24 883.164   3
   1   5   7 8616.38 1014.84  14
  -1  -5  -7 10222.5 476.741   8
  -1   5  -7 9642.82 909.439   3
  -1  -5  -7 8900.35 444.140  10
  -1   5  -7 9817.52 512.615  12
   1  -5   7 9125.54 1062.23  14
   1  -5   7 9510.78 488.575   9
  -1   5  -7 9780.70 511.478   5
   1  -5   8 4431.98 809.189  14
  -1  -5  -8 4821.43 358.121   5
   1   5   8 4191.65 804.402  14
  -1   5  -8 4721.86 376.771   5
  -1  -5  -8 4196.92 660.740   3
  -1   5  -8 4583.86 366.614  12
  -1   5  -8 4124.02 332.581   8
   1  -5   8 4716.81 367.462   9
  -1  -5  -8 4598.69 334.299   8
  -1   5  -8 4117.81 675.784   3
   1  -5   9 19144.8 770.213   9
  -1   5  -9 20031.7 819.489   5
  -1  -5  -9 19296.2 770.237   5
  -1  -5  -9 20266.9 747.973   8
  -1   5  -9 19860.3 782.744  12
  -1   5  -9 19708.3 757.467   8
   1  -5  10 22345.1 790.829   9
  -1   5 -10 22555.2 783.849   8
  -1  -5 -10 21591.5 791.747   5
  -1   5 -10 21379.9 839.492   5
  -1  -5 -10 22437.6 760.485   8
  -1   5 -10 21884.5 781.882  12
  -1   5 -11-75.9186 100.972   5
   1  -5  11-76.9307 90.7959   9
  -1   5 -11 26.0080 93.6424   8
  -1   5 -11 36.5977 75.6606  12
  -1  -5 -11-32.6432 83.7835   5
  -1  -5 -11-0.83484 72.4385   8
   1  -5  12 256.653 76.5504   4
  -1  -5 -12 368.695 83.0621   8
  -1   5 -12 368.230 74.4840   8
  -1   5 -12 251.576 86.7306   5
   1   6 -12 4441.82 267.766   8
   1   6 -12 4310.64 254.627  12
   1   6 -12 4509.14 303.853   5
   1  -6 -12 4782.96 273.261   8
  -1   6  12 3732.98 221.751   4
  -1  -6  12 4029.31 241.894   9
  -1  -6  12 4567.34 277.335   4
   1   6 -11 8882.27 449.441   8
   1  -6 -11 8914.97 437.782   8
   1  -6 -11 7536.66 409.986   5
   1   6 -11 8316.39 500.505   5
   1   6 -11 8735.20 451.935  12
  -1  -6  11 8432.92 436.339   9
   1   6 -10 47184.6 1333.48  12
   1   6 -10 46217.2 1398.41   5
   1  -6 -10 47079.1 1275.66   8
  -1  -6  10 46072.7 1302.24   9
   1  -6 -10 44372.2 1284.88   5
   1   6 -10 46454.7 1300.49   8
   1  -6 -10 47561.8 1278.99  17
   1  -6  -9 32475.9 1039.75  17
   1   6  -9 33858.9 1086.89  12
  -1  -6   9 32200.5 1044.98   9
   1   6  -9 31950.9 1030.15   8
   1  -6  -9 32092.2 1040.73   5
   1   6  -9 32742.6 1126.88   5
   1  -6  -9 32477.1 1020.07   8
  -1   6   8 153.653 258.523  14
   1  -6  -8-66.8085 108.550   8
   1   6  -8 477.625 187.758  12
   1   6  -8-271.754 205.345   3
   1   6  -8-8.60452 125.737   5
   1  -6  -8-16.9933 94.3363   5
  -1  -6   8-80.9957 263.465  14
  -1  -6   8 24.2333 91.0017   9
   1  -6  -8 79.1857 230.029   3
   1   6  -8 457.378 290.863  15
  -1  -6   8 362.918 444.526  11
   1   6  -7 125.520 218.761  15
   1  -6  -7 176.033 202.801   2
   1  -6  -7 139.706 126.034   3
  -1  -6   7 106.856 233.242  14
  -1   6   7 294.265 250.936  14
   1   6  -7 251.440 225.872   3
   1  -6  -6 24160.4 1171.10   3
   1  -6  -6 23937.1 1210.64   2
  -1   6   6 23738.5 1444.05  14
  -1  -6   6 22961.6 1366.48  14
   1   6  -6 24384.8 1286.62  15
   1   6  -5 171980. 4089.28  15
   1  -6  -5 172685. 3870.37   3
   1  -6  -5 180550. 4037.46   2
  -1  -6   5 176990. 4241.45  14
  -1   6   5 177402. 4385.82  14
   1  -6  -4 190812. 3970.83   3
  -1  -6   4 192758. 4214.84  14
   1  -6  -4 193833. 4118.06   2
  -1   6   4 189700. 3659.99   1
  -1   6   4 201801. 4403.02  14
   1   6  -4 200076. 4244.05  15
   1  -6  -3 18479.6 796.480   2
  -1   6   3 17955.3 615.061   1
   1   6  -3 20288.9 881.164  15
  -1  -6   3 19213.5 805.145  14
   1  -6  -3 17854.4 730.036   3
  -1   6   2 241.382 99.6243   1
   1  -6  -2 349.498 128.516   2
   1  -6  -2 286.232 129.047   3
  -1  -6   2 272.906 109.933  14
  -1   6   1 7675.00 373.649   1
   1  -6  -1 8565.13 414.180   2
   1   6  -1 7114.26 404.712  15
  -1  -6   1 8075.58 301.541  14
   1  -6  -1 8740.56 427.325   3
  -1  -6   0 256562. 4571.85   2
  -1  -6   0 244713. 4557.75   3
   1   6   0 242908. 4456.81  15
   1  -6   0 252511. 4404.86   2
  -1  -6  -1 2095.23 231.025   2
   1   6   1 1930.80 157.260  15
   1   6   1 1896.28 196.440  16
   1   6   1 1865.80 179.427  14
   1  -6   1 2118.38 124.128   2
  -1   6  -1 1591.39 225.777  15
   1  -6   1 2320.25 272.793  14
  -1  -6  -1 2316.74 236.097   3
  -1  -6  -2 62533.3 1622.52   3
  -1  -6  -2 63311.1 1610.09   2
   1  -6   2 64371.3 1766.88  14
   1   6   2 60698.9 1430.16  16
   1   6   2 60685.0 1602.57  14
  -1   6  -2 63480.0 1683.27  15
   1  -6   3 170539. 3890.14  14
  -1  -6  -3 171005. 3603.42   2
   1   6   3 169569. 3296.30  16
   1   6   3 173829. 3795.97  14
  -1   6  -3 174019. 3701.67  15
  -1  -6  -3 172718. 3672.06   3
  -1   6  -4 4946.04 473.623  15
   1  -6   4 5186.53 562.194  14
  -1  -6  -4 4170.47 411.797   2
  -1  -6  -4 4842.91 463.280   3
   1   6   4 4642.86 518.750  14
   1   6   4 4678.45 310.885  16
   1  -6   5 159569. 4259.85  14
   1   6   5 154859. 4158.13  14
  -1  -6  -5 158012. 3851.09   3
  -1  -6  -5 150476. 3614.29   2
  -1   6  -5 157004. 3762.01  15
  -1  -6  -6 38161.5 1700.44   3
  -1  -6  -6 37269.7 1514.53   2
  -1   6  -6 37655.7 1714.63   3
   1   6   6 35776.0 1907.69  14
  -1   6  -6 36616.9 1581.87  15
   1  -6   6 38622.0 1998.33  14
   1  -6   7 5085.17 767.083  14
  -1   6  -7 7122.91 791.189   3
  -1  -6  -7 7024.32 391.000  10
   1   6   7 6439.38 896.641  14
  -1  -6  -7 7059.23 772.144   3
  -1   6  -7 7089.38 429.064   5
   1  -6   7 7489.18 432.559   9
  -1   6  -7 7491.06 443.666  12
  -1  -6  -7 6857.37 391.704   8
  -1  -6  -8 52230.1 1380.53   8
   1   6   8 51367.4 2791.84  14
  -1   6  -8 54838.9 1498.59   5
  -1  -6  -8 51860.8 2355.26   3
  -1  -6  -8 54214.1 1427.32   5
  -1   6  -8 52339.1 2405.63   3
  -1   6  -8 54103.7 1480.64  12
   1  -6   8 53360.1 1448.89   9
   1  -6   8 51082.6 2774.66  14
  -1   6  -8 53788.1 1417.84   8
  -1  -6  -9 225.304 116.086   5
  -1  -6  -9 75.7311 89.6390   8
  -1   6  -9 18.3324 139.798   8
   1  -6   9 78.6590 106.406   9
  -1   6  -9 151.905 126.831  12
  -1   6  -9-35.2461 126.669   5
  -1  -6 -10 10200.8 482.947   8
  -1   6 -10 9232.02 531.272   5
  -1   6 -10 10460.5 516.336  12
   1  -6  10 10400.0 513.429   9
  -1   6 -10 10788.4 515.368   8
  -1  -6 -10 9855.33 500.292   5
  -1   6 -11 25.6813 73.4215  12
  -1   6 -11 47.7226 90.2311   8
  -1   6 -11 115.301 105.569   5
   1  -6  11 37.7901 79.0725   9
  -1  -6 -11 109.149 89.4350   8
  -1  -6 -11-37.4486 71.0419   5
  -1   6 -12 11.0083 47.8890   8
  -1  -6 -12 15.5140 43.4174   8
   1  -6  12-53.3530 64.4316   4
   1   7 -12 1489.98 156.866  12
   1  -7 -12 1952.95 174.129   8
   1   7 -12 1250.46 172.709   5
  -1  -7  12 1664.58 170.752   4
  -1  -7  12 1510.72 150.881   9
  -1   7  12 1095.77 113.567   4
   1   7 -12 1486.32 166.509   8
   1   7 -11 1502.36 236.658   5
  -1  -7  11 1263.16 183.191   9
   1  -7 -11 1378.65 188.879   8
   1   7 -11 1352.21 190.315  12
   1   7 -11 1254.86 183.783   8
   1  -7 -10 1784.39 219.242   5
  -1  -7  10 2025.25 242.427   9
   1   7 -10 1738.16 231.977   8
   1   7 -10 2143.50 257.547  12
   1  -7 -10 1872.92 230.322   8
   1  -7 -10 1911.65 222.232  17
   1   7 -10 2125.06 281.482   5
   1  -7  -9 4134.68 330.165   8
  -1  -7   9 4072.00 336.532   9
   1   7  -9 4603.28 371.135  12
   1  -7  -9 3506.75 310.016   5
   1   7  -9 4228.23 349.113   8
   1   7  -9 4258.70 381.247   5
   1  -7  -9 4142.51 332.928  17
   1   7  -8 14146.9 1087.78   3
  -1  -7   8 13295.3 608.226   9
   1  -7  -8 12422.6 1000.71   3
   1  -7  -8 13801.3 596.619   8
  -1  -7   8 13651.2 1301.12  14
   1   7  -8 14166.0 645.633  12
   1   7  -8 14060.7 670.018   5
  -1  -7   8 16950.3 1396.52  11
  -1   7   8 13751.5 1351.18  14
   1   7  -8 12565.1 1078.79  15
   1  -7  -7 40.7093 144.372   3
   1   7  -7 634.296 292.331  15
  -1  -7   7 47.4308 249.759  14
   1  -7  -7 434.817 226.203   2
   1   7  -7 608.118 234.661   3
  -1   7   7 482.377 198.782  14
  -1  -7   6 389.562 196.292  14
   1  -7  -6 877.720 255.270   3
  -1   7   6 652.797 347.179  14
   1  -7  -6 976.393 280.723   2
   1   7  -6 538.432 255.150  15
  -1  -7   5 51284.7 1902.04  14
   1   7  -5 49186.5 1816.27  15
   1  -7  -5 53272.1 1713.82   3
  -1   7   5 52479.1 2025.25  14
   1  -7  -5 52717.5 1800.98   2
   1  -7  -4 598.514 198.684   2
  -1   7   4 503.631 99.2806   1
  -1  -7   4 505.965 190.939  14
   1   7  -4 389.128 191.449  15
  -1   7   4 701.844 212.589  14
   1  -7  -4 404.786 177.225   3
  -1  -7   3 8042.82 513.576  14
   1  -7  -3 7906.81 481.156   3
   1   7  -3 8549.63 572.603  15
  -1   7   3 7389.53 374.079   1
   1  -7  -3 8199.04 532.799   2
   1  -7  -2 40780.7 1166.11   3
   1   7  -2 40001.3 1254.36  15
   1  -7  -2 41944.8 1214.90   2
  -1   7   2 40436.8 1049.14   1
  -1  -7   2 40866.5 1109.16  14
   1  -7  -1 20676.1 713.472   2
   1   7  -1 20748.0 760.736  15
  -1  -7   1 19969.5 578.494  14
   1  -7  -1 20643.1 743.897   3
  -1   7   1 20512.3 685.571   1
  -1  -7   0 9005.78 458.871   3
   1  -7   0 8874.70 386.985   2
   1   7   0 8551.11 417.348  15
  -1  -7   0 9318.09 465.270   2
   1   7   1 646.783 111.398  15
  -1   7  -1 512.467 161.444  15
  -1  -7  -1 782.879 179.060   3
   1  -7   1 501.026 183.377  14
   1  -7   1 544.117 82.0392   2
  -1  -7  -1 737.862 160.889   2
  -1   7  -2 67488.6 1819.51  15
  -1  -7  -2 67355.6 1736.87   2
  -1  -7  -2 66313.1 1728.78   3
   1   7   2 64584.0 1537.77  16
   1   7   2 67542.0 1718.85  14
   1  -7   2 68739.4 1887.85  14
  -1  -7  -3 981.505 227.951   2
   1   7   3 651.332 196.657  14
  -1   7  -3 968.545 232.302  15
   1  -7   3 765.978 254.872  14
   1   7   3 851.528 137.842  16
  -1  -7  -3 1101.99 233.450   3
  -1  -7  -4 50097.4 1652.08   2
  -1   7  -4 55181.5 1796.81  15
   1  -7   4 54251.1 1976.48  14
  -1  -7  -4 54050.7 1759.93   3
   1   7   4 50669.2 1870.96  14
   1   7   5 88701.8 2901.90  14
   1  -7   5 89312.3 2983.06  14
  -1  -7  -5 86421.6 2503.88   2
  -1   7  -5 94692.1 2679.89  15
  -1  -7  -5 89003.5 2665.67   3
  -1  -7  -6 1254.21 324.326   3
   1   7   6 501.607 268.248  14
  -1   7  -6 1387.52 332.650  15
  -1  -7  -6 913.860 259.031   2
   1  -7   6 1687.77 459.028  14
   1  -7   7 2771.06 634.729  14
  -1  -7  -7 3117.32 514.925   3
  -1  -7  -7 3040.08 256.401  10
   1  -7   7 3119.65 278.864   9
   1   7   7 2952.45 617.425  14
  -1   7  -7 3209.33 296.185   5
  -1   7  -7 3027.01 533.475   3
  -1  -7  -7 2853.87 250.496   8
  -1   7  -7 2945.09 286.882  12
  -1  -7  -8 399.620 292.736   3
  -1  -7  -8 228.341 140.274   5
  -1   7  -8 243.974 188.996   3
  -1  -7  -8 123.089 108.849  10
  -1   7  -8 128.772 116.834   5
  -1  -7  -8 89.0423 97.0450   8
   1  -7   8-339.226 305.389  14
  -1   7  -8 80.9676 101.549  12
   1  -7   8 195.603 134.029   9
   1   7   8 807.231 491.808  14
   1  -7   9 5006.53 375.443   9
  -1   7  -9 4921.21 401.850   5
  -1   7  -9 5067.95 386.539  12
  -1   7  -9 5207.07 375.609   8
  -1  -7  -9 5122.10 357.677   8
  -1  -7  -9 4919.00 359.330   5
  -1   7 -10 79.8604 121.303   5
  -1   7 -10 54.2036 101.524  12
   1  -7  10 44.7252 109.021   9
  -1  -7 -10-62.6703 98.6399   5
  -1  -7 -10-116.231 115.384   8
  -1   7 -10 120.140 112.735   8
  -1   7 -11 988.677 152.190   8
  -1   7 -11 819.018 155.904   5
  -1  -7 -11 759.304 128.655   8
  -1   7 -11 745.581 123.757  12
   1  -7  11 598.943 120.599   9
  -1   7 -12 346.934 67.5077   8
   1  -7  12 308.664 72.8128   4
  -1   7 -12 223.969 76.0997   5
  -1  -7 -12 267.806 59.9759   8
   1   8 -12-72.2063 69.9082  12
  -1  -8  12 35.5998 62.7866   9
  -1  -8  12 56.7825 75.2655   4
   1   8 -12 76.4566 95.1143   5
   1  -8 -12 11.4659 66.2058   8
   1   8 -12-35.9683 67.6959   8
   1   8 -11 67.8861 89.5846   8
   1  -8 -11 56.6023 103.909   8
  -1   8  11 130.456 85.6351   4
  -1  -8  11 81.0196 87.9938   9
   1   8 -11 88.2644 102.205  12
   1   8 -11 83.9083 128.814   5
   1   8 -10 2305.06 290.881   5
  -1  -8  10 2809.12 276.878   9
   1  -8 -10 2691.05 264.939   8
   1  -8 -10 2758.46 266.683  17
   1   8 -10 2720.15 274.841   8
   1   8 -10 2684.02 283.190  12
   1   8  -9 2314.71 275.691  12
   1   8  -9 2025.42 244.298   8
   1  -8  -9 1940.34 242.431  17
   1  -8  -9 1696.89 220.174   8
   1   8  -9 2060.55 280.572   5
  -1  -8   9 1975.18 249.717   9
  -1  -8   8 871.956 397.649  14
   1  -8  -8 955.356 159.521   8
  -1   8   8 368.108 328.694  14
   1   8  -8 1173.18 205.297   5
   1   8  -8 1092.93 345.020  15
   1   8  -8 642.588 348.260   3
  -1  -8   8 929.208 173.742   9
   1  -8  -8 530.237 210.933   3
   1  -8  -8 1258.14 195.831  17
   1   8  -8 802.467 174.573  12
  -1  -8   8 1667.31 559.161  11
   1  -8  -7 82.4372 138.423   3
   1  -8  -7 232.634 162.148   2
  -1   8   7-198.100 289.221  14
   1   8  -7 34.9871 157.725  15
   1   8  -7-121.146 177.726   3
   1  -8  -6 68689.9 2237.03   3
  -1  -8   6 70359.6 2568.38  14
  -1   8   6 68075.6 2656.10  14
   1   8  -6 69002.2 2422.76  15
   1  -8  -6 69247.8 2352.27   2
   1   8  -5 134647. 3500.29  15
  -1  -8   5 138758. 3574.41  14
  -1   8   5 131408. 3665.10  14
   1  -8  -5 129796. 3229.09   3
   1  -8  -5 133841. 3385.06   2
  -1   8   4 11266.2 795.353  14
   1  -8  -4 11417.3 673.835   3
   1  -8  -4 10908.6 707.897   2
   1   8  -4 12207.5 791.968  15
  -1  -8   4 11493.3 733.756  14
  -1   8   4 11348.5 486.873   1
   1  -8  -3 66019.3 1768.27   3
   1  -8  -3 68348.6 1865.34   2
  -1   8   3 65893.1 1526.58   1
   1   8  -3 66685.8 1934.20  15
  -1  -8   3 66866.3 1806.15  14
   1  -8  -2 71462.4 1769.58   3
   1   8  -2 69083.8 1856.74  15
   1  -8  -2 71339.3 1798.03   2
  -1   8   2 70864.0 1601.94   1
  -1  -8   2 68320.6 1656.04  14
   1  -8  -1 15066.1 617.178   2
  -1   8   1 14194.0 584.448   1
   1  -8  -1 14892.7 652.141   3
   1   8  -1 14294.5 652.419  15
   1  -8   0 7097.05 361.015   2
   1   8   0 6733.59 396.831  15
  -1  -8   0 7007.19 415.291   2
  -1  -8   0 6710.06 435.858   3
   1  -8   1 29502.3 744.167   2
  -1  -8  -1 30852.6 1013.43   2
  -1   8  -1 29863.0 1071.00  15
   1  -8   1 31543.3 1111.01  14
   1   8   1 29306.1 852.096  15
  -1  -8  -1 29858.4 996.481   3
   1   8   1 29816.9 857.563  14
   1   8   2 782.476 179.828  14
  -1  -8  -2 808.765 195.303   3
  -1   8  -2 918.989 240.508  15
   1   8   2 801.309 150.059  16
  -1  -8  -2 874.916 211.477   2
   1  -8   2 717.776 217.414  14
   1   8   3 1467.95 191.428  16
  -1  -8  -3 1259.94 254.379   3
  -1  -8  -3 1517.44 264.130   2
  -1   8  -3 1730.66 302.303  15
   1  -8   3 1757.08 327.998  14
   1   8   3 1568.71 284.966  14
   1   8   4 93390.5 2737.02  14
   1  -8   4 93343.0 2843.17  14
  -1  -8  -4 92352.4 2534.35   2
  -1   8  -4 102832. 2732.12  15
  -1  -8  -4 98267.3 2629.58   3
  -1  -8  -5 149648. 3742.34   2
  -1   8  -5 160636. 3947.68  15
   1  -8   5 155038. 4259.05  14
   1   8   5 148362. 4119.09  14
  -1  -8  -5 158411. 3918.96   3
  -1  -8  -6 595.492 234.748   3
   1  -8   6 176.114 197.284  14
  -1  -8  -6 477.993 170.643   2
  -1   8  -6 736.686 263.298  15
   1   8   6 273.271 216.498  14
   1  -8   7 4625.29 792.549  14
  -1   8  -7 4276.20 347.149  12
  -1  -8  -7 4534.14 322.936   8
   1  -8   7 4726.43 347.008   9
  -1  -8  -7 4278.81 314.160  10
  -1   8  -7 4522.04 660.076   3
   1   8   7 4923.61 781.583  14
  -1  -8  -7 4003.12 599.597   3
  -1   8  -7 4362.60 345.331   5
  -1   8  -8 280.224 231.341   3
  -1  -8  -8 232.915 131.778   5
  -1  -8  -8 159.237 208.449   3
   1  -8   8 655.643 425.439  14
  -1   8  -8 213.834 137.678  12
  -1  -8  -8 159.304 114.634   8
  -1  -8  -8 332.636 149.660  10
   1  -8   8 38.3064 105.901   9
  -1   8  -8 131.412 128.910   5
  -1  -8  -9 4564.73 337.366   8
  -1   8  -9 4659.78 369.556  12
  -1   8  -9 4257.57 375.211   5
  -1   8  -9 4469.34 349.252   8
  -1  -8  -9 4155.89 321.337   5
   1  -8   9 4298.20 350.450   9
   1  -8  10 1439.84 203.011   9
  -1   8 -10 1159.47 193.689   8
  -1  -8 -10 1057.15 156.447   5
  -1   8 -10 1140.90 195.631  12
  -1  -8 -10 1194.89 177.050   8
  -1   8 -10 1013.37 204.863   5
  -1   8 -11 1056.76 140.402  12
  -1  -8 -11 1126.23 141.960   8
   1  -8  11 958.869 136.053   9
  -1   8 -11 1279.71 186.641   5
  -1   8 -11 1194.53 158.333   8
  -1  -8 -12 1075.11 97.5814   8
  -1   8 -12 617.567 102.905   5
   1  -8  12 645.321 88.9703   4
  -1   8 -12 908.541 94.6205   8
   1  -9 -12 75.1503 70.0782   8
  -1  -9  12 195.182 78.2409   4
   1   9 -12 115.156 80.0199   5
  -1  -9  12 335.626 83.3000   9
   1   9 -12 207.713 81.3989   8
   1   9 -12 215.454 82.3547  12
   1   9 -11 38.4056 92.5568   8
   1  -9 -11 58.4634 86.8532   8
   1   9 -11-128.371 136.341   5
  -1  -9  11 89.7944 94.2288   9
   1   9 -11-9.22035 97.7282  12
   1   9 -10 7147.88 436.075   8
   1   9 -10 7404.82 460.501  12
   1  -9 -10 7502.11 428.226  17
  -1  -9  10 7404.77 443.975   9
   1   9 -10 7176.43 492.593   5
   1  -9 -10 7276.72 427.253   8
   1  -9  -9 1101.94 173.072   8
   1   9  -9 1140.23 209.607  12
   1   9  -9 1038.72 202.533   5
   1  -9  -9 756.847 150.488  17
   1   9  -9 1035.46 192.106   8
  -1  -9   9 1219.12 198.102   9
  -1  -9   8-605.616 499.390  11
   1  -9  -8 35.2918 108.212  17
   1   9  -8-86.0108 142.965   5
  -1  -9   8 148.492 116.153   9
   1   9  -8-351.817 381.318  15
  -1  -9   8-437.941 423.509  14
   1   9  -8 473.479 153.306  12
   1  -9  -8 270.865 114.982   8
  -1   9   8 61.2502 418.494  14
   1   9  -8-157.342 263.856   3
   1  -9  -8 59.3177 211.396   3
   1  -9  -7 2137.40 416.592   3
  -1   9   7 2194.02 547.051  14
  -1  -9   7 1521.43 439.759  14
   1   9  -7 2164.51 473.284  15
   1  -9  -7 2597.12 465.699   2
  -1   9   6 32453.6 1782.54  14
   1  -9  -6 36605.0 1637.67   2
   1   9  -6 35350.6 1683.19  15
  -1  -9   6 33192.0 1687.99  14
   1  -9  -6 34815.8 1511.57   3
   1  -9  -5 4418.15 486.172   3
   1  -9  -5 4713.23 522.243   2
  -1   9   5 4065.00 566.933  14
   1   9  -5 3907.35 503.259  15
  -1  -9   5 3834.98 505.018  14
   1  -9  -4 72.8582 169.634   2
   1   9  -4 51.5444 153.693  15
  -1   9   4-316.401 91.9433   1
   1  -9  -4 62.9318 126.104   3
   1  -9  -3 2381.45 328.645   2
  -1  -9   3 3040.37 332.123  14
   1   9  -3 2552.80 349.366  15
  -1   9   3 2014.43 121.196  16
  -1   9   3 2762.37 236.429   1
   1  -9  -3 2542.53 309.028   3
   1  -9  -2 242044. 4697.99   2
  -1  -9   2 238249. 4514.82  14
  -1   9   2 233422. 4427.52   1
   1   9  -2 238880. 4806.21  15
   1  -9  -2 242824. 4674.01   3
  -1   9   1 965.438 170.296   1
   1  -9  -1 1048.04 206.434   3
   1  -9  -1 908.096 172.606   2
   1   9  -1 799.229 195.497  15
  -1  -9   0 9111.25 501.469   2
   1  -9   0 8560.46 425.453   2
   1   9   0 8366.75 472.672  15
  -1  -9   0 8969.70 522.457   3
  -1  -9  -1 99.5879 126.325   3
   1  -9   1 255.784 167.299  14
   1  -9   1 153.250 69.3673   2
  -1  -9  -1 134.927 129.527   2
   1   9   1 30.3970 75.5573  15
  -1   9  -1 112.695 131.382  15
   1   9   2 88.6209 106.676  14
  -1  -9  -2 148.411 121.210   2
  -1  -9  -2 162.030 169.636   3
   1   9   2 152.682 97.6043  16
  -1   9  -2 153.455 147.407  15
   1  -9   2 157.685 165.718  14
  -1  -9  -3 47300.1 1565.27   2
   1  -9   3 49089.2 1745.98  14
  -1   9  -3 46691.6 1641.15  15
   1   9   3 46593.2 1272.22  16
  -1  -9  -3 48407.0 1590.52   3
   1   9   3 48831.5 1605.59  14
   1  -9   4 31986.1 1503.31  14
  -1  -9  -4 31292.3 1319.70   2
   1   9   4 31809.7 1424.13  14
  -1   9  -4 31861.7 1406.57  15
  -1  -9  -4 31725.6 1348.67   3
  -1   9  -5 8573.40 756.832  15
   1  -9   5 8760.85 864.275  14
   1   9   5 7267.40 759.676  14
  -1  -9  -5 7670.60 731.445   3
  -1  -9  -5 7224.40 656.588   2
  -1  -9  -6 24421.6 1313.67   2
   1  -9   6 25579.7 1641.73  14
  -1   9  -6 24615.8 1378.41  15
   1   9   6 24953.7 1586.96  14
  -1  -9  -6 25893.4 1444.41   3
  -1   9  -7 1652.15 221.209   5
   1  -9   7 1686.92 466.816  14
  -1   9  -7 1050.89 360.770   3
   1   9   7 1290.90 461.983  14
  -1  -9  -7 1353.24 191.215  10
  -1  -9  -7 1492.50 406.246   3
  -1   9  -7 1419.85 218.135  12
  -1  -9  -7 1454.88 186.987   8
   1  -9   7 1210.65 192.352   9
   1   9   8 15774.1 1524.14  14
  -1   9  -8 16394.1 730.540  12
  -1  -9  -8 16605.1 672.813   8
  -1   9  -8 16814.0 1335.32   3
   1  -9   8 16645.1 1557.31  14
  -1  -9  -8 16264.0 666.417  10
   1  -9   8 16886.2 715.903   9
  -1  -9  -8 15890.0 1296.14   3
  -1   9  -8 17026.3 737.570   5
  -1  -9  -9 36.7439 100.819   8
  -1   9  -9 124.483 129.171  12
   1  -9   9 138.958 129.484   9
  -1   9  -9 94.2606 129.702   5
  -1   9  -9 45.2475 108.308   8
  -1   9 -10 23402.9 791.983   8
   1  -9  10 22603.1 791.903   9
  -1  -9 -10 22732.4 751.537   8
  -1   9 -10 21953.3 842.030   5
  -1   9 -10 23136.0 807.381  12
   1  -9  11 1059.25 144.453   9
  -1  -9 -11 849.333 125.314   8
  -1   9 -11 1119.71 175.219   5
  -1   9 -11 1038.93 144.628  12
  -1   9 -11 1054.33 149.566   8
  -1   9 -12 1635.97 116.670   8
  -1   9 -12 1529.56 132.635   5
   1  10 -12 561.718 104.101   8
  -1 -10  12 490.910 94.7152   4
   1  10 -12 519.957 115.828   5
  -1 -10  12 548.236 94.9882   9
   1  10 -12 604.667 103.157  12
   1 -10 -12 414.179 96.0722   8
   1  10 -11 261.094 116.467   8
   1  10 -11 243.657 149.768   5
   1 -10 -11 240.344 94.3358   8
   1  10 -11 336.857 123.785  12
  -1 -10  11 409.976 116.649   9
   1 -10 -10 316.374 125.480  17
   1  10 -10-89.6091 147.849   5
   1  10 -10-19.2049 118.248   8
   1  10 -10 272.369 141.921  12
  -1 -10  10 180.850 110.901   9
   1 -10 -10 24.8978 102.577   8
  -1 -10   9 37818.2 2193.02  11
   1 -10  -9 34925.0 1069.36   8
   1  10  -9 35222.2 1141.29  12
  -1 -10   9 34852.8 1098.53   9
   1  10  -9 34099.4 1172.62   5
   1 -10  -9 34603.1 1082.94  17
   1  10  -8 250.965 324.320  15
  -1 -10   8-483.038 451.148  11
   1  10  -8-162.497 142.355   5
   1 -10  -8 45.6153 86.1287   8
  -1 -10   8-336.505 349.831  14
   1  10  -8-144.592 242.317   3
  -1  10   8 331.642 405.219  14
  -1 -10   8 53.9165 98.8983   9
   1 -10  -8 51.2910 103.920  17
  -1 -10   8-93.6013 109.447   6
   1 -10  -8-197.299 277.806   2
   1  10  -8 94.8111 132.248  12
   1 -10  -8 99.8077 282.739   3
  -1 -10   7 56876.5 2532.15  14
  -1 -10   7 58822.8 1472.95   9
   1  10  -7 59431.8 1552.70   5
  -1  10   7 54341.5 2635.12  14
   1 -10  -7 59453.2 2262.17   3
   1 -10  -7 59007.3 1447.11   8
   1  10  -7 58036.8 1512.43  12
   1 -10  -7 56818.0 1418.83  10
   1 -10  -7 56880.6 2309.71   2
   1  10  -7 58015.6 2432.12  15
   1  10  -6 4273.63 571.011  15
  -1  10   6 3402.98 579.993  14
  -1 -10   6 3329.39 539.403  14
   1 -10  -6 3134.70 452.507   3
   1 -10  -6 3982.12 526.728   2
  -1  10   5 142458. 3967.59  14
   1 -10  -5 142216. 3522.90   3
  -1 -10   5 143273. 3769.23  14
   1  10  -5 143034. 3812.96  15
   1 -10  -5 145972. 3703.92   2
   1 -10  -4 32214.9 1342.51   2
  -1 -10   4 31190.6 1309.17  14
   1  10  -4 32684.7 1431.97  15
   1 -10  -4 32105.9 1271.84   3
  -1  10   3 70936.8 1651.98   1
  -1  10   3 65468.5 1391.68  16
   1 -10  -3 72050.8 1966.17   3
   1  10  -3 72628.2 2143.87  15
   1 -10  -3 75033.9 2052.10   2
  -1 -10   3 78642.4 1982.20  14
   1 -10  -2 4205.80 381.537   3
  -1 -10   2 4232.93 335.264  14
  -1  10   2 4121.86 315.666   1
   1 -10  -2 4326.48 393.865   2
   1  10  -2 3376.39 389.304  15
   1 -10  -1 63377.1 1732.70   3
   1  10  -1 59812.7 1699.36  15
   1 -10  -1 62986.0 1624.95   2
  -1  10   1 61305.2 1584.77   1
   1 -10   0 54293.4 1364.96   2
  -1 -10   0 52813.5 1534.10   3
  -1 -10   0 53167.2 1476.10   2
   1  10   0 51915.4 1463.30  15
   1 -10   1 240506. 4968.36  14
  -1  10  -1 244443. 4958.66  15
  -1 -10  -1 246656. 4836.88   3
   1 -10   1 241879. 4392.06   2
   1  10   1 239585. 4590.18  15
  -1 -10  -1 249725. 4815.59   2
   1 -10   2 33678.9 1275.17  14
  -1 -10  -2 32918.7 1151.33   3
   1  10   2 32539.5 988.307  16
   1  10   2 32882.3 1059.50  14
  -1 -10  -2 33376.6 1152.35   2
  -1  10  -2 32305.7 1233.61  15
   1  10   3 126766. 3100.08  14
   1  10   3 124860. 2693.63  16
  -1 -10  -3 125624. 3099.68   2
  -1  10  -3 134636. 3296.80  15
  -1 -10  -3 129273. 3147.55   3
   1 -10   3 131310. 3337.55  14
   1 -10   4 2025.50 393.155  14
  -1 -10  -4 2787.97 389.793   2
  -1  10  -4 2980.10 430.647  15
  -1 -10  -4 2849.90 425.189   3
   1  10   4 2312.72 383.092  14
  -1 -10  -5 264270. 5895.79   3
   1 -10   5 268464. 6321.92  14
   1  10   5 251821. 6081.52  14
  -1 -10  -5 245771. 5699.13   2
  -1 -10  -6 3130.04 492.584   3
  -1  10  -6 3337.90 497.198  15
   1  10   6 3377.30 577.674  14
   1 -10   6 2947.41 576.183  14
  -1 -10  -6 2616.18 414.381   2
   1  10   7 100.160 245.195  14
   1 -10   7 213.539 119.539   9
   1 -10   7 277.118 340.288  14
  -1 -10  -7 58.7435 83.2950   8
   1 -10   7-158.450 297.599  11
  -1 -10  -7-165.864 274.005   3
  -1  10  -7 92.5958 271.788   3
  -1  10  -7 166.124 135.977  12
  -1 -10  -7 14.7628 109.500  10
  -1  10  -7 127.766 109.202   5
  -1 -10  -8 5701.80 374.667   8
   1 -10   8 5247.96 722.937  11
  -1  10  -8 5227.17 399.793  12
  -1  10  -8 5191.53 403.451   5
   1 -10   8 5340.21 390.745   9
  -1 -10  -8 5539.39 374.295  10
   1 -10   9 3307.34 311.194   9
  -1  10  -9 3409.01 335.006   5
  -1  10  -9 3649.89 331.015  12
  -1 -10  -9 3260.96 283.899   8
  -1  10  -9 3441.27 306.264   8
  -1 -10 -10 124.175 93.3303   8
   1 -10  10 346.522 129.519   9
  -1  10 -10 325.233 143.416   8
  -1  10 -10 1.01400 131.240   5
  -1  10 -10 250.060 115.625  12
  -1  10 -11 2623.31 211.368   8
  -1  10 -11 2190.44 221.474   5
  -1  10 -11 2400.06 207.422  12
  -1 -10 -11 2627.07 197.121   8
   1 -10  11 2361.88 201.549   9
  -1  10 -12 1414.88 123.094   5
  -1 -11  12 798.970 108.931   4
  -1 -11  12 995.266 118.347   9
   1  11 -12 742.798 112.188  12
   1 -11 -12 959.568 116.149   8
   1  11 -12 780.183 110.523   8
   1  11 -12 1002.98 145.629   5
   1  11 -11 1102.80 176.593  12
   1  11 -11 957.677 161.376   8
  -1 -11  11 1024.11 163.465   4
  -1 -11  11 1084.19 165.407   9
   1 -11 -11 920.534 147.370   8
   1  11 -11 818.800 180.152   5
  -1 -11  10 3325.57 298.979   9
   1  11 -10 3673.38 326.076  12
   1  11 -10 3567.49 350.131   5
   1 -11 -10 3196.30 284.466   8
   1  11 -10 3263.23 298.150   8
   1 -11 -10 3615.71 287.702  17
   1 -11  -9 657.635 160.963  17
   1  11  -9 630.211 177.945   5
  -1 -11   9 724.119 166.736   9
   1 -11  -9 728.125 154.463   8
   1  11  -9 782.224 194.611  12
  -1 -11   9 381.219 453.386  11
  -1 -11   8 16154.7 1363.28  11
  -1  11   8 16053.4 1501.88  14
   1  11  -8 17724.3 746.962  12
   1  11  -8 16511.1 1337.34  15
   1  11  -8 16994.3 1266.99   3
   1 -11  -8 17327.1 716.843  17
  -1 -11   8 17324.0 712.733   6
   1 -11  -8 17239.8 1285.48   2
  -1 -11   8 15813.5 1399.32  14
   1 -11  -8 17250.6 691.911   8
   1  11  -8 16828.6 762.085   5
   1 -11  -8 16524.0 1220.72   3
  -1 -11   8 17737.4 719.564   9
  -1 -11   7 12761.3 573.681   9
  -1 -11   7 11753.9 1102.29  14
  -1 -11   7 13179.5 990.056  11
   1 -11  -7 13100.3 561.231  10
   1 -11  -7 12721.3 999.011   3
  -1  11   7 12629.1 1236.13  14
   1  11  -7 12505.8 1093.51  15
   1 -11  -7 12005.6 1010.25   2
   1 -11  -7 12858.7 560.027   8
   1  11  -7 12672.3 619.884   5
   1 -11  -7 13815.9 610.123  17
   1  11  -7 13125.4 610.366  12
  -1 -11   6 5852.88 707.786  14
   1 -11  -6 5984.64 627.265   3
  -1  11   6 4408.02 673.128  14
   1 -11  -6 5333.27 625.737   2
   1  11  -6 5051.33 656.683  15
   1  11  -5 3220.13 509.536  15
   1 -11  -5 2443.73 401.304   3
   1 -11  -5 2937.75 443.024   2
  -1 -11   5 2602.35 435.435  14
  -1  11   5 2683.27 468.352  14
   1  11  -4 478.549 229.634  15
   1 -11  -4 691.870 240.029   3
  -1 -11   4 833.408 234.391  14
   1 -11  -4 827.851 242.610   2
  -1 -11   3 292.096 126.323  14
   1 -11  -3 215.104 147.663   3
   1  11  -3 353.607 214.505  15
  -1  11   3 337.885 108.844   1
   1 -11  -3 102.835 130.301   2
  -1  11   2 5230.19 373.562   1
   1  11  -2 5192.41 483.864  15
  -1 -11   2 4697.69 369.981  14
   1 -11  -2 5606.22 461.958   3
   1 -11  -2 5041.46 441.911   2
  -1  11   1 5077.35 396.524   1
   1 -11  -1 4532.63 429.849   3
   1 -11  -1 5072.31 398.829   2
   1  11  -1 4706.60 429.798  15
  -1 -11   0 53375.7 1602.57   3
  -1 -11   0 53463.8 1529.12   2
   1  11   0 51582.6 1516.93  15
   1 -11   0 54900.8 1422.22   2
  -1 -11  -1 3322.47 374.581   3
   1  11   1 3261.14 307.562  15
   1 -11   1 3257.54 251.346   2
  -1  11  -1 3201.14 395.648  15
  -1 -11  -1 3397.41 364.140   2
  -1 -11  -2 9760.05 635.746   2
  -1 -11  -2 9581.76 640.154   3
  -1  11  -2 8445.51 650.597  15
   1  11   2 9847.28 560.643  16
   1 -11   2 9096.83 684.080  14
   1  11   2 8914.54 549.510  14
   1  11   3 11462.5 581.611  16
   1 -11   3 12192.0 854.627  14
   1  11   3 12247.9 765.108  14
  -1 -11  -3 12401.3 788.738   3
  -1 -11  -3 12481.1 789.054   2
  -1  11  -3 13217.3 869.674  15
  -1 -11  -4 9480.70 738.673   2
  -1  11  -4 9987.68 811.995  15
   1  11   4 9314.41 771.224  14
   1 -11   4 10043.3 843.637  14
  -1 -11  -4 9900.24 749.535   3
  -1  11  -5 90947.3 2961.89  15
  -1 -11  -5 89576.3 2793.68   2
  -1 -11  -5 95134.1 2904.06   3
   1 -11   5 95393.2 3201.95  14
   1  11   5 90347.1 3007.77  14
   1 -11   6 16083.1 1306.86  14
  -1 -11  -6 14578.0 1052.20   2
  -1  11  -6 16077.7 1166.30  15
  -1 -11  -6 14408.9 1101.31   3
   1  11   6 14463.9 1213.50  14
  -1 -11  -7 893.719 383.183   3
  -1 -11  -7 821.723 172.945  10
  -1  11  -7 808.855 174.143   5
   1 -11   7 212.764 312.799  14
   1 -11   7 1102.93 214.185   9
  -1  11  -7 596.000 166.407  12
  -1 -11  -7 747.407 150.279   8
  -1  11  -7 1020.26 339.312  15
   1 -11   7 465.524 275.680  11
   1  11   7 953.843 445.574  14
   1 -11   8 4115.54 673.856  11
  -1  11  -8 3368.39 324.596  12
  -1 -11  -8 3088.29 277.504   8
   1 -11   8 3141.56 291.061   6
  -1  11  -8 2798.43 304.594   5
  -1 -11  -8 3347.65 296.158  10
   1 -11   8 3603.80 322.870   9
   1 -11   9 7667.40 465.464   9
  -1  11  -9 8278.25 473.911   8
  -1  11  -9 8418.55 497.489  12
  -1 -11  -9 8204.29 445.551   8
  -1  11  -9 8183.27 510.354   5
   1 -11  10 1104.19 177.806   9
  -1  11 -10 1370.40 196.991  12
  -1  11 -10 1296.26 185.128   8
  -1 -11 -10 1335.34 174.577   8
  -1  11 -10 974.777 196.319   5
  -1 -11 -11 30.0708 64.8401   8
   1 -11  11 140.444 73.6713   9
  -1  11 -11 85.3921 80.5032  12
  -1  11 -11 258.770 95.7311   8
  -1  11 -11 199.062 101.123   5
   1 -12 -12 3913.05 216.854   8
   1  12 -12 3619.96 217.397  12
  -1 -12  12 3538.94 201.000   4
   1  12 -12 3721.70 214.499   8
  -1 -12  12 3816.28 214.317   9
  -1 -12  11 14644.8 556.454   4
  -1 -12  11 15041.4 569.233   9
   1  12 -11 15048.0 569.450   8
   1 -12 -11 15381.3 565.688   8
   1  12 -11 14483.8 620.933   5
   1  12 -11 15074.0 590.809  12
   1  12 -10 17444.2 689.847   8
  -1 -12  10 16651.0 674.876   9
   1 -12 -10 16523.9 654.519  17
   1  12 -10 16965.1 705.813  12
   1  12 -10 14824.7 705.954   5
   1 -12 -10 16134.9 650.497   8
   1 -12  -9 16929.1 705.887  17
   1 -12  -9 16922.7 690.267   8
  -1 -12   9 16856.4 683.939   6
   1  12  -9 16295.8 763.141   5
  -1 -12   9 16325.9 699.533   9
   1  12  -9 17065.5 744.547  12
  -1 -12   9 18908.4 1542.77  11
   1 -12  -8-454.213 290.769   3
   1 -12  -8 39.4952 97.4890  17
   1  12  -8 429.950 235.911   3
   1 -12  -8 392.176 274.038   2
   1 -12  -8 82.3417 97.9888   8
   1  12  -8 132.993 125.562  12
  -1 -12   8 213.605 386.311  11
   1  12  -8 152.153 133.052   5
   1  12  -8 901.163 446.861  15
  -1  12   8-41.4731 363.841  14
  -1 -12   8 210.011 96.6475   6
  -1 -12   8-132.433 271.835  14
  -1 -12   8 348.357 126.080   9
  -1 -12   7 3048.30 592.705  14
   1  12  -7 3438.83 579.849  15
   1  12  -7 3296.16 302.795  12
   1  12  -7 2910.82 298.096   5
   1 -12  -7 3290.84 289.559  17
   1 -12  -7 2712.93 253.629   8
  -1 -12   7 4095.90 608.246  11
  -1  12   7 3540.62 697.087  14
   1 -12  -7 2908.41 530.363   2
   1 -12  -7 3402.17 285.990  10
   1 -12  -7 2670.74 447.109   3
  -1 -12   7 2850.21 263.729   9
  -1 -12   7 2834.87 283.652   6
   1 -12  -6 16081.3 1071.25   3
   1 -12  -6 15725.3 1123.05   2
   1  12  -6 15687.5 1180.00  15
  -1 -12   6 16644.8 1224.51  14
  -1  12   6 16514.1 1287.16  14
  -1 -12   5 22992.2 1291.46  14
   1 -12  -5 24461.9 1312.02   2
   1 -12  -5 23234.0 1220.62   3
   1  12  -5 25973.9 1428.94  15
  -1  12   5 22246.7 1387.18  14
   1 -12  -4 22999.9 1174.21   2
  -1 -12   4 23751.6 1156.24  14
   1  12  -4 23431.6 1273.98  15
   1 -12  -4 23093.2 1120.28   3
   1  12  -3 21012.5 1108.43  15
  -1 -12   3 19867.2 932.771  14
  -1  12   3 20384.1 769.875   1
   1 -12  -3 20840.2 1027.29   2
   1 -12  -3 20580.0 994.869   3
  -1  12   2 33190.2 1078.96   1
   1 -12  -2 33769.4 1248.97   2
   1  12  -2 32229.5 1318.39  15
   1 -12  -2 33483.5 1263.13   3
  -1 -12   2 31252.1 1083.87  14
   1 -12  -1 2934.05 357.844   3
  -1  12   1 3063.20 330.812   1
   1  12  -1 2506.57 340.680  15
   1 -12  -1 3065.68 331.358   2
  -1 -12   0 64941.5 1783.42   2
   1  12   0 62848.6 1789.50  15
   1 -12   0 65711.0 1667.97   2
  -1 -12   0 64225.7 1871.88   3
   1 -12   1 36248.6 1018.93   2
  -1 -12  -1 33838.3 1291.21   3
  -1 -12  -1 34525.1 1249.52   2
  -1  12  -1 31616.1 1318.48  15
   1  12   1 34076.6 1148.14  15
   1 -12   2 6329.45 584.877  14
  -1 -12  -2 6067.07 527.845   2
   1  12   2 6540.74 437.276  15
  -1  12  -2 5984.48 574.614  15
   1  12   2 6099.89 457.440  16
   1  12   2 6054.61 451.055  14
  -1 -12  -2 6108.89 558.298   3
   1  12   3 46751.6 1630.87  14
   1  12   3 47728.9 1394.82  16
   1 -12   3 48314.3 1867.00  14
  -1 -12  -3 47223.0 1699.93   2
  -1  12  -3 51289.3 1871.26  15
  -1 -12  -3 48281.4 1731.60   3
   1  12   4 31741.0 1477.50  14
  -1 -12  -4 32274.7 1454.16   2
  -1  12  -4 32663.7 1554.05  15
   1 -12   4 33913.9 1645.99  14
  -1 -12  -4 32629.7 1481.76   3
   1 -12   5 62777.9 2521.51  14
   1  12   5 55051.5 2277.39  14
  -1  12  -5 62924.4 2391.39  15
  -1 -12  -5 57403.3 2175.14   2
  -1 -12  -5 60193.2 2244.39   3
   1 -12   6 363.652 113.865   9
  -1 -12  -6 620.414 307.906   3
   1 -12   6 205.771 308.905  14
  -1  12  -6 343.552 119.569  12
  -1 -12  -6 599.166 235.654   2
  -1 -12  -6 461.427 126.107  10
   1  12   6 189.736 165.404  14
  -1  12  -6 557.417 315.627  15
  -1 -12  -7 17916.1 688.902   8
   1  12   7 16339.5 1424.84  14
   1 -12   7 14852.2 1427.41  14
  -1  12  -7 16408.3 1270.28  15
  -1  12  -7 17380.4 746.252  12
   1 -12   7 18363.6 728.832   9
  -1  12  -7 17963.4 749.751   5
  -1 -12  -7 15830.6 1197.21   2
  -1 -12  -7 19159.0 1382.28   3
  -1 -12  -7 17606.9 689.720  10
   1 -12   7 16254.8 1063.73  11
  -1  12  -8-130.330 141.869   5
   1 -12   8 214.419 136.648   9
  -1  12  -8 31.3897 117.642  12
  -1 -12  -8 134.317 110.769  10
  -1 -12  -8 30.4272 104.242   8
   1 -12   8 224.225 280.213  11
   1 -12   8 9.93268 96.5210   6
  -1 -12  -9 6540.25 394.499   8
  -1  12  -9 6562.98 420.415   8
   1 -12   9 6546.68 869.937  11
  -1  12  -9 6226.66 443.718   5
   1 -12   9 6319.61 414.445   9
  -1  12  -9 6566.71 443.550  12
  -1  12 -10 3838.63 293.236   8
   1 -12  10 3998.36 308.191   9
  -1  12 -10 3465.31 291.233  12
  -1  12 -10 3704.81 316.180   5
  -1 -12 -10 3575.35 266.498   8
  -1 -12 -11 1849.20 162.312   8
  -1  12 -11 1901.99 179.011  12
  -1  12 -11 2134.72 182.232   8
   1 -12  11 1742.80 166.640   9
  -1  12 -11 1811.43 193.636   5
   1  13 -12 5212.40 252.842  12
   1 -13 -12 5451.09 248.671   8
  -1 -13  12 4426.04 213.830   4
   1  13 -12 5325.61 248.489   8
  -1 -13  12 5263.76 244.341   9
   1  13 -11 7511.21 393.822  12
   1  13 -11 7037.34 410.289   5
  -1 -13  11 7109.00 361.634   4
  -1 -13  11 7360.31 374.830   9
   1 -13 -11 7198.65 365.136   8
   1  13 -11 7240.35 373.007   8
   1 -13 -10 46561.8 1238.90  17
   1 -13 -10 46280.2 1241.61   8
   1  13 -10 42811.4 1325.81   5
   1  13 -10 48100.9 1316.38  12
   1  13 -10 47115.1 1265.85   8
  -1 -13  10 45917.7 1259.49   9
  -1 -13   9 1209.71 191.057   6
   1 -13  -9 1309.75 214.907   8
   1  13  -9 1285.67 225.563  12
  -1 -13   9 779.534 498.409  11
  -1 -13   9 1282.32 209.632   9
   1 -13  -9 1171.60 195.180  17
   1  13  -9 1259.13 234.598   5
   1 -13  -8 4122.28 329.977   8
  -1  13   8 4676.20 822.985  14
  -1 -13   8 4665.05 356.573   9
  -1 -13   8 3868.32 705.129  14
   1  13  -8 4114.10 356.135  12
  -1 -13   8 3953.21 686.384  11
   1  13  -8 4995.28 774.301  15
  -1 -13   8 4629.17 358.758   6
   1 -13  -8 4269.13 348.740  17
   1  13  -8 4269.04 380.952   5
   1 -13  -8 3904.12 643.400   2
  -1  13   7 20295.3 1598.41  14
   1  13  -7 20675.5 799.304  12
   1 -13  -7 21049.2 794.756  17
   1 -13  -7 20372.5 749.475   8
   1 -13  -7 20305.5 1384.64   2
  -1 -13   7 21219.9 1499.10  14
   1  13  -7 20943.0 1486.40  15
  -1 -13   7 19884.1 1272.83  11
  -1 -13   7 21592.8 778.694   9
  -1 -13   7 19871.0 789.238   6
   1 -13  -7 20676.3 738.957  10
   1  13  -7 19789.7 817.153   5
   1 -13  -7 21864.5 1362.78   3
  -1  13   6 2820.68 559.875  14
  -1 -13   6 2325.80 443.926  14
   1 -13  -6 3109.93 514.391   2
   1 -13  -6 2554.26 447.234   3
   1  13  -6 2427.94 474.938  15
   1 -13  -5 32041.8 1554.49   2
  -1  13   5 29808.8 1641.31  14
   1  13  -5 31371.6 1640.18  15
   1 -13  -5 32142.9 1477.63   3
  -1 -13   5 31163.6 1526.79  14
  -1 -13   4 430.343 181.832  14
   1 -13  -4 76.6529 164.519   2
   1  13  -4 259.647 190.904  15
   1 -13  -4 321.022 166.830   3
   1  13  -3 164.025 188.842  15
   1 -13  -3-22.6064 134.681   3
   1 -13  -3 38.7440 172.443   2
  -1 -13   3 226.843 127.689  14
  -1  13   3 282.356 131.084   1
   1 -13  -2 72303.9 2062.62   2
   1 -13  -2 71384.4 2099.52   3
   1  13  -2 71982.7 2198.06  15
  -1  13   2 70923.0 1848.80   1
   1 -13  -1-202.484 153.602   3
  -1  13   1 116.240 119.451   1
   1  13  -1 92.6128 160.319  15
   1 -13  -1-1.83757 110.846   2
   1 -13   0 12490.0 626.338   2
  -1 -13   0 11121.3 723.902   3
  -1 -13   0 10898.1 654.291   2
   1  13   0 10581.4 664.680  15
  -1 -13  -1 33574.5 1338.00   3
   1  13   1 35604.2 1225.41  15
   1 -13   1 35232.1 1050.49   2
  -1 -13  -1 34483.2 1298.63   2
  -1  13  -1 34626.7 1408.35  15
   1  13   2 42195.7 1371.78  14
  -1 -13  -2 44003.8 1580.87   3
   1 -13   2 40722.4 1624.82  14
   1  13   2 40175.1 1368.54  16
  -1  13  -2 41188.8 1643.70  15
   1  13   2 42812.3 1333.62  15
  -1 -13  -2 42987.2 1550.67   2
   1 -13   3 2556.84 425.695  14
  -1 -13  -3 3206.32 426.933   2
   1  13   3 2719.06 309.465  16
   1  13   3 3261.41 401.274  14
  -1 -13  -3 4003.26 468.603   3
  -1  13  -3 3853.97 511.067  15
   1  13   4 14049.5 951.599  14
  -1 -13  -4 12995.5 914.505   2
  -1 -13  -4 13121.1 932.550   3
  -1  13  -4 13183.8 993.161  15
   1 -13   4 13043.4 1027.22  14
   1  13   5 10652.6 952.627  14
   1 -13   5 11848.5 1063.57  14
  -1  13  -5 11179.0 985.911  15
  -1 -13  -5 10374.0 876.185   2
  -1 -13  -5 11581.2 956.047   3
  -1  13  -6 4023.31 615.218  15
  -1  13  -6 3937.24 323.803   5
   1 -13   6 4513.36 449.534  11
  -1  13  -6 4255.61 339.005  12
   1 -13   6 4426.81 725.007  14
  -1 -13  -6 3606.13 286.215  10
   1  13   6 3868.03 641.003  14
  -1 -13  -6 4151.87 618.750   3
   1 -13   6 3562.35 288.741   9
  -1 -13  -6 3803.17 287.657   8
  -1 -13  -6 3861.94 571.648   2
   1 -13   7 1230.85 365.418  11
  -1  13  -7 848.039 171.098  12
   1 -13   7 962.792 188.306   9
  -1 -13  -7 924.141 163.946   8
  -1 -13  -7 970.973 179.214  10
  -1  13  -7 807.330 183.732   5
   1 -13   7 514.387 335.103  14
   1  13   7 1719.06 558.438  14
  -1  13  -7 2022.92 549.092  15
  -1 -13  -7 969.333 380.531   2
  -1 -13  -7 721.547 341.960   3
  -1 -13  -8 6319.87 403.516   8
   1 -13   8 6883.87 440.647   6
  -1 -13  -8 6788.92 425.541  10
   1 -13   8 6817.41 440.544   9
  -1  13  -8 6413.52 453.522   5
   1 -13   8 6950.74 802.430  11
  -1  13  -8 6788.00 459.462  12
  -1  13  -9 5871.46 408.723  12
   1 -13   9 5741.41 386.870   9
  -1 -13  -9 6092.40 377.407   8
  -1  13  -9 5322.52 401.645   5
   1 -13   9 4996.46 799.819  11
  -1  13  -9 5498.16 387.061   8
  -1 -13 -10 15425.4 579.212   8
  -1  13 -10 16430.9 637.719  12
   1 -13  10 15491.6 608.369   9
  -1  13 -10 15480.7 652.000   5
  -1  13 -10 16838.5 624.114   8
  -1 -13 -11 4746.93 245.862   8
   1 -13  11 4059.88 229.491   4
  -1  13 -11 4491.30 279.823   5
   1 -13  11 4777.26 261.423   9
  -1  13 -11 4788.47 262.057   8
  -1  13 -11 4899.30 272.583  12
  -1 -14  12 1732.98 134.730   9
   1  14 -12 1435.55 130.258  12
   1  14 -12 1747.41 135.321   8
   1 -14 -12 1616.80 130.663   8
  -1 -14  11 793.459 123.439   4
   1  14 -11 737.512 145.415  12
  -1 -14  11 934.068 147.569   9
   1  14 -11 855.481 138.848   8
   1  14 -11 1025.13 169.904   5
   1 -14 -11 738.270 130.817   8
   1 -14 -10 7.75193 80.6268  17
   1 -14 -10 57.2346 102.233   8
  -1 -14  10 117.031 125.630   9
   1  14 -10 46.2434 126.471   5
   1  14 -10 277.166 138.214  12
   1  14 -10 180.211 125.538   8
   1  14  -9 71966.8 1816.92  12
  -1 -14   9 78743.0 3253.61  11
   1  14  -9 71293.6 1875.52   5
  -1 -14   9 73125.5 1773.97   9
   1 -14  -9 72430.0 1777.28  17
  -1 -14   9 69558.9 1734.41   6
   1 -14  -9 72275.6 1752.32   8
   1 -14  -8 694.193 152.231   8
   1  14  -8 700.892 164.617  12
   1  14  -8 1288.65 219.158   5
  -1 -14   8 1380.78 204.225   9
   1  14  -8 1683.03 476.433  15
  -1 -14   8 872.050 160.197   6
   1 -14  -8 971.622 184.505  17
  -1 -14   8 1088.43 526.902  11
   1  14  -7 226.451 115.704  12
   1 -14  -7 144.088 107.661   8
   1  14  -7 359.022 165.301   5
   1 -14  -7 381.873 143.220  17
  -1 -14   7 362.600 132.624   6
  -1 -14   7 68.8093 236.074  14
  -1 -14   7 212.903 116.074   9
   1 -14  -7 307.282 124.616  10
   1 -14  -7 577.171 350.338   3
  -1 -14   7 153.940 270.455  11
  -1  14   7 917.342 448.255  14
   1 -14  -7 129.859 232.311   2
   1  14  -7-192.148 266.834  15
   1 -14  -6 15726.8 1159.97   2
  -1  14   6 15880.0 1288.18  14
  -1 -14   6 14259.8 1138.08  14
   1 -14  -6 17391.3 1163.39   3
   1  14  -6 16393.0 1268.01  15
  -1 -14   5 89926.9 2893.51  14
  -1  14   5 89646.5 3116.44  14
   1 -14  -5 91106.3 2823.26   3
   1  14  -5 91898.3 3101.91  15
   1 -14  -5 91343.7 2933.74   2
   1  14  -4 33984.6 1650.32  15
   1 -14  -4 33242.7 1488.30   3
   1 -14  -4 35355.8 1565.09   2
  -1 -14   4 34280.5 1474.64  14
   1 -14  -3 349.348 192.912   3
   1 -14  -3 451.755 223.280   2
  -1  14   3 352.690 121.718   1
  -1 -14   3 533.487 178.039  14
   1  14  -3 377.362 239.832  15
   1  14  -2 11769.2 818.585  15
   1 -14  -2 13136.5 791.429   2
  -1  14   2 13042.4 683.896   1
   1 -14  -2 14142.9 848.542   3
  -1  14   1 960.352 209.971   1
   1 -14  -1 873.065 205.281   2
   1  14  -1 992.669 228.936  15
  -1 -14   0 34759.0 1281.37   2
  -1 -14   0 32931.5 1344.41   3
   1 -14   0 35433.2 1184.35   2
   1  14   0 33155.6 1296.45  15
  -1  14  -1 296020. 6213.93  15
  -1 -14  -1 295193. 5957.50   2
   1  14   1 291289. 5809.50  15
   1 -14   1 296978. 5517.47   2
  -1 -14  -1 299709. 6063.69   3
   1  14   2 431.638 233.370  15
  -1  14  -2 283.045 219.475  15
   1  14   2 467.455 162.390  14
  -1 -14  -2 252.251 171.719   2
   1  14   2 234.602 122.291  16
  -1 -14  -2 362.820 217.568   3
  -1  14  -3 21605.8 1246.70  15
  -1 -14  -3 21296.5 1136.35   2
  -1 -14  -3 22032.0 1183.94   3
   1 -14   3 22122.5 1266.20  14
   1  14   3 20752.2 1045.83  14
   1  14   3 19508.5 882.283  16
  -1 -14  -4 313.280 154.529   2
   1 -14   4-103.629 228.501  14
   1  14   4 233.367 139.741  14
  -1 -14  -4 77.0413 186.302   3
  -1  14  -4-26.1300 195.595  15
  -1 -14  -5 47814.8 2073.63   3
  -1  14  -5 49918.9 2223.89  15
  -1 -14  -5 47737.9 2038.68   2
   1  14   5 45503.6 2066.37  14
   1 -14   5 50543.7 2307.16  14
  -1  14  -6 320.860 136.192  12
  -1 -14  -6 101.324 197.293   3
   1 -14   6 320.892 181.668  11
  -1  14  -6 178.572 100.628   5
  -1  14  -6 66.9550 259.446  15
  -1 -14  -6 10.3924 99.5580  10
  -1 -14  -6 52.4663 102.247  17
   1 -14   6 119.600 95.9267   9
   1  14   6-144.435 262.675  14
  -1 -14  -6 207.947 149.698   2
   1 -14   6-21.0500 269.317  14
  -1 -14  -6 79.1024 91.4152   8
  -1 -14  -7 9642.11 1013.95   3
  -1  14  -7 9575.43 543.544  12
  -1  14  -7 9740.60 539.938   5
  -1  14  -7 10514.1 1046.84  15
  -1 -14  -7 8280.31 901.847   2
  -1 -14  -7 9067.71 500.529  17
   1 -14   7 9864.52 522.082   9
   1 -14   7 7825.83 1060.61  14
   1 -14   7 9384.07 533.257   6
  -1 -14  -7 9625.97 496.095   8
  -1 -14  -7 9769.31 503.945  10
   1 -14   7 8648.67 751.003  11
  -1  14  -8 3000.70 314.392   5
  -1 -14  -8 3099.06 290.760  10
   1 -14   8 2416.39 515.563  11
  -1 -14  -8 3008.95 274.716   8
   1 -14   8 3230.35 306.844   9
  -1  14  -8 3468.75 334.688  12
   1 -14   8 3445.79 314.351   6
   1 -14   9 1144.64 160.538   6
  -1  14  -9 1414.62 217.196   8
  -1 -14  -9 1428.19 201.031   8
  -1  14  -9 1411.63 220.767  12
   1 -14   9 1363.23 476.876  11
   1 -14   9 1265.64 201.412   9
  -1  14 -10 12678.9 522.417   8
  -1  14 -10 12142.4 532.650  12
  -1  14 -10 11781.9 547.910   5
   1 -14  10 11617.7 509.814   9
  -1 -14 -10 12026.2 490.848   8
   1 -14  11 14700.1 473.327   9
  -1  14 -11 15073.6 491.831  12
  -1  14 -11 14984.6 474.165   8
  -1 -14 -11 14927.5 455.563   8
  -1  14 -11 13458.0 486.882   5
   1 -15 -12 69.6457 43.6995   8
   1  15 -12 189.464 53.1426   8
   1  15 -12 171.126 58.5125  12
   1 -15 -11 430.176 107.462   8
   1  15 -11 533.972 118.805   8
  -1 -15  11 507.649 113.459   9
   1  15 -11 397.279 125.455   5
  -1 -15  11 549.914 99.3114   4
   1  15 -11 268.643 104.647  12
  -1 -15  10 846.382 172.313   9
  -1 -15  10 913.242 155.388   4
   1 -15 -10 953.211 162.476   8
   1  15 -10 1005.92 183.083   8
   1  15 -10 826.182 178.331   5
  -1 -15  10 836.777 139.676   6
   1 -15 -10 757.959 150.376  17
   1  15 -10 876.422 180.967  12
  -1 -15   9 260.939 126.787   9
   1 -15  -9 69.9326 106.114   8
   1  15  -9 201.334 132.640   5
   1 -15  -9 299.445 138.599  17
  -1 -15   9 51.7109 107.954   6
  -1 -15   9 432.206 469.419  11
   1  15  -9 227.334 143.389  12
  -1 -15   8 655.738 151.799   9
   1 -15  -8 637.126 140.868   8
   1  15  -8 627.339 171.968   5
   1  15  -8 699.345 176.375  12
   1 -15  -8 638.448 155.336  17
  -1 -15   8 690.780 430.461  11
  -1 -15   8 765.767 164.776   6
   1 -15  -7 679.468 288.092   3
   1  15  -7 924.996 183.729  12
   1 -15  -7 1125.15 195.766  17
   1 -15  -7 127.777 239.331   2
  -1 -15   7 504.271 327.081  11
   1  15  -7 1142.77 431.690  15
   1 -15  -7 1042.93 179.604   8
  -1  15   7 1817.61 595.807  14
  -1 -15   7 591.587 137.788   9
  -1 -15   7 814.564 182.461   6
   1 -15  -7 769.459 168.630  10
   1  15  -7 438.624 167.203   5
   1 -15  -6 5245.44 345.745   8
  -1  15   6 5457.54 778.377  14
   1 -15  -6 5512.60 383.924  17
  -1 -15   6 5391.15 679.820  14
  -1 -15   6 5512.48 385.984   6
   1 -15  -6 5077.38 658.954   3
   1 -15  -6 5125.67 338.412  10
   1 -15  -6 5222.17 687.809   2
  -1 -15   6 5334.30 564.569  11
   1  15  -6 5462.09 753.922  15
  -1  15   5 1215.30 393.513  14
  -1 -15   5 1126.26 336.524  14
   1 -15  -5 873.812 283.018   2
   1  15  -5 1423.99 419.743  15
   1 -15  -5 1116.59 320.244   3
   1  15  -4 11283.7 947.249  15
   1 -15  -4 11250.9 839.439   3
   1 -15  -4 10462.7 844.371   2
  -1 -15   4 10631.3 804.696  14
   1 -15  -3 77389.4 2421.95   3
  -1 -15   3 73304.6 2180.98  14
   1 -15  -3 80382.8 2446.04   2
   1  15  -3 80206.8 2596.08  15
   1 -15  -2 6522.88 598.751   3
   1  15  -2 7387.22 658.244  15
   1 -15  -2 7210.05 605.497   2
  -1  15   2 7156.90 520.394   1
  -1  15   1 1033.88 225.669   1
   1 -15  -1 958.792 242.423   2
   1  15  -1 749.868 241.513  15
  -1 -15   0 592.286 220.905   3
  -1  15   0 676.631 227.797  15
  -1 -15   0 726.114 224.087   2
   1  15   0 636.267 215.096  15
   1 -15   0 759.271 191.698   2
  -1 -15  -1 19484.7 1049.20   3
   1 -15   1 19455.3 796.164   2
  -1 -15  -1 20692.3 1032.22   2
  -1  15  -1 19868.9 1124.45  15
   1  15   1 19572.2 953.356  15
   1  15   2 4619.91 432.613  15
  -1  15  -2 3924.31 519.983  15
   1  15   2 4013.49 392.003  14
   1  15   2 3943.22 429.703  16
  -1 -15  -2 4761.07 527.353   3
  -1 -15  -2 4475.48 504.462   2
   1  15   3 20190.5 1043.82  14
  -1 -15  -3 20872.9 1186.17   3
  -1 -15  -3 20940.0 1163.58   2
  -1  15  -3 21228.9 1272.38  15
   1 -15   3 21647.8 1280.73  14
   1 -15   4 26103.9 1513.41  14
  -1 -15  -4 24145.7 1344.97   2
   1  15   4 23578.8 1293.08  14
  -1  15  -4 24600.7 1451.15  15
  -1 -15  -4 23130.7 1322.47   3
  -1  15  -5 772.716 319.257  15
   1 -15   5 999.802 379.451  14
  -1 -15  -5 1028.96 325.270   2
  -1 -15  -5 1136.46 352.862   3
   1  15   5 1535.54 391.249  14
  -1 -15  -6 9500.43 480.236  10
  -1  15  -6 8516.62 479.073   5
  -1 -15  -6 8874.93 946.678   3
  -1  15  -6 9219.13 517.003  12
   1 -15   6 9328.13 488.540   9
  -1  15  -6 8417.32 949.910  15
   1 -15   6 10712.5 710.216  11
  -1 -15  -6 9111.78 470.150   8
   1 -15   6 9098.23 1059.67  14
  -1 -15  -6 8517.23 896.655   2
  -1 -15  -6 9067.07 491.377  17
  -1  15  -7 3530.96 331.285  12
   1 -15   7 3070.10 473.641  11
  -1 -15  -7 3677.27 317.964  17
  -1 -15  -7 3435.96 635.377   3
   1 -15   7 3551.51 309.686   9
  -1 -15  -7 2903.01 560.373   2
  -1  15  -7 3613.47 332.469   5
  -1 -15  -7 3579.34 311.223  10
  -1 -15  -7 3588.91 304.079   8
   1 -15   7 3272.87 314.824   6
   1 -15   7 2030.86 575.458  14
  -1  15  -7 3723.11 664.791  15
   1 -15   8 7965.14 480.363   6
  -1 -15  -8 8767.49 478.875   8
  -1  15  -8 8258.38 506.618   5
  -1 -15  -8 8997.77 487.688  10
   1 -15   8 8190.49 863.851  11
  -1  15  -8 8357.15 506.616  12
   1 -15   8 8955.77 497.788   9
   1 -15   9 33051.9 1010.03   9
   1 -15   9 31148.5 949.668   6
  -1 -15  -9 32641.5 969.600   8
  -1  15  -9 31314.1 1043.35   5
  -1  15  -9 33684.8 1050.33  12
  -1  15 -10 1195.03 171.165   8
  -1  15 -10 1117.00 177.958   5
  -1  15 -10 1339.82 187.210  12
   1 -15  10 1158.04 163.046   9
  -1 -15 -10 1171.28 153.685   8
   1 -15  11 905.067 114.256   9
  -1  15 -11 963.969 120.884  12
   1 -15  11 499.380 78.9961   4
  -1  15 -11 767.284 107.591   8
  -1  15 -11 514.517 104.058   5
  -1 -15 -11 907.865 106.654   8
   1  16 -12 2441.09 144.299  12
  -1 -16  12 2420.18 136.763   9
   1 -16 -12 2179.16 132.165   8
   1  16 -12 2227.82 131.220   8
   1  16 -11 20684.6 682.469   5
  -1 -16  11 22226.8 657.441   9
   1  16 -11 21837.8 654.387   8
  -1 -16  11 19899.7 583.085   4
   1 -16 -11 22238.4 653.285   8
   1  16 -11 22210.5 679.655  12
   1  16 -10 24265.1 792.846   8
   1  16 -10 23052.3 796.875  12
   1 -16 -10 24905.9 792.319   8
   1  16 -10 22363.7 825.759   5
  -1 -16  10 22003.8 720.550   6
  -1 -16  10 21580.3 710.719   4
   1 -16 -10 21464.3 744.975  17
  -1 -16  10 23801.9 782.835   9
   1  16  -9 2605.69 293.962   5
   1  16  -9 2707.71 282.285  12
  -1 -16   9 2552.91 264.491   9
   1 -16  -9 2291.05 254.993   8
  -1 -16   9 2286.92 251.038   6
  -1 -16   9 1659.13 566.090  11
   1 -16  -9 2343.57 261.902  17
  -1 -16   8 4483.90 349.998   9
   1  16  -8 4085.90 374.428   5
  -1 -16   8 3933.42 340.712   6
   1  16  -8 4304.35 357.818  12
  -1 -16   8 4335.36 756.954  11
   1 -16  -8 4323.17 343.723   8
   1 -16  -8 4270.86 357.814  17
   1 -16  -7 980.595 176.366   8
   1 -16  -7 346.307 281.756   3
   1  16  -7 1253.37 449.450  15
   1  16  -7 1183.28 200.127  12
   1  16  -7 762.698 170.695   5
  -1  16   7 945.990 441.098  14
   1 -16  -7 1206.51 209.967  17
  -1 -16   7 691.633 297.848  11
  -1 -16   7 734.239 158.670   6
   1 -16  -7 717.025 333.055   2
   1 -16  -7 1052.43 179.275  10
  -1 -16   7 1167.82 183.914   9
   1 -16  -6 2609.69 268.632  17
   1  16  -6 2350.70 250.998  12
   1 -16  -6 2388.68 481.598   2
   1 -16  -6 2545.55 247.684   8
   1 -16  -6 2953.55 517.978   3
   1 -16  -6 2109.56 222.901  10
  -1 -16   6 1902.62 357.358  11
  -1  16   6 1803.84 439.662  14
   1  16  -6 2184.91 500.474  15
  -1 -16   6 2339.45 258.874   6
  -1 -16   6 2150.10 223.539   9
   1 -16  -5 17051.8 1194.78   2
   1 -16  -5 17564.6 1173.72   3
   1  16  -5 17023.3 1283.42  15
  -1 -16   5 17920.3 1203.32  14
  -1  16   5 15960.3 1252.33  14
   1  16  -4 31463.1 1663.46  15
   1 -16  -4 32669.1 1525.27   3
  -1 -16   4 28356.1 1394.27  14
   1 -16  -4 29583.2 1495.32   2
   1 -16  -3 6093.93 615.710   2
   1  16  -3 6396.69 693.065  15
   1 -16  -3 6803.73 660.603   3
   1  16  -2 4067.22 510.443  15
   1 -16  -2 3897.42 454.740   2
  -1  16   2 3575.88 380.395   1
   1 -16  -2 3391.44 456.075   3
   1 -16  -1 57548.7 1827.60   2
  -1  16   1 57253.9 1839.30   1
   1  16  -1 57737.0 1988.28  15
  -1 -16   0 231024. 5166.37   3
  -1  16   0 230874. 5292.70  15
   1 -16   0 241505. 4824.50   2
  -1 -16   0 229424. 4965.06   2
   1  16   0 236883. 5090.98  15
   1 -16   1 3026.33 313.381   2
  -1  16  -1 3396.92 481.377  15
   1  16   1 2797.87 375.246  15
  -1 -16  -1 3043.84 425.484   3
  -1 -16  -1 3314.79 430.237   2
  -1  16  -2 11210.0 897.964  15
   1  16   2 11372.9 711.211  15
  -1 -16  -2 10892.0 825.816   3
  -1 -16  -2 10904.8 807.609   2
   1  16   2 10160.1 714.331  16
  -1  16  -3 42564.2 1901.89  15
  -1 -16  -3 43468.6 1791.88   2
  -1 -16  -3 39461.1 1758.67   3
  -1 -16  -4 384.330 227.946   3
   1 -16   4 488.455 265.267  14
  -1  16  -4 372.944 262.058  15
  -1 -16  -4 436.129 261.493   2
  -1 -16  -5 16368.1 1208.64   3
   1 -16   5 17919.7 820.815  11
   1 -16   5 14548.2 1264.79  14
  -1 -16  -5 16096.7 626.889  10
  -1  16  -5 16271.6 1273.85  15
  -1 -16  -5 15626.9 1171.23   2
  -1 -16  -6 10951.1 1040.52   2
  -1  16  -6 12568.5 615.085  12
  -1 -16  -6 13319.6 1167.05   3
   1 -16   6 13580.3 813.664  11
  -1 -16  -6 13346.3 583.885   8
  -1 -16  -6 12878.6 605.090  17
   1 -16   6 13507.3 594.487   9
   1 -16   6 12231.6 1271.43  14
  -1 -16  -6 12865.0 583.697  10
  -1  16  -6 11753.1 1148.19  15
  -1  16  -6 12290.0 593.912   5
   1 -16   7 7304.10 715.303  11
   1 -16   7 8225.76 507.080   6
  -1 -16  -7 8591.11 484.782  17
  -1  16  -7 8729.95 516.570  12
  -1  16  -7 8497.61 506.688   5
  -1  16  -7 7788.95 949.182  15
  -1 -16  -7 7994.24 457.651   8
   1 -16   7 8316.25 479.095   9
  -1 -16  -7 8371.23 473.368  10
  -1  16  -8 676.521 173.907   5
   1 -16   8 847.474 167.821   9
  -1  16  -8 1039.66 198.860  12
   1 -16   8 692.561 165.353   6
  -1 -16  -8 1026.92 194.049  10
  -1 -16  -8 890.521 174.237   8
   1 -16   8 665.897 389.053  11
   1 -16   9 475.897 117.065   6
   1 -16   9 482.297 346.327  11
  -1 -16  -9 709.995 142.566   8
  -1  16  -9 393.625 140.500   5
  -1  16  -9 789.561 181.599  12
   1 -16   9 580.985 160.363   9
  -1  16 -10 397.768 119.641   8
  -1 -16 -10 535.308 115.760   8
   1 -16  10 389.249 119.358   9
  -1  16 -10 410.581 126.937   5
  -1  16 -10 566.942 131.875  12
  -1 -16 -11 3370.01 181.161   8
  -1  16 -11 2961.93 187.499   5
   1 -16  11 3313.72 192.059   9
  -1  16 -11 3127.77 195.358  12
  -1  16 -11 3334.25 190.187   8
   1  17 -11 1839.45 167.509   8
  -1 -17  11 1371.83 121.216   4
  -1 -17  11 1823.28 167.367   9
   1  17 -11 1642.75 169.770  12
   1 -17 -11 1787.30 165.040   8
   1 -17 -10 31802.7 919.490  17
  -1 -17  10 31907.3 873.774   4
  -1 -17  10 31127.1 890.870   6
   1  17 -10 31171.0 989.489   5
   1  17 -10 33431.5 978.427  12
   1 -17 -10 34011.9 955.645   8
  -1 -17  10 32565.6 937.074   9
   1  17 -10 32648.0 947.453   8
  -1 -17   9 7255.61 437.050   6
   1 -17  -9 7927.72 453.189   8
  -1 -17   9 7735.96 443.433   9
  -1 -17   9 7571.98 1007.69  11
  -1 -17   9 8036.66 418.112   4
   1  17  -9 7546.64 482.013   5
   1 -17  -9 8360.30 475.357  17
   1  17  -9 8253.84 481.490  12
   1 -17  -8 898.188 174.689   8
   1  17  -8 1054.33 181.116  12
  -1 -17   8 891.973 165.734   9
   1 -17  -8 893.518 189.844  17
  -1 -17   8 760.284 169.770   6
   1  17  -8 761.330 178.526   5
  -1 -17   8 1411.30 522.058  11
   1  17  -7 15720.8 693.062  12
   1  17  -7 16681.0 1399.42  15
  -1 -17   7 14399.6 1078.08  11
   1 -17  -7 16768.6 662.521  10
   1 -17  -7 15999.2 708.204  17
   1  17  -7 15089.4 707.586   5
  -1 -17   7 15877.4 715.471   6
  -1 -17   7 16337.4 669.411   9
   1 -17  -7 15899.4 670.650   8
   1 -17  -7 15217.6 1223.41   3
   1 -17  -7 14699.9 1256.88   2
  -1  17   7 16432.3 1475.89  14
   1 -17  -6 1605.55 424.100   2
   1 -17  -6 1073.96 199.402  17
   1 -17  -6 1401.46 194.429  10
   1 -17  -6 1324.15 349.364   3
   1  17  -6 1109.75 190.825  12
  -1 -17   6 1067.78 317.369  11
  -1  17   6 1185.92 361.058  14
  -1 -17   6 1347.20 182.460   9
  -1 -17   6 1376.47 204.499   6
   1  17  -6 1188.09 369.232  15
   1 -17  -6 905.099 160.432   8
   1  17  -5 19265.5 1385.41  15
   1 -17  -5 18862.3 1245.46   3
   1 -17  -5 18514.3 1269.90   2
  -1  17   5 18468.6 1340.33  14
   1  17  -4 10513.8 978.184  15
   1 -17  -4 11132.1 919.930   2
   1 -17  -4 11011.3 904.229   3
   1 -17  -3 27748.2 1405.25   3
   1  17  -3 29498.1 1547.14  15
   1 -17  -3 29346.0 1422.93   2
   1 -17  -2 146.758 150.138   2
  -1  17   2 228.323 146.393   1
   1 -17  -2 126.373 154.951   3
   1  17  -2 475.939 240.633  15
   1  17  -1 47745.0 1840.51  15
   1 -17  -1 49275.8 1707.09   2
  -1  17   1 49430.6 1718.67   1
   1 -17   0 355.843 168.429   2
   1  17   0 467.421 229.818  15
  -1 -17   0 285.903 174.486   2
  -1  17   0 154.482 217.057  15
  -1 -17  -1 8260.07 688.137   2
  -1  17  -1 8121.39 764.216  15
   1  17   1 7757.05 632.537  15
   1 -17   1 7620.16 517.845   2
  -1 -17  -1 7592.73 694.782   3
  -1  17  -2 10294.0 873.894  15
  -1 -17  -2 9732.71 818.948   3
  -1 -17  -2 9370.38 777.393   2
   1  17   2 9093.61 695.460  16
   1  17   2 9806.96 690.339  15
  -1 -17  -3 21354.6 1259.13   2
  -1 -17  -3 20416.6 1259.29   3
  -1  17  -3 23486.2 1407.80  15
  -1  17  -4 4579.92 669.307  15
  -1 -17  -4 4025.04 564.868   2
  -1 -17  -4 5408.26 661.549   3
   1 -17   4 4241.08 657.357  14
  -1 -17  -5 2071.25 215.985   8
   1 -17   5 1563.55 187.227   9
   1 -17   5 1683.91 271.930  11
   1 -17   5 2606.76 535.717  14
  -1 -17  -5 1822.46 205.786  10
  -1 -17  -5 1850.38 436.988   2
  -1  17  -5 2152.05 250.759  12
  -1 -17  -5 1845.42 397.302   3
  -1 -17  -5 2039.51 237.911  17
  -1  17  -5 2657.97 537.411  15
   1 -17   6 38.6285 106.430   9
  -1 -17  -6 69.5028 106.838  17
  -1 -17  -6 253.195 289.321   3
  -1 -17  -6 280.651 311.111   2
  -1 -17  -6-48.0483 107.837  10
   1 -17   6-123.729 217.608  11
   1 -17   6-528.259 520.268  14
  -1  17  -6 28.9867 120.505  12
  -1 -17  -6 138.599 100.449   8
  -1  17  -6 184.264 302.007  15
  -1 -17  -7 4109.67 335.922  17
  -1 -17  -7 4915.41 358.135  10
   1 -17   7 4318.44 337.975   9
  -1 -17  -7 4379.08 336.577   8
   1 -17   7 3420.81 510.851  11
  -1  17  -7 4523.74 371.468  12
  -1  17  -7 5063.99 379.680   5
   1 -17   7 4180.02 367.582   6
  -1  17  -8 2506.67 280.496  12
  -1  17  -8 2660.41 281.567   5
  -1 -17  -8 2495.92 251.186   8
   1 -17   8 2069.24 489.302  11
   1 -17   8 2655.04 280.528   6
  -1 -17  -8 2570.99 264.913  10
   1 -17   8 2676.13 272.142   9
   1 -17   9 203.148 99.5216   6
  -1  17  -9 442.619 144.596  12
  -1  17  -9 348.794 126.920   5
   1 -17   9 224.312 322.125  11
   1 -17   9 421.325 131.210   9
  -1 -17  -9 234.536 104.652   8
   1 -17  10 2528.21 179.685   4
  -1  17 -10 3303.06 255.904  12
  -1  17 -10 3279.33 241.103   8
  -1  17 -10 2792.36 237.592   5
   1 -17  10 3077.88 229.594   9
  -1 -17 -10 3118.57 220.707   8
  -1 -17 -11 5435.51 218.928   8
  -1  17 -11 5649.39 239.115   8
  -1  17 -11 5810.19 254.739  12
   1 -17  11 5565.92 238.633   9
   1 -18 -11 357.217 86.0940   8
   1  18 -11 304.620 91.0037  12
   1  18 -11 317.500 83.6237   8
  -1 -18  11 403.787 92.6561   9
  -1 -18  10 2004.35 173.684   4
   1 -18 -10 2234.67 223.104   8
  -1 -18  10 2572.32 229.635   9
   1 -18 -10 2576.99 223.605  17
  -1 -18  10 2316.41 205.504   6
   1  18 -10 2473.72 237.271  12
   1  18 -10 2526.42 249.935   5
   1  18 -10 2359.44 230.942   8
  -1 -18   9 29504.6 945.391   6
  -1 -18   9 28986.8 858.716   4
   1 -18  -9 30782.3 966.532   8
  -1 -18   9 30366.8 942.568   9
   1  18  -9 30013.2 976.569  12
   1  18  -9 29363.0 999.764   5
   1 -18  -9 29171.9 958.215  17
  -1 -18   9 27828.1 1820.03  11
   1  18  -8 6845.94 444.764  12
  -1 -18   8 6840.43 418.241   9
  -1 -18   8 6694.87 445.027   6
   1  18  -8 7023.61 469.377   5
  -1 -18   8 7019.85 898.494  11
   1 -18  -8 6498.56 438.374  17
   1 -18  -8 6888.79 433.074   8
  -1 -18   7 223.664 297.869  11
   1 -18  -7-2.57071 246.222   3
   1 -18  -7 15.7222 96.7781  10
   1 -18  -7 6.67802 112.658  17
   1  18  -7 138.996 108.931   5
  -1 -18   7 265.742 126.545   9
  -1 -18   7 31.4451 108.223   6
   1 -18  -7-141.003 308.766   2
   1  18  -7 152.376 131.802  12
   1 -18  -7 146.644 109.127   8
  -1  18   6 3982.49 712.957  14
   1 -18  -6 3301.03 295.425   8
   1 -18  -6 2879.47 553.145   2
  -1 -18   6 3498.31 510.613  11
   1 -18  -6 3493.62 324.289  17
   1  18  -6 3836.74 677.301  15
   1  18  -6 3469.00 310.978  12
   1 -18  -6 3378.29 279.483  10
  -1 -18   6 3442.36 308.150  13
  -1 -18   6 3460.64 319.945   6
  -1 -18   6 3710.71 294.787   9
   1 -18  -6 3505.52 604.216   3
  -1 -18   5 17432.6 720.643   6
  -1 -18   5 19812.9 958.065  11
   1 -18  -5 16996.7 669.320   8
   1 -18  -5 18754.2 738.525  17
   1 -18  -5 18614.6 1302.38   2
   1  18  -5 18513.8 1389.87  15
   1 -18  -5 17338.6 1220.90   3
  -1  18   5 19656.0 1393.23  14
   1 -18  -4 86811.4 2904.72   2
   1  18  -4 83200.1 3055.11  15
   1 -18  -4 83395.0 2843.53   3
   1  18  -3 1557.86 377.437  15
   1 -18  -3 1591.61 348.946   3
   1 -18  -3 1696.41 350.168   2
   1  18  -2 100177. 3126.29  15
   1 -18  -2 102524. 2920.89   2
  -1  18   2 102074. 2692.07   1
  -1  18   1 60671.4 2006.22   1
  -1  18   1 58754.1 2198.91  15
   1  18  -1 57857.8 2133.20  15
   1 -18  -1 59193.7 1960.52   2
  -1  18   0 11909.5 930.864  15
   1  18   0 11967.2 856.879  15
   1 -18   0 11629.8 733.383   2
  -1 -18   0 11461.5 797.578   2
  -1 -18  -1 110771. 3167.17   3
  -1 -18  -1 107170. 3037.16   2
   1  18   1 108401. 2987.70  15
  -1  18  -1 111740. 3335.04  15
   1 -18   1 110065. 2646.66   2
   1  18   2 4668.43 516.801  16
  -1 -18  -2 4706.71 578.877   3
  -1 -18  -2 4655.08 561.193   2
  -1  18  -2 5002.74 636.419  15
  -1  18  -3 2142.96 438.781  15
  -1 -18  -3 1787.82 399.150   2
  -1 -18  -3 2090.12 413.536   3
  -1  18  -4 7162.34 850.353  15
  -1 -18  -4 5993.09 724.696   3
  -1 -18  -4 7085.43 770.620   2
  -1 -18  -5 2470.16 265.676  17
   1 -18   5 2336.88 244.768  13
  -1 -18  -5 2422.11 504.664   2
  -1 -18  -5 2724.01 260.043   8
   1 -18   5 1858.10 487.189  14
  -1  18  -5 2533.45 271.451  12
   1 -18   5 2758.80 342.600  11
  -1  18  -5 2337.22 550.559  15
  -1 -18  -5 2793.56 254.559  10
   1 -18   5 2472.30 234.926   9
  -1 -18  -5 2263.26 495.552   3
  -1  18  -6 17792.9 746.396  12
   1 -18   6 17293.9 953.386  11
  -1 -18  -6 18196.4 713.721  10
  -1 -18  -6 16632.5 1312.21   2
  -1 -18  -6 17707.1 735.424  17
  -1  18  -6 17573.6 1443.81  15
  -1 -18  -6 17626.6 697.718   8
   1 -18   6 16771.8 679.527   9
   1 -18   6 16139.7 1456.09  14
  -1 -18  -6 17672.4 1385.69   3
   1 -18   7 5810.78 433.684   6
  -1 -18  -7 6780.33 424.435  10
   1 -18   7 5841.46 651.536  11
  -1  18  -7 7213.32 450.569   5
  -1  18  -7 6447.51 441.609  12
  -1 -18  -7 6936.22 435.933  17
  -1 -18  -7 6406.21 408.217   8
   1 -18   7 6250.13 403.690   9
   1 -18   8 19.3101 308.841  11
  -1  18  -8 93.3315 117.146  12
   1 -18   8-93.3545 117.593   6
  -1  18  -8-68.3269 136.991   5
  -1 -18  -8 199.123 119.517  17
   1 -18   8-108.380 118.117   9
  -1 -18  -8-43.7686 100.504   8
  -1 -18  -8 72.1709 123.011  10
   1 -18   9 2094.99 212.131   6
   1 -18   9 2327.19 230.266   9
  -1  18  -9 2069.84 227.186   5
   1 -18   9 2350.56 547.667  11
  -1  18  -9 2767.80 264.520  12
  -1 -18  -9 2285.58 223.791   8
  -1 -18 -10 5166.25 277.819   8
  -1  18 -10 5616.45 305.296   8
   1 -18  10 5293.55 289.050   9
  -1  18 -10 4863.69 296.871  12
  -1  18 -10 4396.45 275.747   5
   1 -18  11 1565.97 113.602   9
  -1  18 -11 1770.97 129.818  12
  -1  18 -11 1691.67 116.886   8
   1  19 -11 37.4581 55.8264   8
   1  19 -11 38.2893 62.7226  12
  -1 -19  11 83.4999 55.3040   9
   1 -19 -11 94.2872 58.7118   8
   1 -19 -10 6802.66 354.150  17
   1  19 -10 6740.64 370.184  12
  -1 -19  10 6238.39 333.567   6
   1  19 -10 7086.57 370.763   8
   1 -19 -10 6750.65 360.303   8
  -1 -19  10 7124.49 359.352   9
  -1 -19   9 118.054 118.814   6
   1  19  -9 17.6834 115.901  12
  -1 -19   9-185.693 484.443  11
   1 -19  -9 71.9015 118.812  17
  -1 -19   9-62.0530 100.738   9
   1 -19  -9 101.244 116.400   8
   1  19  -9 125.727 106.209   5
   1  19  -8 895.257 185.533   5
  -1 -19   8 185.376 406.459  11
   1  19  -8 441.240 146.002  12
  -1 -19   8 422.856 140.451   6
  -1 -19   8 579.452 148.151   9
   1 -19  -8 768.656 177.896  17
   1 -19  -8 552.763 154.001   8
   1  19  -7 10383.5 549.236  12
   1 -19  -7 9950.43 556.450  17
  -1 -19   7 9068.45 854.609  11
   1 -19  -7 9863.52 525.891   8
   1  19  -7 9203.90 525.153   5
   1 -19  -7 9981.74 498.553  10
  -1 -19   7 10216.4 509.824   9
  -1 -19   7 10051.6 566.827   6
   1  19  -6 741.708 161.057  12
   1 -19  -6 133.937 195.620   2
  -1 -19   6 817.794 160.668  13
  -1  19   6 433.185 352.523  14
  -1 -19   6 1329.90 229.353   6
   1 -19  -6 752.133 169.915  10
  -1 -19   6 556.496 131.635   9
  -1 -19   6 789.097 281.021  11
   1 -19  -6 869.271 363.705   3
   1 -19  -6 898.317 167.152   8
   1 -19  -6 849.015 191.224  17
   1  19  -6 456.628 342.909  15
  -1  19   5 785.246 315.390  14
   1  19  -5 265.448 185.942  15
   1 -19  -5 196.292 281.192   3
   1 -19  -5 213.077 209.429   2
  -1 -19   5 175.480 178.082  11
  -1 -19   5 311.004 128.595  13
  -1 -19   5 55.9194 96.9484   6
   1 -19  -5 220.251 117.193  17
   1 -19  -5 112.365 80.8865   8
   1 -19  -5 78.0017 88.8098  10
   1 -19  -4 10247.2 922.549   2
   1 -19  -4 10599.2 932.873   3
   1  19  -4 10753.5 1031.44  15
  -1  19   4 9558.06 924.193  14
   1  19  -3 18565.0 1283.23  15
   1 -19  -3 17637.2 1178.00   3
   1 -19  -3 18453.4 1174.97   2
  -1  19   2 3141.73 400.390   1
   1 -19  -2 3092.59 448.593   2
   1  19  -2 2885.39 475.340  15
  -1  19   1 140.542 184.439  15
  -1  19   1-87.3248 163.284   1
   1  19  -1-30.2329 147.834  15
   1 -19  -1-63.4958 130.579   2
   1 -19   0 47943.3 1681.08   2
   1  19   0 49268.0 1911.89  15
  -1  19   0 49006.5 2051.11  15
  -1  19   0 48636.4 1885.22   1
  -1 -19   0 46196.7 1780.35   2
  -1 -19  -1 523.811 252.888   3
  -1  19  -1 520.270 219.764  15
   1  19   1 676.989 208.219  15
  -1 -19  -1 646.660 244.122   2
  -1 -19  -2 11700.5 913.792   2
   1  19   2 10720.2 815.850  16
  -1 -19  -2 12067.5 956.268   3
  -1  19  -2 11455.9 994.709  15
  -1  19  -3 39296.5 1980.46  15
  -1 -19  -3 38090.7 1811.98   2
  -1 -19  -3 39746.2 1872.30   3
  -1 -19  -4 9958.28 962.962   3
  -1 -19  -4 10508.0 977.815   2
  -1  19  -4 9542.91 1000.38  15
  -1 -19  -4 10082.8 490.166   8
   1 -19   4 10785.9 597.642  11
  -1 -19  -5 24294.2 841.085   8
  -1 -19  -5 23304.7 1544.08   2
   1 -19   5 23963.4 805.333   9
   1 -19   5 27259.4 1081.22  11
   1 -19   5 24153.6 860.864  13
  -1 -19  -5 25354.7 1605.30   3
  -1 -19  -5 23868.0 827.206  10
  -1  19  -5 23651.4 868.241  12
  -1  19  -5 23627.4 1677.47  15
  -1 -19  -5 25059.7 895.897  17
   1 -19   6 614.264 251.522  11
  -1  19  -6 1305.56 374.816  15
  -1 -19  -6 702.346 163.179  10
  -1 -19  -6 572.892 146.354   8
   1 -19   6 816.576 153.258   9
  -1 -19  -6 819.682 174.338  17
  -1 -19  -6 939.199 366.173   3
  -1  19  -6 760.681 168.462  12
  -1 -19  -6 352.241 185.670   2
  -1 -19  -7 3484.84 312.446  17
  -1  19  -7 3764.23 335.710  12
  -1 -19  -7 3436.72 303.082  10
   1 -19   7 3543.30 519.519  11
  -1 -19  -7 3902.21 317.973   8
   1 -19   7 3682.78 348.984   6
   1 -19   7 3458.25 298.615   9
  -1  19  -8 6981.11 442.016  12
  -1 -19  -8 6558.77 401.242   8
  -1  19  -8 6569.12 414.765   5
  -1 -19  -8 6271.73 387.424  17
   1 -19   8 6412.20 395.867   9
  -1 -19  -8 6915.84 414.883  10
   1 -19   8 6531.23 421.476   6
   1 -19   8 5739.51 722.838  11
  -1 -19  -9 531.855 121.835   8
  -1  19  -9 449.997 137.736  12
   1 -19   9 578.171 126.700   9
   1 -19   9 747.621 132.628   6
   1 -19   9 145.554 328.488  11
  -1  19  -9 394.422 113.349   5
   1 -19  10 15069.1 499.031   9
  -1 -19 -10 14975.5 488.484   8
  -1  19 -10 15503.9 532.093  12
  -1  19 -10 16236.0 527.690   8
   1  20 -11 117.505 53.9550   8
   1  20 -11 107.225 65.3623  12
  -1 -20  11 44.1257 49.4377   9
   1 -20 -11-10.1956 55.3330   8
  -1 -20  10 18291.0 593.496   9
   1 -20 -10 18203.9 610.530   8
   1  20 -10 18190.0 610.984   8
  -1 -20  10 17253.2 578.414   6
   1 -20 -10 17197.0 581.160  17
   1  20 -10 18161.8 622.176  12
   1 -20  -9 2535.78 251.340  17
   1  20  -9 2701.27 262.519   5
  -1 -20   9 2589.29 252.305   6
   1  20  -9 2331.03 249.923  12
  -1 -20   9 1959.49 595.629  11
   1 -20  -9 2637.52 251.567   8
  -1 -20   9 2717.28 242.708   9
  -1 -20   8 6671.85 400.920   9
   1 -20  -8 6314.49 412.487   8
  -1 -20   8 6585.35 435.707   6
   1 -20  -8 6616.27 437.509  17
   1  20  -8 6427.43 418.465  12
   1  20  -8 6000.31 405.825   5
  -1 -20   8 6639.15 866.957  11
   1 -20  -7 4364.16 326.284  10
  -1 -20   7 4563.48 330.362   9
   1  20  -7 4775.38 370.209  12
  -1 -20   7 4660.82 373.579   6
   1 -20  -7 4372.99 349.435   8
   1 -20  -7 4055.86 356.215  17
  -1 -20   7 4648.94 637.587  11
   1 -20  -6 35.5153 116.784   8
  -1 -20   6 16.2391 236.210  11
   1 -20  -6-82.5035 287.830   2
   1 -20  -6 253.894 123.209  10
   1 -20  -6 15.3584 116.872  17
  -1 -20   6 148.698 136.435  13
  -1 -20   6 148.517 114.970   6
  -1 -20   6 244.301 118.916   9
   1 -20  -6-74.6894 267.977   3
   1  20  -6 393.514 399.200  15
   1  20  -6 59.6101 107.371  12
   1 -20  -5 1285.12 401.157   2
   1 -20  -5 787.527 170.560  17
   1 -20  -5 767.434 304.321   3
   1 -20  -5 715.997 142.405   8
   1  20  -5 718.586 368.272  15
  -1 -20   5 1072.00 175.951  13
  -1 -20   5 1071.17 297.350  11
   1 -20  -5 822.909 134.136  10
  -1 -20   5 881.238 176.777   6
  -1  20   4 38158.7 1898.77  14
   1  20  -4 38623.8 2055.80  15
   1 -20  -4 40115.0 1176.76  17
   1 -20  -4 38200.3 1883.94   3
   1 -20  -4 39649.3 1921.82   2
   1 -20  -4 37052.3 1087.89   8
   1 -20  -3 125.623 218.747   3
   1 -20  -3-16.8615 207.221   2
   1  20  -3-226.770 275.634  15
  -1  20   2 47771.9 2062.12  15
   1  20  -2 49197.9 2130.61  15
   1 -20  -2 48509.1 1937.98   2
  -1  20   1 35324.0 1559.66   1
   1 -20  -1 36739.5 1548.81   2
  -1  20   1 35598.4 1748.80  15
   1  20  -1 34812.9 1699.20  15
   1  20   0 162883. 4240.67  15
   1 -20   0 160705. 3878.34   2
  -1  20   0 167082. 4242.99   1
  -1  20   0 169513. 4511.56  15
  -1 -20  -1 734.567 302.501   3
  -1  20  -1 158.184 202.029  15
  -1 -20  -1 813.256 266.608   2
   1  20   1 521.623 228.899  15
  -1 -20  -2 59592.5 2366.54   3
  -1 -20  -2 59639.6 2273.68   2
   1  20   2 58608.5 2140.09  16
  -1  20  -2 63186.5 2533.27  15
  -1  20  -3 4613.90 665.842  15
  -1 -20  -3 4844.81 638.872   2
  -1 -20  -3 3894.19 589.086   3
   1 -20   4 407.837 166.331  11
  -1 -20  -4 190.391 86.3485   8
  -1 -20  -4 389.135 212.650   2
  -1  20  -4 820.437 379.609  15
  -1 -20  -4 344.076 136.893  17
  -1  20  -4 324.559 132.909  12
   1 -20   4 88.7000 109.858  13
  -1 -20  -4 200.301 224.675   3
  -1 -20  -4 151.329 107.755  10
  -1 -20  -5 241.452 101.678   8
  -1 -20  -5 407.410 310.641   2
   1 -20   5 142.404 172.977  11
   1 -20   5 140.025 115.730  13
  -1 -20  -5 140.542 141.433  17
  -1 -20  -5 165.605 104.650  10
  -1  20  -5 286.468 137.943  12
   1 -20   5 152.374 97.6060   9
  -1 -20  -5 332.830 320.332   3
   1 -20   6 2029.40 223.880   9
  -1 -20  -6 1997.12 234.672   8
  -1 -20  -6 1674.02 234.328  17
  -1 -20  -6 2130.38 243.479  10
  -1  20  -6 1995.03 244.997  12
   1 -20   6 1833.96 338.818  11
  -1  20  -7 550.304 155.511  12
  -1 -20  -7 377.451 148.331  17
  -1 -20  -7 295.221 120.596   8
   1 -20   7 373.847 140.022   6
  -1 -20  -7 291.587 140.189  10
   1 -20   7 360.958 236.451  11
   1 -20   7 270.284 117.010   9
  -1 -20  -8 15438.3 620.534  10
  -1  20  -8 14460.3 637.848  12
   1 -20   8 15463.4 612.456   9
  -1 -20  -8 13863.1 583.666  17
  -1 -20  -8 14324.4 600.912   8
   1 -20   8 14026.7 1088.20  11
   1 -20   8 15082.5 647.345   6
   1 -20   9 934.154 143.315   9
   1 -20   9 694.338 383.885  11
  -1  20  -9 741.568 144.290   5
   1 -20   9 660.363 127.102   6
  -1  20  -9 780.114 152.427  12
  -1 -20  -9 891.276 143.224   8
   1 -20  10 19764.9 564.946   9
  -1  20 -10 19876.9 599.900  12
  -1 -20 -10 19534.9 557.160   8
  -1  20 -10 20292.8 590.474   8
   1  21 -11 962.589 97.2960  12
   1  21 -11 817.819 90.9419   8
  -1 -21  11 897.658 84.7570   9
   1 -21 -10 106.910 78.7811   8
  -1 -21  10 240.592 86.0676   9
   1  21 -10 215.774 90.5583  12
  -1 -21  10 160.308 76.5066   6
   1 -21 -10 247.356 84.7986  17
   1  21 -10 184.392 89.7076   8
   1 -21  -9 20469.9 731.217  17
  -1 -21   9 20236.0 688.886   9
  -1 -21   9 23102.9 1574.07  11
   1  21  -9 20697.2 730.397  12
  -1 -21   9 20678.5 729.184   6
   1 -21  -9 21466.0 738.731   8
  -1 -21   8 2760.05 281.894   6
  -1 -21   8 2311.30 577.911  11
  -1 -21   8 2685.24 247.288   9
   1 -21  -8 3078.36 292.346   8
   1  21  -8 2725.09 266.255  12
   1 -21  -8 3156.86 301.464  17
   1 -21  -7 10703.7 509.887  10
  -1 -21   7 10672.0 577.298   6
   1 -21  -7 9939.07 532.255   8
  -1 -21   7 9847.92 924.672  11
  -1 -21   7 10513.0 506.303   9
   1  21  -7 10487.4 541.101  12
   1 -21  -7 10700.1 582.592  17
   1 -21  -6 795.164 173.514  17
   1 -21  -6 487.445 128.559  10
  -1 -21   6 661.985 336.511  11
  -1 -21   6 775.696 142.304   9
   1  21  -6 874.778 160.621  12
   1  21  -6 311.869 295.825  15
   1 -21  -6 649.139 331.392   3
  -1 -21   6 778.496 173.388  13
   1 -21  -6 717.074 163.084   8
  -1 -21   6 934.441 175.389   6
   1 -21  -6 993.611 347.651   2
   1  21  -5 30974.2 1913.04  15
   1 -21  -5 28434.8 1723.51   2
   1 -21  -5 27590.3 870.842  10
  -1 -21   5 31389.2 1313.17  11
   1 -21  -5 29117.4 952.181   8
  -1 -21   5 30266.8 1020.37   6
   1 -21  -5 29735.6 1020.77  17
   1 -21  -5 29029.1 1709.15   3
  -1 -21   5 29014.4 990.567  13
  -1 -21   4 9109.80 596.528  11
   1 -21  -4 6692.50 404.128   8
  -1 -21   4 6896.71 436.148   6
   1 -21  -4 6319.99 762.104   2
  -1 -21   4 7121.66 445.369  13
   1 -21  -4 6983.81 788.275   3
   1 -21  -4 7323.70 456.990  17
   1  21  -4 7172.65 884.286  15
   1  21  -3 41173.2 2097.07  15
   1 -21  -3 41995.6 1925.26   2
  -1  21   3 43215.5 1963.07  15
   1 -21  -2 10447.0 871.197   2
  -1  21   2 8933.64 883.046  15
   1  21  -2 9108.87 895.688  15
   1 -21  -1 7196.05 683.872   2
   1  21  -1 6313.82 713.319  15
  -1  21   1 8057.84 736.288   1
  -1  21   1 7467.73 808.385  15
  -1  21   0 12160.4 948.272   1
   1  21   0 11699.9 934.320  15
   1 -21   0 11059.3 788.967   2
  -1  21   0 10302.8 963.554  15
  -1 -21  -1 10060.0 846.948   2
   1  21   1 10448.4 864.892  15
  -1  21  -1 10732.1 989.753  15
  -1 -21  -2 16862.9 1166.15   2
  -1  21  -2 18166.0 1342.37  15
  -1 -21  -2 16730.8 1201.11   3
  -1 -21  -3 12106.6 541.594   8
   1 -21   3 12280.7 618.579  11
   1 -21   3 10920.3 559.586  13
  -1  21  -3 10402.6 1041.18  15
  -1 -21  -3 12337.2 1059.41   3
  -1 -21  -3 11883.4 578.683  17
  -1 -21  -3 12084.6 1024.41   2
  -1 -21  -4 227.439 317.254   3
  -1 -21  -4 273.193 118.917   7
   1 -21   4 361.722 143.738  13
  -1  21  -4 364.948 288.798  15
  -1 -21  -4 153.576 90.0653  10
  -1  21  -4 112.491 93.4865  12
  -1 -21  -4 82.5461 194.488   2
  -1 -21  -4 250.397 107.583  17
   1 -21   4 242.183 165.859  11
  -1 -21  -4 297.388 114.057   8
  -1 -21  -5-59.8638 232.683   2
  -1 -21  -5 618.821 324.187   3
   1 -21   5 160.347 97.7724  13
   1 -21   5 375.371 189.334  11
  -1 -21  -5 379.339 141.532  17
  -1 -21  -5 250.669 107.780  10
  -1  21  -5 211.034 110.818  12
  -1 -21  -5 201.230 127.042   8
  -1 -21  -6 9903.82 518.378   8
   1 -21   6 9639.56 510.067  13
   1 -21   6 9955.70 493.130   9
  -1  21  -6 10085.3 543.358  12
   1 -21   6 10679.6 769.913  11
  -1 -21  -6 10555.7 525.933  10
   1 -21   6 9896.05 569.252   6
  -1 -21  -6 9451.04 537.116  17
   1 -21   7 8880.14 522.933   6
   1 -21   7 8538.23 451.681   9
  -1  21  -7 9066.66 507.929  12
  -1 -21  -7 9374.22 505.598  17
  -1 -21  -7 8733.11 478.516   8
  -1 -21  -7 9250.88 481.522  10
   1 -21   7 8698.47 792.689  11
  -1 -21  -8 5464.67 353.376  10
  -1  21  -8 4449.25 337.522  12
  -1 -21  -8 5623.88 350.081   8
   1 -21   8 5110.64 362.104   6
  -1 -21  -8 4853.67 326.139  17
   1 -21   8 4772.54 664.309  11
   1 -21   8 5179.22 333.428   9
   1 -21   9 3889.45 265.656   6
   1 -21   9 4827.78 664.899  11
  -1 -21  -9 3902.88 260.509   8
  -1  21  -9 4195.41 289.509  12
   1 -21   9 4054.47 259.673   9
  -1  21 -10 761.722 110.658  12
   1 -21  10 776.161 96.9263   9
  -1  21 -10 886.053 109.810   8
   1  22 -10 2387.09 190.884   8
  -1 -22  10 2355.86 184.189   6
   1  22 -10 2343.34 190.267  12
  -1 -22  10 2571.01 179.933   9
   1 -22 -10 2254.38 189.172   8
   1 -22 -10 2424.57 179.971  17
   1 -22  -9 4497.61 310.788  17
  -1 -22   9 3935.70 732.175  11
   1  22  -9 4674.89 311.938  12
   1 -22  -9 4547.67 317.372   8
  -1 -22   9 4786.24 317.359   6
  -1 -22   9 4389.12 281.518   9
   1  22  -8 1938.36 230.340  12
  -1 -22   8 1743.26 200.659   9
   1 -22  -8 1807.48 237.031  17
  -1 -22   8 2084.78 246.430   6
  -1 -22   8 1895.25 539.944  11
   1 -22  -8 1880.73 229.744   8
   1 -22  -7 136.027 112.516  10
  -1 -22   7 235.002 118.927  13
  -1 -22   7 36.7613 122.953   6
   1 -22  -7 219.721 129.802  17
  -1 -22   7 187.508 349.273  11
  -1 -22   7 341.428 112.117   9
   1 -22  -7 18.8913 115.809   8
   1  22  -7 48.5086 109.853  12
   1 -22  -6 224.868 112.522   8
   1  22  -6 431.317 126.814  12
   1 -22  -6 488.957 126.812  10
   1 -22  -6 462.084 156.440  17
  -1 -22   6 494.100 154.737   6
  -1 -22   6 405.123 142.162  13
  -1 -22   6 352.678 285.490  11
  -1 -22   6 836.345 147.742   9
   1 -22  -5 21740.5 1496.27   3
   1 -22  -5 22127.4 829.679   8
   1  22  -5 21496.4 1633.30  15
  -1 -22   5 23514.1 1136.14  11
   1 -22  -5 21275.1 869.140  17
   1 -22  -5 21727.3 1519.69   2
  -1 -22   5 21721.1 857.903  13
  -1 -22   5 23115.5 885.367   6
   1 -22  -4 37826.0 1985.41   3
   1 -22  -4 41441.2 1191.14   7
   1 -22  -4 40944.5 1186.57   8
   1 -22  -4 41282.6 2046.69   2
   1  22  -4 39245.2 2182.45  15
   1 -22  -4 41498.5 1261.65  17
  -1 -22   4 41189.4 1244.27  13
  -1 -22   4 44055.4 1261.80   6
   1 -22  -3 13618.3 639.566  17
   1  22  -3 14296.3 1227.22  15
  -1  22   3 13757.8 1088.76  15
   1 -22  -3 14997.7 637.660   7
   1 -22  -3 14664.9 1126.81   2
  -1 -22   3 14059.9 640.562  13
  -1 -22   3 13824.5 616.038   6
   1 -22  -2 5187.24 630.173   2
   1  22  -2 4771.57 684.557  15
  -1  22   2 4015.74 593.482  15
   1  22  -1 3436.08 531.348  15
  -1  22   1 3695.90 517.151   1
  -1  22   1 3123.21 514.859  15
   1 -22  -1 2982.24 450.525   2
  -1  22   0 32677.1 1799.93  15
  -1  22   0 33944.5 1674.94   1
   1 -22   0 33824.7 1471.00   2
   1  22   0 36670.7 1771.00  15
   1  22   1 417.291 227.507  15
  -1  22  -1 601.797 315.890  15
  -1  22  -1 105.821 167.206   1
  -1 -22  -1 275.018 155.002   2
  -1 -22  -2 11996.4 1056.55   3
  -1 -22  -2 13076.4 617.204  17
  -1  22  -2 12209.9 1124.24  15
   1 -22   2 13983.5 636.425  13
  -1 -22  -2 11921.4 1004.20   2
  -1 -22  -3 19028.2 772.986  17
  -1  22  -3 18593.7 1448.81  15
   1 -22   3 21378.1 848.499  11
  -1 -22  -3 19009.8 718.746   8
   1 -22   3 18831.7 769.572  13
  -1 -22  -3 17703.9 1311.82   3
  -1 -22  -3 18449.8 666.206  10
  -1 -22  -3 18986.7 1330.60   2
  -1 -22  -3 17984.4 725.728   7
  -1 -22  -4 1140.30 354.825   2
   1 -22   4 1534.68 225.651  13
  -1 -22  -4 1299.26 214.386  17
   1 -22   4 1840.13 298.653  11
  -1  22  -4 1231.39 201.418  12
  -1 -22  -4 964.999 362.372   3
  -1 -22  -4 1057.93 178.295   8
  -1 -22  -4 1083.89 186.928   7
  -1 -22  -4 1379.20 196.773  10
  -1  22  -4 862.137 363.987  15
   1 -22   5 3589.68 325.317  13
  -1  22  -5 3490.59 672.765  15
  -1 -22  -5 3918.05 352.903  17
   1 -22   5 4663.29 465.782  11
  -1 -22  -5 3614.68 301.978  10
  -1 -22  -5 4089.62 332.204   8
  -1  22  -5 3692.85 320.711  12
   1 -22   6 57246.0 1407.58   9
  -1 -22  -6 58191.0 1464.77  10
   1 -22   6 54557.3 1457.51  13
  -1 -22  -6 55955.2 1524.92  17
   1 -22   6 56249.4 1577.71   6
   1 -22   6 57835.6 1938.86  11
  -1  22  -6 57697.1 1521.85  12
  -1 -22  -6 54122.8 1458.36   8
  -1 -22  -7 6991.92 414.156   8
  -1 -22  -7 6367.49 413.266  17
   1 -22   7 5805.49 645.312  11
  -1  22  -7 6468.06 419.549  12
   1 -22   7 5776.06 359.224   9
   1 -22   7 6175.22 431.415   6
  -1 -22  -7 6795.88 404.131  10
  -1 -22  -8 324.158 102.613  17
   1 -22   8 420.292 354.950  11
   1 -22   8 96.7720 103.190   6
  -1 -22  -8 427.980 137.861  10
  -1 -22  -8 106.766 87.6350   8
   1 -22   8 387.943 108.322   9
  -1  22  -8 262.241 113.201  12
   1 -22   9 362.825 96.9984   9
  -1 -22  -9 198.800 77.0816   8
   1 -22   9 371.854 100.360   6
   1 -22   9 500.902 320.089  11
  -1  22  -9 286.213 107.284  12
  -1  22 -10 132.939 60.5853   8
  -1  22 -10 107.065 57.8833  12
   1 -22  10 36.3795 40.9551   9
   1  23 -10 2605.69 182.603  12
  -1 -23  10 2268.33 171.575   6
   1 -23 -10 2065.53 156.906  17
  -1 -23  10 2346.06 156.507   9
   1  23 -10 2813.46 192.273   8
  -1 -23   9 7970.99 364.894   9
  -1 -23   9 8738.50 928.890  11
   1 -23  -9 7855.47 404.307  17
  -1 -23   9 8683.48 420.354   6
   1  23  -9 8595.49 405.219  12
   1 -23  -9 8574.81 418.348   8
  -1 -23   8 2572.45 225.557   9
  -1 -23   8 1932.56 556.342  11
  -1 -23   8 2694.38 265.654   6
   1 -23  -8 2669.78 276.313  17
   1 -23  -8 2978.71 273.321   8
   1  23  -8 2571.93 248.321  12
  -1 -23   7 4030.26 320.078  13
   1  23  -7 4328.95 334.205  12
   1 -23  -7 3943.17 327.495   8
  -1 -23   7 3967.32 618.311  11
   1 -23  -7 4580.98 375.839  17
  -1 -23   7 4061.12 342.820   6
   1 -23  -7 4368.73 311.224  10
  -1 -23   7 4079.68 291.831   9
   1  23  -6 698.474 144.075  12
   1 -23  -6 435.700 120.669   8
  -1 -23   6 400.380 258.612  11
   1 -23  -6 850.422 154.579  10
  -1 -23   6 698.720 165.198   6
  -1 -23   6 609.083 157.554  13
   1 -23  -6 700.441 185.964  17
   1  23  -5 4647.65 738.918  15
   1 -23  -5 3957.41 328.180   8
  -1 -23   5 4333.27 370.965  13
  -1 -23   5 4647.31 531.625  11
   1 -23  -5 4511.75 311.470  10
   1 -23  -5 4815.12 395.876  17
   1 -23  -5 3958.98 639.089   3
   1 -23  -5 4519.69 675.663   2
  -1 -23   5 4907.83 384.920   6
  -1 -23   4 1052.04 273.366  11
   1 -23  -4 984.959 186.446   8
  -1 -23   4 874.858 182.940  13
   1 -23  -4 1116.82 192.879   7
   1 -23  -4 1090.57 365.633   2
   1  23  -4 1253.10 425.918  15
  -1 -23   4 877.920 183.711   6
   1 -23  -4 951.443 196.284  17
  -1 -23   3 3478.33 287.900   7
  -1 -23   3 3711.34 332.086  13
  -1 -23   3 3920.76 323.111   6
  -1 -23   3 4205.12 398.889  11
   1 -23  -3 3795.76 330.327  17
   1 -23  -3 3768.63 317.855   7
   1 -23  -3 3027.50 522.604   2
   1  23  -3 2991.24 575.692  15
  -1 -23   2 5821.23 373.075   7
  -1 -23   2 6187.08 428.430  17
   1  23  -2 5382.64 741.852  15
  -1 -23   2 6199.87 416.179  13
  -1  23   2 6165.92 770.778  15
   1 -23  -2 6017.22 417.838  17
   1 -23  -2 5934.38 698.295   2
   1 -23  -2 6313.54 407.662   7
   1 -23  -1 6084.79 658.989   2
  -1  23   1 7488.85 850.293  15
   1  23  -1 5452.10 723.241  15
  -1 -23   1 6620.34 404.303   7
  -1 -23   1 6785.95 443.359  17
   1 -23  -1 7125.77 431.067   7
  -1  23   0 441.755 217.246   1
  -1 -23   0 83.2178 101.446   7
  -1 -23   0 329.929 157.862  17
   1  23   0-25.7375 201.586  15
  -1  23   0 548.342 300.124  15
   1 -23   0 177.529 105.124   7
  -1  23  -1 11690.5 1034.08   1
   1 -23   1 12343.7 596.293  13
   1 -23   1 11922.2 563.226   7
  -1 -23  -1 12168.3 572.435   7
  -1  23  -1 12040.1 1118.55  15
  -1 -23  -1 12029.2 599.278  17
   1 -23   2 10717.2 526.653   7
  -1 -23  -2 11013.5 576.810  17
  -1  23  -2 11194.4 1092.00  15
   1 -23   2 11542.0 586.915  13
   1 -23   2 11645.5 587.298  11
  -1 -23  -2 9814.69 935.721   2
  -1 -23  -2 10861.3 546.381   7
   1 -23   2 11517.4 567.191  17
  -1 -23  -3 26299.1 1650.71   3
   1 -23   3 28669.8 1036.35  11
  -1 -23  -3 26800.1 918.467   7
  -1  23  -3 26029.7 1764.36  15
   1 -23   3 26277.7 943.133  13
  -1 -23  -3 25928.6 826.739  10
   1 -23   3 24057.7 843.468   7
  -1 -23  -3 24363.3 1565.76   2
  -1 -23  -3 27937.7 971.978  17
  -1 -23  -4 18211.8 725.863   8
  -1 -23  -4 18793.1 741.498   7
   1 -23   4 18273.6 773.299  13
  -1 -23  -4 18181.9 689.357  10
  -1  23  -4 19500.7 1546.39  15
  -1 -23  -4 16485.9 1324.49   2
  -1 -23  -4 19379.3 796.104  17
  -1 -23  -4 17089.4 1369.54   3
  -1 -23  -5 9957.29 520.733   8
  -1  23  -5 9993.24 528.046  12
  -1 -23  -5 10042.5 504.762  10
   1 -23   5 10402.0 582.378   6
  -1 -23  -5 10014.2 561.537  17
   1 -23   5 10289.6 554.173  13
   1 -23   5 12080.7 744.610  11
  -1  23  -6 4245.40 341.593  12
   1 -23   6 4206.05 334.097  13
  -1 -23  -6 3646.37 315.994   8
   1 -23   6 4284.34 299.188   9
  -1 -23  -6 4415.09 330.190  10
   1 -23   6 3946.41 357.640   6
  -1 -23  -6 4243.39 354.274  17
   1 -23   6 3883.72 510.090  11
  -1  23  -7 2109.24 239.681  12
   1 -23   7 2299.99 266.605   6
   1 -23   7 1748.10 369.223  11
  -1 -23  -7 2583.22 251.630  10
  -1 -23  -7 2113.29 237.910  17
   1 -23   7 2224.74 215.728   9
  -1 -23  -7 2107.14 229.732   8
   1 -23   8 198.410 79.1959   9
  -1  23  -8 137.352 98.2455  12
  -1 -23  -8 78.3524 75.2535  17
  -1 -23  -8 26.8787 82.6927   8
   1 -23   8 114.008 296.435  11
   1 -23   8 158.437 97.3671   6
   1 -23   9 12231.3 930.834  11
   1 -23   9 12060.6 413.628   9
   1 -23   9 12225.5 455.569   6
  -1  23  -9 12299.9 466.276  12
  -1  23 -10 5599.80 229.102   8
  -1  23 -10 6718.92 246.816  12
   1  24 -10 11520.2 371.971  12
  -1 -24  10 11222.1 335.275   9
   1 -24 -10 11093.7 351.012  17
  -1 -24  10 12077.7 390.424   6
  -1 -24   9 443.134 85.0415   9
  -1 -24   9 448.460 109.260   6
   1 -24  -9 428.525 110.297  17
   1  24  -9 556.243 114.330  12
  -1 -24   8 177.901 91.8727   9
   1 -24  -8 497.515 144.018  17
  -1 -24   8 325.731 371.724  11
   1 -24  -8 216.195 125.361   8
  -1 -24   8 168.602 110.474   6
   1  24  -8 182.401 102.740  12
   1 -24  -7 396.692 154.948  17
  -1 -24   7 456.647 392.690  11
   1 -24  -7 352.177 131.028   8
  -1 -24   7 322.070 141.685   6
  -1 -24   7 501.619 107.633   9
   1  24  -7 663.724 140.335  12
  -1 -24   7 307.220 118.298  13
  -1 -24   6 9548.65 532.561  13
  -1 -24   6 10227.7 866.179  11
   1 -24  -6 10390.6 578.739  17
  -1 -24   6 10778.1 576.488   6
   1 -24  -6 10183.3 474.654  10
   1 -24  -6 10051.0 535.733   8
   1 -24  -5 21238.1 719.439  10
   1 -24  -5 22723.2 887.870  17
  -1 -24   5 20488.1 836.647  13
   1 -24  -5 21458.6 778.989   7
  -1 -24   5 21175.6 1111.44  11
  -1 -24   5 22407.0 859.724   6
   1 -24  -5 21727.6 813.754   8
  -1 -24   4 122164. 2735.77  13
   1  24  -4 118096. 4222.45  15
   1 -24  -4 126753. 2765.01  17
   1 -24  -4 123479. 3976.83   2
   1 -24  -4 121344. 2647.02   7
  -1 -24   4 131889. 3123.65  11
  -1 -24   4 126105. 2718.46   6
  -1 -24   3 910.078 239.341  11
   1  24  -3 1429.19 403.422  15
   1 -24  -3 1066.82 348.754   2
  -1 -24   3 708.335 171.434  13
   1 -24  -3 1023.96 191.358   7
  -1 -24   3 1015.55 188.444   6
  -1 -24   3 940.195 168.886   7
   1 -24  -3 825.856 184.605  17
  -1  24   2 892.612 390.583  15
  -1 -24   2 824.215 203.031  17
   1  24  -2 788.733 318.994  15
  -1 -24   2 671.581 166.484  13
  -1 -24   2 466.114 118.000   6
  -1 -24   2 288.967 127.036   7
   1 -24  -2 452.823 146.914  17
   1 -24  -2 627.256 144.652  13
  -1 -24   2 860.596 195.612  11
   1 -24  -2 559.297 155.853   7
   1 -24  -1 1813.71 384.326   2
   1 -24  -1 1613.48 224.705  17
  -1 -24   1 1782.76 230.597  13
   1 -24  -1 1891.14 234.652  13
  -1  24   1 1649.38 452.656  15
   1  24  -1 1448.68 410.462  15
  -1 -24   1 1966.95 248.554  17
  -1 -24   1 1827.14 223.068   7
   1 -24  -1 1871.63 231.551   7
  -1 -24   0 16309.6 719.749  17
  -1 -24   0 16425.3 682.772   7
   1 -24   0 17518.8 721.445  13
  -1 -24   0 16909.4 703.252  13
   1 -24   0 15573.3 661.111  11
   1 -24   0 16668.0 710.898  17
  -1  24   0 14937.8 1160.91   1
   1  24   0 15022.6 1170.58  15
   1 -24   0 16132.4 680.666   7
  -1  24   0 16303.7 1316.91  15
  -1 -24  -1 10472.6 532.257  13
  -1 -24  -1 11014.6 583.562  17
   1 -24   1 10802.1 569.619  13
   1 -24   1 10350.1 531.249   7
  -1 -24  -1 10778.5 544.972   7
  -1  24  -1 10805.5 1101.52  15
   1 -24   1 10679.3 548.977  11
   1 -24   1 10605.7 554.029  17
  -1  24  -1 9728.82 969.931   1
   1 -24   2 3610.23 311.581   7
  -1 -24  -2 3916.01 329.654   7
  -1 -24  -2 3553.43 587.993   2
   1 -24   2 3986.78 352.547  13
  -1 -24  -2 3595.36 266.977  10
  -1 -24  -2 4057.95 353.080  17
  -1  24  -2 3629.82 635.959   1
  -1  24  -2 2818.23 599.839  15
   1 -24   2 3872.20 353.180  11
  -1 -24  -3 5089.72 376.318   7
  -1 -24  -3 5061.87 728.697   3
   1 -24   3 4753.65 379.970  13
  -1  24  -3 4703.19 758.486  15
   1 -24   3 4538.62 341.725   7
  -1 -24  -3 5073.32 696.470   2
  -1 -24  -3 5073.98 396.559  17
   1 -24   3 5782.04 450.628  11
  -1 -24  -3 4915.91 334.265  10
   1 -24   4 95.8273 108.302  13
  -1 -24  -4 104.290 100.927   7
  -1 -24  -4 0.37863 106.735  17
   1 -24   4 202.808 176.985  11
  -1 -24  -4-71.4309 90.6537  10
  -1 -24  -5 8196.76 473.803   8
  -1 -24  -5 8449.36 505.834  17
   1 -24   5 9186.62 668.993  11
  -1  24  -5 7917.66 458.910  12
  -1 -24  -5 8707.78 452.080  10
   1 -24   5 8363.00 520.218   6
   1 -24   5 7772.21 480.376  13
   1 -24   6 25755.2 1249.49  11
   1 -24   6 25184.3 881.687  13
  -1 -24  -6 27956.7 884.433  10
   1 -24   6 27667.4 983.528   6
  -1 -24  -6 27311.3 950.219  17
  -1  24  -6 28311.7 928.065  12
  -1 -24  -6 27101.5 905.585   8
  -1 -24  -7 3331.20 277.972   8
  -1  24  -7 3220.05 285.591  12
  -1 -24  -7 3871.19 292.800  10
   1 -24   7 3288.46 242.805   9
  -1 -24  -7 3038.94 273.101  17
   1 -24   7 2850.17 495.355  11
   1 -24   7 3284.36 303.423   6
  -1 -24  -8 15930.5 565.505  17
   1 -24   8 17904.9 645.326   6
   1 -24   8 16409.1 1111.06  11
  -1  24  -8 17637.8 621.461  12
   1 -24   8 16309.0 538.898   9
  -1  24  -9 93.3223 66.0531  12
  -1  24  -9 47.1412 73.9008   8
   1 -24   9 49.0380 55.6394   6
   1 -24   9 313.806 283.017  11
   1 -24   9 168.221 58.6802   9
  -1 -25  10 330.910 62.0019   6
   1  25 -10 178.086 62.3997   8
   1  25  -9 1287.86 137.197  12
  -1 -25   9 1483.89 164.954   6
  -1 -25   9 1145.07 114.973   9
   1 -25  -9 1205.93 146.591  17
  -1 -25   8 19264.1 697.278   6
   1 -25  -8 18681.1 690.447  17
   1  25  -8 18176.1 627.169  12
  -1 -25   8 17556.2 569.395   9
   1 -25  -7 237.358 137.671  17
   1  25  -7 52.6125 83.6630  12
   1 -25  -7 46.5983 113.591   8
  -1 -25   7 58.6140 114.126   6
  -1 -25   7 133.870 325.306  11
  -1 -25   7 207.094 101.594  13
  -1 -25   6 9990.40 850.213  11
  -1 -25   6 12404.3 612.299   6
   1 -25  -6 11375.1 608.320  17
  -1 -25   6 11494.9 584.732  13
   1 -25  -6 11842.7 501.081  10
  -1 -25   5 42599.5 1683.29  11
  -1 -25   5 42248.6 1282.95  13
  -1 -25   5 43245.2 1284.49   6
   1 -25  -5 42491.5 1186.01   7
   1 -25  -5 41761.2 1303.82  17
  -1 -25   4 596.893 174.393  13
  -1 -25   4 552.068 226.382  11
   1 -25  -4 543.679 178.624  17
   1 -25  -4 687.816 302.186   2
   1  25  -4 592.520 324.302  15
  -1 -25   4 230.189 126.402   6
   1 -25  -4 553.457 140.603   7
  -1 -25   3 37317.5 1136.46   6
  -1 -25   3 37717.6 1194.69  13
   1 -25  -3 38800.7 1160.86   7
   1 -25  -3 33133.0 1845.43   2
   1  25  -3 34292.5 2078.09  15
  -1 -25   3 35344.9 1078.80   7
   1 -25  -3 37933.3 1201.25  17
  -1 -25   3 40839.8 1366.00  11
   1 -25  -2 3296.69 298.476  13
  -1 -25   2 3307.41 300.785   7
   1 -25  -2 3725.48 338.137  17
  -1 -25   2 2894.40 337.930  11
  -1 -25   2 3341.14 292.801   6
   1 -25  -2 3687.54 325.130   7
  -1  25   2 2407.85 519.946  15
   1 -25  -2 3628.13 573.635   2
   1  25  -2 4036.82 689.849  15
  -1 -25   2 3455.82 326.836  13
   1 -25  -1 29055.6 984.250   7
   1  25  -1 27135.3 1710.34  15
  -1 -25   1 29715.3 1003.84  13
  -1 -25   1 28257.5 951.774   7
   1 -25  -1 29453.4 985.787  13
  -1 -25   1 29829.3 1029.39  17
   1 -25  -1 25936.4 1465.53   2
   1 -25  -1 29166.1 1010.20  17
  -1  25   1 28550.5 1774.30  15
   1 -25   0 8520.43 500.002  13
   1  25   0 9070.62 931.684  15
  -1 -25   0 8667.52 496.974  13
  -1 -25   0 8807.78 530.998  17
  -1  25   0 8202.88 862.418   1
   1 -25   0 7968.22 466.605  11
  -1  25   0 9168.47 1011.34  15
  -1 -25   0 8714.64 492.214   7
   1 -25   0 8597.66 505.524  17
   1 -25   0 8328.88 484.549   7
   1 -25   1 1496.43 233.088  13
  -1 -25  -1 1370.16 198.965   7
  -1 -25  -1 1130.08 193.809  13
  -1  25  -1 1342.29 410.326   1
   1 -25   1 1389.52 223.556  11
   1 -25   1 988.262 177.980   7
  -1 -25  -1 1361.73 228.616  17
   1 -25   1 1312.13 221.158  17
  -1  25  -1 1328.81 426.995  15
   1 -25   2 26983.7 972.472  13
   1 -25   2 24986.9 890.172   7
  -1  25  -2 24370.5 1645.20   1
  -1 -25  -2 26195.6 925.125   7
  -1 -25  -2 27246.3 981.619  17
   1 -25   2 28463.0 1016.61  11
  -1  25  -2 24656.5 1749.29  15
   1 -25   3 1212.80 224.319  13
  -1 -25  -3 1159.44 225.181  17
  -1 -25  -3 694.421 317.498   2
  -1 -25  -3 1004.25 175.416   7
   1 -25   3 983.601 219.452  11
  -1 -25  -3 911.465 144.009  10
   1 -25   3 1031.49 176.392   7
  -1 -25  -4 4933.47 358.594   7
   1 -25   4 4798.24 391.356   6
   1 -25   4 5743.39 500.851  11
  -1 -25  -4 5553.23 350.077  10
  -1 -25  -4 5167.43 402.056  17
   1 -25   4 4838.64 388.999  13
   1 -25   5 1396.17 323.070  11
   1 -25   5 1115.39 197.001  13
   1 -25   5 1107.32 206.613   6
  -1  25  -5 998.884 161.268  12
  -1 -25  -5 1073.09 203.459  17
  -1 -25  -5 1025.79 166.703  10
  -1 -25  -6 6660.89 435.056  17
   1 -25   6 6481.37 642.428  11
  -1 -25  -6 6151.59 376.257  10
   1 -25   6 6188.40 439.291   6
  -1  25  -6 6522.48 402.601  12
   1 -25   6 6039.12 394.229  13
   1 -25   7 12962.5 927.109  11
  -1 -25  -7 12963.3 566.608  17
  -1  25  -7 13626.3 564.658  12
  -1 -25  -7 13973.2 549.590  10
   1 -25   7 14687.2 627.210   6
  -1  25  -8 534.467 114.853  12
   1 -25   8 640.630 385.830  11
  -1 -25  -8 416.582 94.7910  17
   1 -25   8 439.510 112.927   6
   1 -25   8 464.621 88.0826   9
   1 -25   9 8231.59 330.746   6
  -1  25  -9 8363.25 323.192  12
  -1  25  -9 8995.27 345.784   8
   1  26 -10 2655.16 139.149   8
   1  26  -9 1114.93 122.112  12
   1 -26  -9 946.413 129.907  17
  -1 -26   8 32.2935 96.9620   6
   1 -26  -8 49.7960 89.5627  17
  -1 -26   8 27.7803 370.238  11
   1  26  -8 198.301 97.3410  12
  -1 -26   7 16559.3 1199.16  11
  -1 -26   7 17078.1 685.495   6
   1 -26  -7 16763.5 690.063  17
  -1 -26   7 14459.4 606.269  13
   1 -26  -6 15904.1 579.055  10
  -1 -26   6 15894.8 688.186  13
  -1 -26   6 15909.7 1081.96  11
  -1 -26   6 16618.4 707.510   6
   1 -26  -6 16915.5 736.077  17
  -1 -26   5 19764.9 789.798   6
  -1 -26   5 17668.1 1039.69  11
   1 -26  -5 18592.1 708.578   7
   1 -26  -5 19957.1 819.054  17
  -1 -26   5 19329.1 794.819  13
  -1 -26   4 73871.1 1875.37  13
   1 -26  -4 73857.7 1792.04   7
  -1 -26   4 73533.0 1826.45   6
  -1 -26   4 71741.2 2174.18  11
   1 -26  -4 73127.4 1884.23  17
   1  26  -3 2070.11 517.213  15
   1 -26  -3 1512.15 234.272  17
  -1 -26   3 1528.77 204.162   7
   1 -26  -3 1546.79 223.496   7
  -1 -26   3 1394.34 278.479  11
  -1 -26   3 1754.45 236.435   6
   1 -26  -3 1243.06 334.699   2
  -1 -26   3 1711.02 241.820  13
   1 -26  -2 2488.65 293.588  17
  -1 -26   2 2611.07 261.957   6
   1 -26  -2 2950.96 296.685   7
   1 -26  -2 2683.96 538.308   2
   1 -26  -2 2721.24 274.068  13
  -1 -26   2 2511.25 259.580   7
  -1 -26   2 2606.58 327.161  11
  -1 -26   2 2761.29 299.309  13
   1  26  -2 2512.94 572.946  15
   1 -26  -1 1713.93 226.263  13
  -1 -26   1 2002.32 245.786   7
  -1 -26   1 1915.09 250.061  13
  -1 -26   1 2097.30 280.979  17
   1 -26  -1 1819.79 246.509   7
   1 -26  -1 1651.64 236.710  17
   1  26  -1 1591.02 495.780  15
  -1  26   1 842.704 239.331  15
   1 -26   0 7387.72 469.660  13
  -1 -26   0 6824.82 448.683  13
  -1  26   0 5873.24 833.649  15
   1 -26   0 6944.14 463.404  17
   1 -26   0 6741.05 438.015   7
   1 -26   0 7078.19 442.764  11
  -1 -26   0 6896.95 443.535   7
  -1 -26   0 7273.00 487.587  17
   1 -26   1 6069.57 411.801   7
  -1  26  -1 5763.34 783.491   1
   1 -26   1 6974.83 462.985  13
  -1 -26  -1 6744.93 431.928  13
  -1 -26  -1 6235.85 425.660   7
   1 -26   1 7043.35 461.806  17
   1 -26   1 6342.63 441.571  11
  -1 -26  -1 6499.14 462.579  17
  -1  26  -1 5746.86 870.279  15
  -1  26  -2 1295.83 434.092  15
   1 -26   2 1558.81 213.943   6
  -1 -26  -2 1709.00 240.201   7
   1 -26   2 1334.33 204.147   7
   1 -26   2 1193.05 233.336  11
  -1  26  -2 503.240 346.073   1
   1 -26   2 1500.41 230.328  13
  -1 -26  -2 1346.10 223.167  17
  -1 -26  -3 25490.1 903.966   7
   1 -26   3 22671.3 819.768   7
   1 -26   3 23338.2 881.961   6
  -1 -26  -3 24214.3 922.604  17
   1 -26   3 26119.6 1027.45  11
   1 -26   3 24038.7 921.084  13
  -1 -26  -3 21961.4 751.554  10
   1 -26   4 10946.1 694.250  11
   1 -26   4 9204.15 538.467  13
  -1 -26  -4 9601.26 512.563   7
  -1 -26  -4 9296.07 455.336  10
   1 -26   4 9957.42 555.116   6
  -1 -26  -4 10355.3 573.581  17
   1 -26   5 3954.05 343.085  13
  -1 -26  -5 4399.58 361.513  17
   1 -26   5 4710.75 502.436  11
  -1 -26  -5 4306.82 313.267  10
  -1 -26  -5 4082.01 305.942   7
   1 -26   5 4158.91 358.532   6
  -1 -26  -6 8914.04 486.144  17
  -1  26  -6 8533.62 444.596  12
   1 -26   6 8074.39 698.204  11
  -1 -26  -6 8984.72 439.047  10
   1 -26   6 9804.31 532.197   6
   1 -26   6 8302.87 452.479  13
   1 -26   7 2820.17 487.977  11
  -1  26  -7 2588.18 230.865  12
   1 -26   7 2673.12 258.812   6
  -1 -26  -7 2626.03 231.498  10
  -1 -26  -7 2380.46 226.194  17
   1 -26   8 423.330 114.737   6
  -1  26  -8 428.216 106.278  12
  -1 -26  -8 360.679 90.5157  17
   1 -26   8 606.972 360.674  11
  -1  26  -9 117.606 54.1617   8
   1 -26   9 111.416 55.1204   6
  -1 -27   9 1547.48 148.651   6
   1 -27  -9 1271.86 130.762  17
   1 -27  -8 591.124 120.595  17
  -1 -27   8 410.393 381.200  11
  -1 -27   8 1048.43 157.750   6
  -1 -27   7 5844.20 351.713  13
  -1 -27   7 6631.48 754.402  11
  -1 -27   7 6426.57 397.490   6
   1 -27  -7 6034.01 391.367  17
   1 -27  -6 886.599 190.416  17
  -1 -27   6 823.139 162.053  13
  -1 -27   6 901.351 176.891   6
  -1 -27   5 2446.59 269.485   6
   1 -27  -5 2086.44 220.966   7
   1 -27  -5 2257.51 285.750  17
  -1 -27   5 1824.48 401.614  11
  -1 -27   5 2530.63 296.787  13
   1 -27  -4 3604.84 307.198   7
  -1 -27   4 4069.80 340.589   6
  -1 -27   4 3430.85 451.345  11
  -1 -27   4 3962.71 360.636  13
   1 -27  -4 3968.60 359.907  17
  -1 -27   3 3476.33 336.235  13
   1 -27  -3 3316.91 306.990   7
  -1 -27   3 3048.75 276.219   7
  -1 -27   3 3401.23 300.334   6
  -1 -27   3 3678.68 424.352  11
   1 -27  -3 3384.06 341.032  17
   1 -27  -2 35778.5 1139.52   7
   1 -27  -2 36363.0 1185.12  17
   1 -27  -2 36526.7 1111.71  13
  -1 -27   2 34659.6 1091.03   7
   1 -27  -2 32473.0 1781.10   2
  -1 -27   2 38420.1 1301.40  11
   1  27  -2 33628.5 2047.49  15
  -1 -27   2 36682.5 1173.56  13
   1 -27  -1 48.1955 115.080  17
  -1  27   1-108.511 321.494  15
  -1 -27   1 125.652 119.091   7
   1 -27  -1-111.555 107.601   7
  -1 -27   1 90.0941 102.311  13
   1 -27  -1-22.2603 99.0632  13
  -1 -27   1 159.139 163.830  17
   1 -27   0 84.4397 112.302  13
  -1 -27   0-56.2764 98.1530  13
  -1 -27   0-31.4982 117.605   7
   1 -27   0 50.4643 98.3350   7
  -1  27   0 29.8726 208.280  15
  -1 -27   0-103.449 123.464  17
   1 -27   0 40.1554 100.295  11
   1 -27   0-182.141 118.491  17
   1 -27   1 1757.29 241.956  11
  -1 -27  -1 1662.21 224.548  13
  -1  27  -1 1387.38 406.169   1
  -1 -27  -1 1926.10 251.917   7
   1 -27   1 2200.92 255.153   7
  -1  27  -1 1664.49 509.850  15
   1 -27   1 1946.21 261.023  17
   1 -27   1 1849.87 256.163  13
  -1 -27  -1 1917.23 270.484  17
  -1 -27  -2 2194.82 253.933   7
   1 -27   2 2143.63 248.468   7
  -1 -27  -2 2194.94 276.779  17
   1 -27   2 2000.80 237.849   6
   1 -27   2 2711.16 315.963  11
   1 -27   2 1868.15 252.647  13
   1 -27   3 1880.02 241.590   6
  -1 -27  -3 2541.27 273.527   7
  -1 -27  -3 2267.14 218.043  10
   1 -27   3 2771.65 331.892  11
  -1 -27  -3 2029.64 263.219  17
   1 -27   3 2023.21 256.762  13
   1 -27   3 2129.79 238.559   7
   1 -27   4 802.371 188.686  13
  -1 -27  -4 774.058 182.808  17
  -1 -27  -4 638.291 123.014  10
  -1 -27  -4 578.119 147.706   7
   1 -27   4 1091.33 267.832  11
   1 -27   4 511.821 136.889   6
  -1 -27  -5 13912.4 647.881  17
  -1 -27  -5 13406.0 559.475   7
   1 -27   5 15178.6 890.897  11
  -1 -27  -5 14267.5 566.782  10
   1 -27   5 14155.5 656.245   6
   1 -27   5 12505.3 611.441  13
  -1 -27  -6 3460.70 300.276  17
  -1 -27  -6 4068.25 278.749  10
   1 -27   6 4222.61 337.672   6
   1 -27   6 4003.05 305.182  13
  -1  27  -7 2005.37 187.118  12
   1 -27   7 1742.28 398.898  11
   1 -27   7 2166.71 225.807   6
  -1 -27  -7 1969.53 189.497  10
  -1 -27  -7 2113.16 206.848  17
   1 -27   8 5710.10 623.299  11
  -1  27  -8 5327.17 257.207  12
   1 -27   8 5826.94 303.032   6
  -1  27  -9 3.37951 36.1318   8
   1 -28  -9 12979.6 405.826  17
   1  28  -9 14177.5 425.321   8
   1 -28  -8 400.805 102.169  17
  -1 -28   8 383.240 106.293   6
  -1 -28   7 21748.2 718.094  13
  -1 -28   7 21080.9 1293.54  11
  -1 -28   7 23980.6 784.723   6
   1 -28  -7 22284.4 779.918  17
  -1 -28   6 831.421 364.205  11
   1 -28  -6 863.490 185.118  17
  -1 -28   6 864.730 170.915  13
  -1 -28   6 768.054 162.543   6
  -1 -28   5 6850.59 444.873  13
   1 -28  -5 6727.87 386.966   7
  -1 -28   5 6872.62 430.837   6
  -1 -28   5 5284.71 594.989  11
   1 -28  -5 6033.07 437.495  17
   1 -28  -4 6360.61 453.543  17
   1 -28  -4 6155.56 397.619   7
  -1 -28   4 6798.88 428.193   6
  -1 -28   4 6472.49 616.400  11
  -1 -28   4 6317.39 441.271  13
  -1 -28   3 10211.9 519.320   7
  -1 -28   3 10827.5 535.648   6
   1 -28  -3 10952.2 561.905   7
   1 -28  -3 10845.5 599.531  17
  -1 -28   3 10850.6 718.646  11
  -1 -28   3 11604.9 611.493  13
  -1 -28   2 8832.50 527.494  13
   1 -28  -2 7992.04 491.751   7
  -1 -28   2 8337.08 480.055   7
  -1 -28   2 8963.22 605.389  11
   1 -28  -2 8270.21 471.698  13
   1 -28  -2 8555.95 524.754  17
  -1 -28   1 3417.06 348.383  17
  -1 -28   1 2332.43 267.467   7
   1 -28  -1 2767.68 306.220  17
   1 -28  -1 2789.45 288.134  13
   1 -28  -1 2984.71 306.272   7
  -1 -28   1 2940.11 304.378  13
  -1 -28   0 9046.31 559.600  17
   1 -28   0 9355.46 528.854   7
  -1 -28   0 10153.9 547.854  13
  -1 -28   0 8697.66 510.659   7
   1 -28   0 10494.2 553.215  11
   1 -28   0 9432.72 538.797  13
   1 -28   0 9356.66 544.564  17
  -1 -28  -1 19773.4 774.683  13
   1 -28   1 19419.2 812.654  13
  -1 -28  -1 18932.7 783.813   7
   1 -28   1 17723.3 751.791   7
   1 -28   1 19020.6 793.491  17
   1 -28   1 20752.5 836.957  11
  -1 -28  -1 19425.6 833.457  17
   1 -28   2 7481.43 488.299  13
  -1 -28  -2 6949.00 451.924   7
   1 -28   2 8150.55 535.001  11
   1 -28   2 7180.38 430.205   6
  -1 -28  -2 6792.75 471.643  17
   1 -28   2 6490.97 422.224   7
   1 -28   3 945.845 175.985   6
  -1 -28  -3 861.866 139.364  10
   1 -28   3 1004.90 209.027  13
  -1 -28  -3 989.659 185.276   7
  -1 -28  -3 762.340 179.703  17
   1 -28   3 808.762 158.182   7
   1 -28   3 1243.32 253.580  11
   1 -28   4 5260.81 492.690  11
  -1 -28  -4 4319.88 333.268   7
   1 -28   4 4592.29 379.485  13
  -1 -28  -4 4383.42 298.108  10
   1 -28   4 4784.73 370.284   6
  -1 -28  -4 4498.96 370.016  17
   1 -28   5 35589.6 1087.64  13
   1 -28   5 36215.8 1400.12  11
  -1 -28  -5 33167.8 962.242   7
  -1 -28  -5 35061.7 962.629  10
   1 -28   5 35715.4 1095.85   6
  -1 -28  -5 36315.2 1106.43  17
   1 -28   6 27700.1 1303.82  11
   1 -28   6 29453.8 919.690   6
  -1 -28  -6 26450.9 775.853  10
  -1 -28  -6 26543.8 871.643  17
   1 -28   6 26363.0 834.040  13
  -1 -28  -7 156.616 91.4675  17
   1 -28   7 173.641 97.3617   6
   1 -28   7 230.354 269.108  11
   1 -28   8 3237.61 477.058  11
   1 -28   8 2889.80 200.537   6
  -1 -29   9 5077.81 216.962   6
   1  29  -9 3687.14 178.420   8
  -1 -29   8 22014.9 646.904   6
   1 -29  -8 19754.5 621.565  17
  -1 -29   7 554.513 136.692   6
   1 -29  -7 427.187 117.874  17
  -1 -29   7 479.653 113.010  13
  -1 -29   7 190.787 448.324  11
  -1 -29   6 4490.85 625.643  11
   1 -29  -6 4823.05 358.538  17
  -1 -29   6 4816.86 343.945  13
  -1 -29   6 5159.89 345.589   6
   1 -29  -5 792.586 150.071   7
  -1 -29   5 777.693 157.666   6
  -1 -29   5 622.000 285.011  11
  -1 -29   5 658.426 151.078  13
   1 -29  -5 820.826 177.551  17
  -1 -29   4 3616.52 338.230  13
   1 -29  -4 3320.76 292.271   7
  -1 -29   4 3182.46 463.449  11
  -1 -29   4 3654.43 311.809   6
   1 -29  -4 3695.53 346.123  17
   1 -29  -3 5407.85 389.637   7
  -1 -29   3 4795.92 500.748  11
   1 -29  -3 6101.50 440.594  17
  -1 -29   3 5159.75 357.328   6
  -1 -29   3 5905.92 429.088  13
  -1 -29   3 5034.30 359.227   7
   1 -29  -2 2303.34 289.272  17
   1 -29  -2 2071.45 255.323   7
  -1 -29   2 2040.19 235.048   7
  -1 -29   2 2249.49 278.665  13
   1 -29  -2 1960.51 231.098  13
   1 -29  -1-121.578 119.459   7
   1 -29  -1 252.340 125.298  13
   1 -29  -1 16.4550 119.314  17
  -1 -29   1 84.3337 111.300  13
  -1 -29   1 130.637 116.412   7
   1 -29   0 4388.07 359.828   7
  -1 -29   0 4196.52 348.307  13
   1 -29   0 4178.73 366.414  17
   1 -29   0 4442.10 355.035  11
  -1 -29   0 4640.23 408.108  17
  -1 -29   0 3908.60 343.874   7
   1 -29   0 4281.30 365.435  13
  -1 -29  -1 5114.06 387.227   7
   1 -29   1 6013.32 432.348  17
   1 -29   1 4744.31 369.968   7
   1 -29   1 4897.33 401.239  11
  -1 -29  -1 5444.38 425.398  17
   1 -29   1 5025.74 397.589  13
  -1 -29  -1 5052.40 375.208  13
   1 -29   2 17296.1 690.272   6
  -1 -29  -2 17897.2 784.458  17
   1 -29   2 15955.0 684.518   7
   1 -29   2 17896.8 768.986  13
  -1 -29  -2 16571.8 722.950   7
  -1 -29  -3 9840.49 522.459   7
   1 -29   3 9007.00 477.540   7
   1 -29   3 9446.97 504.458   6
  -1 -29  -3 9827.75 561.028  17
   1 -29   3 9638.60 555.297  13
   1 -29   4 1093.57 200.006  13
   1 -29   4 976.413 278.492  11
  -1 -29  -4 1110.68 166.393  10
   1 -29   4 1060.15 183.685   6
  -1 -29  -4 1255.74 190.862   7
  -1 -29  -4 999.930 204.874  17
  -1 -29  -5 672.858 126.599  10
   1 -29   5 1111.58 186.474  13
   1 -29   5 661.295 243.484  11
   1 -29   5 910.524 175.788   6
  -1 -29  -5 767.341 155.560  17
  -1 -29  -5 746.595 148.958   7
   1 -29   6 12148.9 530.821   6
   1 -29   6 11942.4 497.018  13
   1 -29   6 10636.5 800.571  11
  -1 -29  -6 11904.8 521.645  17
  -1 -29  -6 12013.0 451.153  10
   1 -29   7 1319.29 357.533  11
   1 -29   7 1677.52 175.872   6
  -1 -29  -7 1231.24 149.341  17
   1 -29   8 7511.55 625.180  11
   1 -29   8 6670.52 285.844   6
   1 -30  -8 743.879 106.513  17
  -1 -30   8 1097.38 129.886   6
   1 -30  -7 13876.3 541.927  17
  -1 -30   7 13518.7 491.942  13
  -1 -30   7 15522.6 1048.36  11
  -1 -30   7 14918.0 541.686   6
  -1 -30   6 9699.41 466.424  13
  -1 -30   6 8964.56 809.691  11
   1 -30  -6 9713.39 490.538  17
  -1 -30   6 9117.27 449.854   6
  -1 -30   5 3824.41 329.463  13
  -1 -30   5 3795.05 540.940  11
   1 -30  -5 3726.01 267.050   7
  -1 -30   5 3909.92 298.318   6
   1 -30  -5 4032.19 334.114  17
  -1 -30   4 4483.83 514.304  11
  -1 -30   4 5637.62 365.743   6
  -1 -30   4 5481.83 333.331   7
   1 -30  -4 6078.57 422.837  17
  -1 -30   4 5424.87 409.241  13
   1 -30  -4 5702.18 368.629   7
  -1 -30   3 5137.48 405.702  13
   1 -30  -3 5124.09 369.805   7
   1 -30  -3 4588.99 384.149  17
  -1 -30   3 5097.77 350.027   7
  -1 -30   3 4320.42 478.294  11
  -1 -30   3 4940.02 341.012   6
  -1 -30   2-53.4149 88.9880   7
   1 -30  -2 17.3521 103.716   7
  -1 -30   2 96.5584 120.262  13
   1 -30  -2-48.2983 146.726  17
   1 -30  -2 27.4137 88.6604  13
   1 -30  -1 1174.67 193.399  13
   1 -30  -1 997.856 192.443   7
   1 -30  -1 845.590 199.379  17
  -1 -30   1 695.195 179.723  13
  -1 -30   1 917.983 181.083   7
  -1 -30   0 4750.98 373.879   7
  -1 -30   0 4890.58 379.445  13
   1 -30   0 5368.77 406.213  13
  -1 -30   0 5362.90 434.957  17
   1 -30   0 5565.66 420.528  17
   1 -30   0 5341.50 395.647   7
   1 -30   1 13926.7 680.662  11
  -1 -30  -1 11546.9 595.584   7
  -1 -30  -1 12487.6 583.709  13
   1 -30   1 11776.5 615.483  13
  -1 -30  -1 12388.4 648.067  17
   1 -30   1 11750.5 587.441   7
  -1 -30  -2 5216.17 418.590  17
   1 -30   2 4896.03 388.617  13
  -1 -30  -2 4908.46 376.475   7
   1 -30   2 5425.31 443.368  11
   1 -30   2 4273.07 317.951   6
   1 -30   2 4383.73 339.271   7
  -1 -30  -3 4194.56 334.567   7
   1 -30   3 4298.26 317.642   7
   1 -30   3 4299.21 361.126  13
   1 -30   3 4283.53 325.073   6
   1 -30   3 4647.96 442.779  11
  -1 -30  -3 4369.68 372.235  17
  -1 -30  -4 1843.50 176.193  10
  -1 -30  -4 2249.10 225.999   7
   1 -30   4 2164.23 263.580  13
   1 -30   4 2254.85 370.219  11
   1 -30   4 2462.10 251.666   6
  -1 -30  -4 2161.28 258.648  17
  -1 -30  -5 470.262 107.661  10
  -1 -30  -5 412.075 134.448  17
   1 -30   5 735.747 158.259  13
   1 -30   5 381.523 227.178  11
   1 -30   5 442.797 135.514   6
  -1 -30  -5 603.973 113.528   7
  -1 -30  -6 3936.82 230.923  10
   1 -30   6 4117.17 288.117   6
   1 -30   6 3799.59 259.913  13
   1 -30   6 3891.80 506.515  11
  -1 -30  -6 3952.16 278.934  17
   1 -30   7 29780.6 772.286   6
   1 -30   7 29977.1 1315.84  11
   1 -30   8 653.688 80.0013   6
  -1 -31   8 180.956 62.1137   6
   1 -31  -8 79.9800 50.2144  17
   1 -31  -7 710.066 128.766  17
  -1 -31   7 584.706 318.587  11
  -1 -31   7 683.509 105.206  13
  -1 -31   7 846.835 125.736   6
   1 -31  -6 2602.29 243.682  17
  -1 -31   6 2870.73 240.833  13
  -1 -31   6 2098.93 441.004  11
  -1 -31   6 2831.98 233.162   6
  -1 -31   5-19.5697 115.432  13
  -1 -31   5 110.061 91.2064   6
  -1 -31   5-25.6564 253.111  11
   1 -31  -5 40.4876 87.0179   7
   1 -31  -5 148.224 136.800  17
   1 -31  -4 2147.84 224.262   7
   1 -31  -4 1851.24 242.288  17
  -1 -31   4 1830.64 204.153   6
  -1 -31   4 1682.20 240.767  13
  -1 -31   4 1357.42 316.639  11
   1 -31  -3-74.5869 134.682  17
   1 -31  -3 12.1108 116.245   7
  -1 -31   3 44.2647 136.793  13
  -1 -31   3 160.927 92.6306   7
  -1 -31   3-128.103 95.3115   6
  -1 -31   3-38.3758 236.801  11
   1 -31  -2 1312.69 183.979  13
  -1 -31   2 1176.78 184.222   7
   1 -31  -2 1285.59 196.555   7
   1 -31  -2 1417.15 229.416  17
  -1 -31   2 1222.49 211.730  13
   1 -31  -1 3163.37 304.237   7
  -1 -31   1 3335.81 301.569   7
   1 -31  -1 3518.77 312.391  13
   1 -31  -1 3181.75 321.433  17
  -1 -31   1 3362.69 319.880  13
   1 -31   0 165.603 120.555  13
  -1 -31   0 106.179 107.261  13
   1 -31   0-0.67993 104.810   7
  -1 -31   0-6.12526 116.209   7
  -1 -31   0 382.562 174.267  17
   1 -31   0 225.522 136.317  17
   1 -31   1 375.360 140.464  11
   1 -31   1 599.748 160.932   7
  -1 -31  -1 582.088 156.249   7
   1 -31   1 483.103 153.377  13
  -1 -31  -1 702.328 203.395  17
  -1 -31  -1 334.046 121.132  13
   1 -31   2 10797.5 575.748  13
   1 -31   2 10416.0 520.348   7
   1 -31   2 11813.5 645.961  11
  -1 -31  -2 10558.3 547.378   7
  -1 -31  -2 11430.3 605.172  17
  -1 -31  -3 198.343 148.946  17
   1 -31   3 0.26319 76.5777   7
  -1 -31  -3 146.715 101.912   7
   1 -31   3 77.6970 77.3868   6
   1 -31   3 41.8341 152.477  11
   1 -31   3 105.157 123.385  13
   1 -31   4 20.1848 122.006  13
  -1 -31  -4-13.0654 85.3608   7
   1 -31   4 240.282 193.424  11
   1 -31   4-10.3877 82.0269   6
  -1 -31  -4-71.0260 135.075  17
  -1 -31  -5 1224.57 181.600  17
  -1 -31  -5 1023.84 129.812   7
  -1 -31  -5 1152.90 129.205  10
   1 -31   5 1117.16 160.483   6
   1 -31   5 1078.39 175.094  13
   1 -31   5 808.293 258.878  11
  -1 -31  -6 2828.24 225.287  17
   1 -31   6 2704.73 444.406  11
   1 -31   6 2878.51 224.054   6
   1 -31   6 2820.40 211.322  13
   1 -31   7 1108.92 306.488  11
  -1 -31  -7 872.030 101.931  17
   1 -31   7 1145.28 125.541   6
  -1 -32   7 810.640 110.762   6
  -1 -32   7 556.019 273.500  11
   1 -32  -7 706.891 114.700  17
  -1 -32   7 618.039 90.4497  13
  -1 -32   6 208.225 95.7984  13
   1 -32  -6 250.085 109.574  17
  -1 -32   6 186.318 82.7829   6
  -1 -32   5 4789.50 337.859  13
  -1 -32   5 3833.70 521.650  11
  -1 -32   5 4951.88 303.281   6
   1 -32  -5 4839.51 343.269  17
   1 -32  -5 3996.81 252.264   7
   1 -32  -4 281.366 134.669  17
  -1 -32   4 13.8208 115.432  13
   1 -32  -4 149.664 98.0059   7
  -1 -32   4 344.178 251.093  11
  -1 -32   4 123.372 76.8897   6
   1 -32  -3 24.6780 91.6764   7
  -1 -32   3-32.2412 98.0788   7
  -1 -32   3 43.3510 125.547  13
  -1 -32   3-102.666 256.420  11
   1 -32  -3 110.253 131.053  17
   1 -32  -2 60.3329 101.939   7
  -1 -32   2 50.6836 108.968  13
   1 -32  -2-289.864 121.362  13
  -1 -32   2-27.3241 92.2256   7
   1 -32  -2-104.757 142.575  17
   1 -32  -1 4844.46 360.767   7
  -1 -32   1 4541.06 346.129   7
  -1 -32   1 4458.73 360.098  13
   1 -32  -1 4316.49 367.690  17
   1 -32  -1 4780.29 351.876  13
   1 -32   0 1227.94 244.517  17
   1 -32   0 842.891 176.986  13
   1 -32   0 754.311 170.243   7
  -1 -32   0 804.001 163.457  13
  -1 -32   0 547.448 143.920   7
   1 -32   1 99688.5 2257.30  13
  -1 -32  -1 96789.1 2278.98  17
  -1 -32  -1 95668.1 2123.11  13
   1 -32   1 94051.2 2170.07   7
  -1 -32  -1 99534.0 2219.87   7
   1 -32   2 1156.13 202.058  13
   1 -32   2 1698.99 287.003  11
   1 -32   2 1129.09 176.489   7
  -1 -32  -2 1652.50 245.101  17
  -1 -32  -2 1455.96 207.626   7
   1 -32   3 13044.2 603.561  13
   1 -32   3 12016.8 510.855   6
   1 -32   3 13018.6 731.848  11
   1 -32   3 12654.2 520.194   7
  -1 -32  -3 13343.8 613.434  17
  -1 -32  -3 13012.8 560.632   7
   1 -32   4 1882.02 222.654  13
  -1 -32  -4 2042.60 237.518  17
   1 -32   4 1853.21 327.348  11
   1 -32   4 1769.59 187.458   6
  -1 -32  -4 1590.64 178.758   7
  -1 -32  -5 5663.29 341.419  17
   1 -32   5 6223.88 348.863  13
   1 -32   5 6270.41 334.593   6
   1 -32   6 2151.46 371.469  11
   1 -32   6 2243.54 181.794   6
  -1 -32  -6 1898.09 171.732  17
   1 -32   6 1518.11 146.046  13
   1 -32   7 1718.70 132.312   6
   1 -32   7 1816.93 334.101  11
   1 -33  -7 2754.19 184.221  17
  -1 -33   7 3031.43 178.886   6
  -1 -33   6 1286.58 323.120  11
  -1 -33   6 1110.21 139.599  13
  -1 -33   6 1444.12 144.422   6
   1 -33  -6 1217.28 156.636  17
  -1 -33   5 918.295 154.785  13
  -1 -33   5 916.414 292.419  11
   1 -33  -5 860.559 111.459   7
   1 -33  -5 981.798 178.959  17
  -1 -33   5 1150.57 138.745   6
  -1 -33   4 3158.37 286.794  13
   1 -33  -4 2836.36 230.208   7
  -1 -33   4 2588.74 417.857  11
  -1 -33   4 3131.42 228.962   6
   1 -33  -4 3272.38 286.912  17
  -1 -33   3 15131.2 646.106  13
  -1 -33   3 13965.4 554.255   7
   1 -33  -3 14694.7 594.311   7
   1 -33  -2 354.148 107.209  13
   1 -33  -2 469.309 155.350  17
  -1 -33   2 642.615 161.607  13
   1 -33  -2 730.941 153.891   7
  -1 -33   2 435.408 117.957   7
  -1 -33   1 1382.89 205.851  13
  -1 -33   1 1257.99 190.816   7
   1 -33  -1 1376.08 231.017  17
   1 -33  -1 1334.67 198.839   7
   1 -33  -1 1257.02 184.702  13
  -1 -33   0 22658.1 806.184   7
   1 -33   0 21928.3 798.901   7
  -1 -33   0 22178.3 794.049  13
   1 -33   0 23615.8 823.164  13
   1 -33   1 357.877 131.469   7
  -1 -33  -1 197.486 120.498   7
  -1 -33  -1 300.637 104.029  13
   1 -33   1 401.541 154.943  11
  -1 -33  -1 775.314 233.553  17
   1 -33   1 319.443 147.842  13
   1 -33   2 22520.1 759.539   7
   1 -33   2 24771.4 850.642  13
  -1 -33  -2 23615.6 803.328   7
   1 -33   2 21333.9 908.411  11
  -1 -33  -2 24052.4 863.377  17
   1 -33   3 3585.58 253.097   7
  -1 -33  -3 3551.16 308.685  17
   1 -33   3 3347.38 237.751   6
  -1 -33  -3 3256.71 262.789   7
   1 -33   3 2963.86 281.021  13
   1 -33   3 3324.02 371.651  11
   1 -33   4 5686.11 310.456   6
  -1 -33  -4 5130.02 340.295  17
  -1 -33  -4 5683.55 307.562   7
   1 -33   4 5115.93 482.673  11
   1 -33   4 5989.20 364.732  13
  -1 -33  -5 55.4153 91.2165  17
   1 -33   5 87.0121 81.2157  13
   1 -33   5-109.771 206.946  11
   1 -33   5 81.3168 58.3777   6
   1 -33   6 4142.11 435.499  11
  -1 -33  -6 3961.24 221.321  17
   1 -33   6 4542.68 230.027   6
   1 -33   6 3736.72 198.659  13
  -1 -34   6 2833.40 194.224  13
  -1 -34   6 3224.28 188.237   6
   1 -34  -6 3111.83 216.802  17
  -1 -34   6 2955.75 436.663  11
  -1 -34   5 97.8680 215.269  11
   1 -34  -5 200.172 63.2743   7
  -1 -34   5 134.333 57.8841   6
  -1 -34   5 182.381 89.0927  13
   1 -34  -5 89.6967 93.0673  17
   1 -34  -4 1124.47 144.311   7
  -1 -34   4 1353.42 184.117  13
  -1 -34   4 1136.50 275.548  11
  -1 -34   4 1219.66 132.885   6
   1 -34  -4 1546.43 198.628  17
  -1 -34   3 142.342 77.2547   7
   1 -34  -3 77.9049 111.096  17
   1 -34  -3 48.2804 82.9479   7
  -1 -34   3-77.0535 109.967  13
   1 -34  -2 11274.0 511.965   7
  -1 -34   2 11560.5 533.180  13
  -1 -34   2 11199.9 494.718   7
   1 -34  -2 11007.4 537.186  17
   1 -34  -1 379.176 159.981  17
  -1 -34   1 63.3656 91.3033  13
   1 -34  -1 99.0193 86.4355  13
  -1 -34   1 21.4744 88.7982   7
   1 -34  -1 122.384 110.665   7
  -1 -34   0 9460.01 467.304  13
   1 -34   0 10531.4 501.045   7
   1 -34   0 10542.6 498.581  13
  -1 -34   0 10176.1 498.446   7
  -1 -34  -1 5098.48 312.684  13
  -1 -34  -1 5908.86 373.274   7
   1 -34   1 5413.86 347.899   7
   1 -34   1 6014.88 384.962  13
  -1 -34  -2 439.011 132.900   7
   1 -34   2 383.884 141.052  13
   1 -34   2 286.638 112.545   7
   1 -34   2 242.017 150.437  11
  -1 -34  -2 676.147 181.869  17
   1 -34   3 461.178 174.780  11
  -1 -34  -3 769.439 133.172   7
   1 -34   3 776.196 162.363  13
   1 -34   3 706.783 114.303   7
  -1 -34  -3 653.167 172.903  17
   1 -34   4 999.323 157.621  13
  -1 -34  -4 1127.62 127.652   7
  -1 -34  -4 1242.50 170.988  17
   1 -34   4 761.675 245.179  11
   1 -34   4 1039.87 124.402   6
   1 -34   5-67.0794 65.8304  13
   1 -34   5 207.063 211.327  11
  -1 -34  -5 227.614 100.795  17
   1 -34   5 112.814 59.4776   6
   1 -34   6 7231.73 524.671  11
   1 -34   6 6075.66 238.283   6
  -1 -35   6 71.6495 49.2303  13
   1 -35  -6 86.1628 68.9185  17
  -1 -35   5 141.844 78.3253  13
  -1 -35   5 105.859 51.2160   6
   1 -35  -5 207.605 105.699  17
  -1 -35   4 59.9346 90.8737  13
   1 -35  -4 82.8229 65.7070   7
   1 -35  -4 108.793 104.389  17
  -1 -35   3 164.510 112.150  13
  -1 -35   3 94.9788 73.8283   7
   1 -35  -3 206.641 98.6791   7
   1 -35  -3 330.051 117.958  17
  -1 -35   2 230.243 96.9505  13
  -1 -35   2 283.703 94.8886   7
   1 -35  -2 209.158 87.3565   7
   1 -35  -1-16.0720 77.1121  13
  -1 -35   1 30.4237 82.7572  13
  -1 -35   1 50.9623 89.2015   7
   1 -35  -1 62.5248 94.7755   7
   1 -35   0 9017.06 445.833   7
  -1 -35   0 8905.42 443.581   7
   1 -35   0 9752.91 454.346  13
  -1 -35   0 8755.00 419.308  13
  -1 -35  -1 3143.28 265.013   7
   1 -35   1 2901.94 243.175   7
   1 -35   1 3385.69 280.197  13
   1 -35   2 7831.37 416.732  13
   1 -35   2 7775.64 369.000   7
  -1 -35  -2 8512.36 403.908   7
   1 -35   3 193.102 141.785  11
   1 -35   3 181.641 68.0367   7
   1 -35   3 150.763 94.5634  13
  -1 -35  -3 428.312 167.193  17
  -1 -35  -3 194.325 86.7315   7
  -1 -35  -4 3595.79 253.713  17
  -1 -35  -4 3070.92 188.524   7
   1 -35   4 3151.99 348.230  11
   1 -35   4 3125.65 179.870   6
   1 -35   4 3356.54 239.739  13
   1 -35   5 4352.57 403.490  11
   1 -35   5 4698.49 233.995  13
   1 -35   5 4000.70 188.479   6
  -1 -36   5 4326.92 236.448  13
   1 -36  -5 4716.04 251.258  17
  -1 -36   4 2770.63 213.845  13
   1 -36  -4 2605.56 173.140   7
   1 -36  -4 2993.19 230.766  17
   1 -36  -3 272.401 124.405  17
   1 -36  -3 29.8030 64.8894   7
  -1 -36   3 198.446 68.3569   7
  -1 -36   3 132.526 96.8738  13
  -1 -36   2 4921.45 309.939  13
   1 -36  -2 5292.26 302.899   7
  -1 -36   2 5263.13 289.995   7
   1 -36  -1 17.0789 67.9099  13
  -1 -36   1 73.2844 79.4575   7
  -1 -36   1 131.022 83.1369  13
   1 -36  -1 10.5010 83.5055   7
   1 -36   0 172.038 95.0049   7
   1 -36   0 62.5337 78.4694  13
  -1 -36   0-20.8937 89.2516   7
  -1 -36   0 25.3953 68.6763  13
   1 -36   1 70388.4 1588.38  13
  -1 -36  -1 73213.2 1586.79   7
   1 -36   1 70097.0 1548.46   7
   1 -36   2 91.7502 63.1583   7
   1 -36   2 142.253 98.9944  13
  -1 -36  -2 26.6572 69.7854   7
   1 -36   3 4498.56 277.428  13
  -1 -36  -3 4564.03 248.297   7
   1 -36   3 4143.75 207.828   7
  -1 -36  -4 38.9930 46.3320   7
   1 -36   4-163.772 72.3641  13
   1 -36   4 83.9714 159.068  11
  -1 -37   5 523.851 74.5601  13
   1 -37  -4 3651.76 175.258   7
  -1 -37   4 4463.47 236.611  13
   1 -37  -3 16891.9 511.549   7
  -1 -37   3 17819.3 557.977  13
  -1 -37   2 76.3869 59.6348   7
   1 -37  -2-30.1253 63.1770   7
  -1 -37   2-45.9039 76.4870  13
   1 -37  -1 5810.46 307.733   7
  -1 -37   1 6348.73 313.318   7
  -1 -37   1 5698.89 301.433  13
   1 -37  -1 5373.59 264.944  13
   1 -37   0 508.638 105.787   7
  -1 -37   0 469.617 97.4065  13
   1 -37   0 434.280 96.0471  13
  -1 -37   0 617.774 112.624   7
  -1 -37  -1 184.112 84.5267   7
   1 -37   1 106.087 80.0473  13
   1 -37   1 139.354 70.6917   7
   1 -37   2 10364.2 372.332   7
  -1 -37  -2 10503.3 399.423   7
   1 -37   2 10424.7 416.864  13
   1 -37   3 6729.27 309.791  13
  -1 -37  -3 6417.85 271.957   7
   1 -37   4 1873.73 140.964  13
  -1 -38   4 2436.19 154.362  13
  -1 -38   3 36.7017 57.8701  13
   1 -38  -3 117.790 57.6223   7
  -1 -38   2 582.553 99.0071  13
  -1 -38   2 678.923 92.0137   7
   1 -38  -2 556.950 93.8010   7
   1 -38  -1 4799.21 254.030   7
  -1 -38   1 4655.84 243.763   7
  -1 -38   1 4309.18 232.039  13
   1 -38   0 1061.95 118.779  13
  -1 -38   0 1072.54 126.366   7
   1 -38   0 1194.69 132.219   7
  -1 -38  -1 1381.86 139.838   7
   1 -38   1 1286.43 128.579   7
   1 -38   2 3041.39 196.391  13
  -1 -38  -2 3105.86 186.256   7
   1 -38   2 2661.97 154.552   7
   1 -38   3 299.315 69.3310  13
  -1 -38  -3 343.623 55.4649   7
   1 -39  -2 2169.32 143.223   7
  -1 -39   2 1870.14 133.436  13
  -1 -39   1 558.484 77.6215   7
   1 -39  -1 639.005 85.2337   7
  -1 -39   0 1187.88 114.415   7
   1 -39   0 1344.11 121.377   7
   1 -39   1 3336.28 179.473  13
   1 -39   1 3838.03 184.160   7
  -1 -39  -1 3500.41 188.827   7
   1 -39   2 169.083 51.1714  13
  -1 -39  -2 164.931 46.8079   7
  -2   0  13 5.19157 46.0713   4
   2   0 -13 165.408 97.1340   8
  -2   0  12 27778.4 826.172   4
   2   0 -12 27826.2 789.906   8
   2   0 -12 26019.7 830.237   5
   2   0 -11-18.7875 89.1972  12
   2   0 -11 303.686 203.325   8
  -2   0  11-15.7983 87.5782   9
   2   0 -11 20.5906 119.277   5
   2   0 -10 2680.46 265.074   8
   2   0 -10 2717.77 306.073   5
   2   0 -10 2839.04 271.756  12
  -2   0  10 2965.65 274.213   9
   2   0  -9-67.4953 125.817   5
  -2   0   9 87.7732 111.905   9
  -2   0   9-170.646 357.351  14
   2   0  -9 190.249 124.329  12
   2   0  -9 51.6619 133.638   8
   2   0  -8 189032. 3568.13   8
   2   0  -8 178922. 3571.96  12
   2   0  -8 184533. 3696.45   5
  -2   0   8 177721. 5319.92  14
  -2   0   7 91.3215 235.998  14
   2   0  -7 24.0840 118.197   2
   2   0  -7-167.472 226.495   3
   2   0  -6 70660.8 2269.98  15
  -2   0   6 68467.9 2441.38  14
   2   0  -6 69236.5 2096.40   2
   2   0  -6 68893.0 1956.43   3
   2   0  -5-19.9820 149.096  15
   2   0  -5 24.3689 138.739   2
   2   0  -5 77.4043 83.6816   3
  -2   0   5 212.568 183.595  14
   2   0  -4 75461.8 1958.18   2
   2   0  -4 83072.3 2132.62  15
   2   0  -4 77281.0 1757.47   3
  -2   0   4 77534.2 2137.73  14
   2   0  -3-34.1661 116.970  15
   2   0  -3 8.27159 54.2349   3
   2   0  -3 147.828 70.3655  16
   2   0  -2 9380.67 379.392  16
  -2   0   2 9341.25 460.191   1
  -2   0   1-40.6045 88.1477   1
   2   0  -1 86.6093 72.4847  16
  -2   0   0 2146.90 196.988   1
   2   0   0 2378.98 234.383  14
  -2   0  -1 118.999 81.9337   1
   2   0   1 59.2362 123.059  14
   2   0   1 41.4510 104.371  16
  -2   0  -2 797978. 13215.6  15
   2   0   2 792233. 13829.5  14
  -2   0  -2 794732. 13649.7   3
  -2   0  -2 788981. 13354.4   1
   2   0   2 783998. 13604.2  16
   2   0   3 36.6347 171.187  14
   2   0   3 25.0958 106.817  16
  -2   0  -3 22.0675 142.924   3
  -2   0  -3 54.0655 67.1934   1
  -2   0  -3-13.3896 71.0844  15
   2   0   4 24275.7 1017.95  16
  -2   0  -4 24877.3 837.513   1
  -2   0  -4 24071.0 799.024  15
   2   0   4 23266.7 1255.46  14
  -2   0  -4 23441.9 1123.23   3
  -2   0  -5 70.8840 184.731   3
   2   0   5 302.834 254.002  14
  -2   0  -6 15858.2 1108.92   3
   2   0   6 14683.9 1251.18  14
  -2   0  -7-133.596 130.262   8
  -2   0  -7 37.9559 113.961   5
   2   0   7 109.403 104.581   9
   2   0   7 316.827 335.987  14
   2   0   8 63394.7 1610.05   9
  -2   0  -8 62994.9 1562.05  12
  -2   0  -8 64027.4 1645.61   5
  -2   0  -8 63121.3 1560.40   8
   2   0   8 60965.6 3133.74  14
  -2   0  -8 60048.9 2613.99   3
   2   0   9 49.6465 100.143   9
  -2   0  -9-26.5994 111.209   8
  -2   0  -9 8.36402 131.679   5
  -2   0 -10 280.452 150.749   5
   2   0  10 461.474 119.657   9
  -2   0 -11 109.575 97.3719   5
  -2   0 -11-107.837 69.0772   8
  -2   1  13 2220.57 146.408   4
  -2  -1  13 2166.93 150.038   4
   2   1 -13 2513.10 160.115   8
   2  -1 -12 220.116 106.473   8
  -2  -1  12 403.020 128.239   4
   2   1 -12 37.0314 94.2300   8
   2   1 -12 407.223 137.436   5
  -2   1  12 412.119 117.269   4
   2  -1 -12 337.303 121.967   5
   2   1 -11 8047.42 434.940   8
  -2  -1  11 8412.58 430.159   9
   2  -1 -11 8577.81 430.488  12
   2  -1 -11 8801.84 450.143   8
   2  -1 -11 8174.59 488.194   5
   2   1 -11 7997.74 494.695   5
   2  -1 -11 7965.55 440.994  17
   2   1 -11 8768.89 454.023  12
  -2   1  10 16658.5 658.606   9
   2   1 -10 16025.4 748.686   5
   2  -1 -10 16569.7 670.380  12
   2   1 -10 16268.5 670.311   8
   2  -1 -10 15859.0 733.875   5
  -2  -1  10 16350.4 672.143   9
   2   1 -10 16481.5 683.665  12
   2  -1 -10 16417.1 667.766   8
  -2   1   9 41817.6 2440.67  14
   2   1  -9 42906.8 1203.50   8
   2   1  -9 43000.5 1229.30  12
  -2   1   9 41439.0 1176.48   9
   2  -1  -9 42388.1 1196.57   8
  -2  -1   9 41849.9 1202.24   9
   2  -1  -9 42644.3 1202.72  12
  -2  -1   9 41207.9 2391.08  14
   2  -1  -9 42422.8 1297.52   5
   2   1  -9 40143.9 1286.17   5
   2   1  -8 539.012 158.324   5
   2   1  -8 370.069 143.793  12
  -2  -1   8 141.936 107.158   9
  -2   1   8 371.390 309.439  14
   2  -1  -8 33.0585 110.072   8
   2  -1  -8 256.137 145.686   5
  -2  -1   8 48.5665 267.805  14
   2   1  -8-121.903 121.300   8
  -2  -1   7 40850.7 1994.31  14
   2   1  -7 39301.4 1750.89  15
   2   1  -7 38876.4 1498.90   3
   2  -1  -7 38460.5 1595.04   2
   2  -1  -7 38575.6 1489.14   3
  -2   1   7 38663.9 1966.97  14
  -2  -1   6 35026.4 1654.04  14
   2  -1  -6 35997.8 1421.45   2
   2   1  -6 35632.0 1290.90   3
   2   1  -6 37470.0 1399.80   2
   2  -1  -6 35256.6 1510.23  15
   2  -1  -6 34514.8 1271.54   3
  -2   1   6 34358.7 1646.70  14
   2   1  -6 36134.5 1533.45  15
   2  -1  -5 8098.25 570.386   2
  -2   1   5 8342.07 687.888  14
   2   1  -5 7785.45 549.092   2
   2   1  -5 8224.16 628.621  15
   2  -1  -5 8032.68 493.760   3
   2   1  -5 7965.59 498.757   3
   2  -1  -5 7803.11 613.212  15
  -2  -1   5 7362.07 643.092  14
  -2   1   4 3169.60 376.902  14
   2  -1  -4 3370.00 378.105  15
  -2  -1   4 3624.85 399.217  14
   2   1  -4 2955.99 249.833   3
   2  -1  -4 3388.80 335.914   2
   2   1  -4 3099.43 319.183   2
   2  -1  -4 3076.16 256.328   3
  -2   1   4 3123.71 332.026   1
   2  -1  -4 3304.67 183.984  16
   2   1  -4 3663.75 396.380  15
  -2  -1   3 14123.9 663.370  14
   2  -1  -3 13738.9 451.379   3
   2  -1  -3 14302.9 678.040  15
   2   1  -3 13281.3 448.303   3
   2  -1  -3 13933.8 438.622  16
  -2   1   3 13842.0 618.311   1
  -2  -1   3 13898.9 639.043   1
   2   1  -3 15502.1 699.710  15
  -2  -1   2 50471.6 1250.96   1
  -2   1   2 49021.1 1225.00   1
   2  -1  -2 47492.6 878.135   3
   2  -1  -2 49701.3 1061.66  16
   2   1  -2 49481.3 1138.89  16
   2  -1  -1 84010.6 1689.88  16
  -2  -1   1 82596.4 1740.83   1
  -2  -1   1 78965.6 1425.72   3
  -2   1   1 82429.6 1752.10   1
   2   1  -1 81771.4 1722.93  16
   2   1  -1 82781.9 1726.08  15
   2   1   0 35072.2 930.676  14
   2  -1   0 35076.8 1016.20  14
  -2  -1   0 32114.0 813.814   3
  -2  -1   0 34854.5 881.105   1
  -2   1   0 34766.6 922.283   1
  -2   1  -1 3765.40 263.594   1
   2  -1   1 3902.33 337.586  14
   2  -1   1 3353.57 284.717  16
   2   1   1 3106.09 268.576  16
  -2  -1  -1 3508.06 230.391   1
  -2  -1  -1 3423.61 270.437   3
   2   1   1 3129.88 287.616  14
  -2   1  -2 40967.7 1074.05   1
   2   1   2 38221.3 1268.20  14
  -2  -1  -2 40419.9 1221.06   3
  -2  -1  -2 41099.6 983.408   1
   2  -1   2 39996.6 1200.70  16
  -2   1  -2 40146.2 1005.17  15
   2   1   2 38758.2 1164.03  16
   2  -1   2 37357.6 1292.54  14
  -2  -1  -2 37619.5 824.089  15
   2  -1   3 272375. 5276.41  16
   2  -1   3 269873. 5616.09  14
  -2   1  -3 268746. 5012.17   1
  -2  -1  -3 278518. 4855.97   1
   2   1   3 265680. 5563.86  14
  -2  -1  -3 280119. 5411.65   3
  -2  -1  -3 275363. 4991.98   2
   2   1   3 268940. 5215.64  16
  -2  -1  -3 259560. 4716.28  15
  -2   1  -3 274422. 4956.96  15
   2   1   4 18404.7 856.261  16
   2  -1   4 16357.9 1052.35  14
   2  -1   4 17754.7 874.866  16
  -2   1  -4 16385.5 685.113  15
  -2   1  -4 18226.6 973.425   3
  -2  -1  -4 18258.4 969.595   3
  -2   1  -4 17087.8 721.651   1
   2   1   4 17967.0 1087.20  14
   2  -1   5 8461.36 852.729  14
   2   1   5 8025.85 823.358  14
  -2  -1  -5 8301.33 716.257   3
  -2   1  -5 8490.00 730.178   3
   2   1   5 8913.08 622.800  16
  -2   1  -6 401.096 195.648   3
  -2  -1  -6 457.075 236.825   3
   2   1   6 362.133 231.197  14
   2  -1   6 433.172 297.926  14
   2  -1   7 1408.71 202.744   9
  -2   1  -7 1009.55 306.744   3
  -2   1  -7 1414.00 196.886  12
   2   1   7 1633.54 502.396  14
  -2   1  -7 1306.18 195.661   5
  -2  -1  -7 1632.89 216.284   5
   2   1   7 1194.34 177.511   9
   2  -1   7 1400.12 498.354  14
  -2  -1  -7 973.013 154.940   8
  -2   1  -7 1188.16 161.147   8
  -2  -1  -7 1070.70 337.861   3
  -2   1  -8 2136.11 239.641  12
  -2   1  -8 1086.69 369.125   3
  -2  -1  -8 2389.59 244.040   8
  -2  -1  -8 1693.55 410.129   3
   2  -1   8 2361.56 263.935   9
   2  -1   8 1867.62 602.109  14
   2   1   8 2651.45 272.992   9
  -2  -1  -8 2575.64 287.160   5
   2   1   8 2621.08 708.916  14
  -2   1  -8 2381.69 249.183   8
  -2   1  -8 2471.05 278.460   5
  -2  -1  -9 4426.04 365.292   5
  -2   1  -9 3762.84 294.959  12
   2  -1   9 4655.78 350.314   9
   2   1   9 4410.65 326.865   9
  -2   1  -9 4087.10 350.491   5
  -2   1  -9 4052.04 315.755   8
  -2  -1  -9 4343.88 321.082   8
  -2   1 -10 30771.7 895.321   8
   2   1  10 28978.6 859.838   9
  -2   1 -10 30815.7 988.548   5
  -2  -1 -10 30953.8 893.252   8
  -2  -1 -10 31142.7 984.435   5
   2  -1  10 30324.4 901.374   9
  -2  -1 -11 232.350 91.8656   5
  -2   1 -11 241.446 77.9921   8
  -2  -1 -11 222.519 80.5320   8
  -2   2  13 376.745 67.6681   4
  -2  -2  13 500.209 84.9455   4
   2   2 -12 2929.50 218.467  12
   2  -2 -12 3221.64 244.600   8
  -2   2  12 3331.92 251.630   4
   2  -2 -12 2667.27 232.996   5
   2   2 -12 3220.20 272.428   5
  -2  -2  12 3137.36 216.072   9
  -2  -2  12 3397.26 267.203   4
   2  -2 -11 192.456 134.336  17
   2   2 -11 512.804 232.825   8
   2   2 -11 74.7173 110.310  12
   2  -2 -11 61.4960 71.8209  12
   2  -2 -11 154.812 123.229   5
  -2  -2  11 108.290 91.2797   9
   2   2 -11 115.368 138.039   5
   2  -2 -11 211.484 203.042   8
   2  -2 -10 308.563 128.922   5
   2   2 -10 330.945 177.721   8
   2  -2 -10 338.474 120.709   8
   2  -2 -10 263.857 107.692  12
   2   2 -10 360.172 136.944  12
   2   2 -10 140.900 152.727   5
  -2  -2  10 239.234 125.455   9
   2  -2  -9 24250.3 833.499  12
  -2  -2   9 23055.4 1771.04  14
  -2   2   9 24342.8 824.785   9
   2   2  -9 22857.3 824.086   8
   2  -2  -9 23074.8 889.130   5
   2   2  -9 22747.6 916.257   5
   2  -2  -9 24376.3 838.780   8
  -2   2   9 23760.8 1809.72  14
  -2  -2   9 23831.2 846.044   9
   2   2  -9 24401.8 869.960  12
   2   2  -8 9952.00 551.685   5
  -2  -2   8 9577.15 1023.52  14
  -2  -2   8 9520.35 486.400   9
   2  -2  -8 9835.84 476.814   8
  -2   2   8 9632.98 1063.48  14
   2   2  -8 10280.6 507.207  12
   2  -2  -8 9951.17 528.492   5
   2   2  -8 10204.8 489.050   8
   2   2  -7 53200.2 2099.02  15
  -2  -2   7 50932.5 2259.06  14
   2  -2  -7 54522.4 1977.36   2
   2   2  -7 53330.0 1822.02   3
   2  -2  -7 51615.7 1791.41   3
  -2   2   7 54736.5 2393.43  14
   2   2  -6 13724.5 918.624  15
  -2  -2   6 13951.5 1001.08  14
   2  -2  -6 14434.7 871.066   2
  -2   2   6 13328.6 1010.39  14
   2   2  -6 13394.7 751.281   3
   2  -2  -6 13657.9 744.842   3
   2   2  -6 13843.6 795.861   2
   2  -2  -5 9890.35 551.793   3
   2   2  -5 8544.19 521.247   3
   2  -2  -5 9309.11 631.027   2
   2   2  -5 9125.39 583.250   2
  -2   2   5 9016.51 730.502  14
   2   2  -5 10246.6 712.301  15
  -2  -2   5 9758.19 728.519  14
  -2   2   4 842.627 235.626  14
   2  -2  -4 808.939 140.366   3
   2  -2  -4 695.901 195.617   2
  -2  -2   4 1033.46 240.901  14
  -2   2   4 777.091 184.337   1
   2  -2  -4 825.315 215.994  15
   2   2  -4 883.649 232.680  15
   2  -2  -3 10746.1 340.018  16
   2   2  -3 11876.0 615.261  15
   2  -2  -3 10761.5 554.382   2
  -2   2   3 11072.5 537.781   1
  -2  -2   3 10701.5 564.879   1
   2  -2  -3 10806.9 406.069   3
  -2  -2   3 10648.1 562.520  14
  -2   2   2 14277.1 579.688   1
  -2  -2   2 14349.6 601.698   1
   2  -2  -2 15148.5 463.576  16
   2  -2  -2 14602.0 396.714   3
  -2  -2   1 276943. 4953.43   1
   2   2  -1 272110. 4913.81  15
  -2  -2   1 277707. 4667.49   3
  -2   2   1 275397. 4969.70   1
   2  -2  -1 277920. 4868.16  16
   2   2  -1 268755. 4947.59  16
   2   2   0 9826.49 406.257  14
  -2   2   0 10475.8 450.607   1
  -2  -2   0 9455.33 395.684   1
  -2  -2   0 9651.11 377.747   3
   2  -2   1 8066.97 499.509  14
  -2   2  -1 8149.16 411.825   1
   2   2   1 7864.92 428.671  16
   2   2   1 7697.57 437.235  14
  -2  -2  -1 8324.51 426.213   3
  -2  -2  -1 8199.01 336.099   1
   2  -2   2 20577.5 923.063  14
  -2   2  -2 21203.1 714.575  15
   2   2   2 21199.0 794.448  16
   2   2   2 20773.1 876.794  14
   2  -2   2 20853.6 827.507  16
  -2  -2  -2 21223.7 731.845   2
  -2  -2  -2 21293.5 595.673   1
  -2   2  -2 20505.2 738.832   1
  -2  -2  -2 21121.9 829.955   3
  -2  -2  -3 1239.03 252.283   3
   2   2   3 1140.25 274.238  14
  -2  -2  -3 906.051 115.188   1
   2  -2   3 530.556 231.986  14
  -2  -2  -3 873.217 178.993   2
   2  -2   3 877.393 201.991  16
   2   2   3 781.229 199.373  16
  -2   2  -3 776.434 172.273  15
   2  -2   4 12360.1 737.652  16
  -2   2  -4 13151.6 822.758   3
  -2   2  -4 12058.6 626.621   1
  -2   2  -4 11910.7 607.725  15
   2   2   4 12986.9 910.017  14
  -2  -2  -4 13044.4 811.040   3
   2   2   4 13228.5 704.008  16
   2  -2   4 12255.9 913.318  14
  -2  -2  -4 12589.4 627.655   2
  -2  -2  -5 1945.58 342.390   3
   2  -2   5 1953.29 422.054  14
   2   2   5 1879.71 446.548  14
  -2   2  -5 1764.18 347.884   3
   2   2   5 1751.31 292.316  16
   2   2   6-89.4400 175.059  14
  -2   2  -6 31.8995 165.398   3
   2  -2   6 267.599 237.593  14
  -2  -2  -6-271.492 253.296   3
  -2   2  -7 4091.22 306.311   8
   2  -2   7 3978.62 724.487  14
  -2  -2  -7 4026.29 293.895   8
   2   2   7 4201.08 318.117   9
  -2   2  -7 3793.48 304.710  12
  -2  -2  -7 3715.36 592.862   3
  -2   2  -7 3556.79 572.893   3
   2  -2   7 4452.70 336.581   9
  -2  -2  -7 3949.01 308.621   5
  -2   2  -7 4283.61 330.878   5
  -2  -2  -7 4530.55 300.878  10
   2   2   7 3668.46 683.991  14
  -2   2  -8 6927.39 417.819   8
  -2   2  -8 7344.45 439.687  12
   2  -2   8 6977.49 442.212   9
   2   2   8 7122.56 1059.21  14
  -2  -2  -8 6820.46 405.510   8
  -2  -2  -8 7488.58 467.399   5
   2   2   8 6618.84 411.169   9
  -2   2  -8 7124.28 460.636   5
  -2   2  -9 8167.65 446.143  12
  -2   2  -9 8476.06 457.834   8
   2  -2   9 8603.70 481.272   9
  -2  -2  -9 8399.18 449.357   8
  -2   2  -9 8136.69 496.162   5
  -2  -2  -9 8983.91 513.970   5
   2   2   9 8474.24 452.925   9
  -2  -2 -10 575.839 159.981   5
  -2   2 -10 525.617 161.364   5
  -2   2 -10 878.975 156.852   8
   2  -2  10 651.257 150.019   9
  -2  -2 -11 247.733 95.0024   5
  -2   2 -11 476.968 111.570   8
  -2  -2 -11 327.717 103.027   8
  -2   2 -11 458.231 124.461   5
   2  -2  11 290.365 69.6439   9
  -2  -3  13 9715.52 346.721   4
   2  -3 -13 10363.5 348.494   8
   2   3 -12 26718.6 770.162  12
   2  -3 -12 27294.6 787.996   8
  -2   3  12 27265.5 798.082   4
   2   3 -12 29210.1 811.250   8
  -2  -3  12 27235.2 820.518   4
  -2  -3  12 27237.6 750.001   9
   2   3 -12 26082.7 851.214   5
   2   3 -11 13057.3 562.092   8
   2  -3 -11 11765.4 573.529   5
   2  -3 -11 12791.7 561.861   8
   2   3 -11 12399.3 562.149  12
   2  -3 -11 13001.6 560.331  17
   2   3 -11 12345.5 626.434   5
  -2  -3  11 12237.5 544.078   9
   2  -3 -10 15298.7 638.065   8
   2   3 -10 15485.3 671.656  12
   2   3 -10 14137.9 631.710   8
   2  -3 -10 15093.4 616.073  12
   2  -3 -10 15020.2 694.985   5
   2   3 -10 14333.2 718.764   5
  -2  -3  10 15240.1 653.956   9
   2   3  -9 3916.55 313.947   8
   2  -3  -9 3597.57 294.997   8
  -2  -3   9 3333.84 680.921  14
  -2  -3   9 3932.33 325.641   9
   2   3  -9 4170.65 341.354  12
   2  -3  -9 3652.65 331.987   5
   2   3  -9 3736.01 350.178   5
  -2   3   9 3876.57 732.982  14
   2  -3  -9 3988.49 315.821  12
   2   3  -8 39770.9 1114.42   8
   2  -3  -8 38320.3 1165.90   5
   2   3  -8 39931.0 1157.78  12
   2  -3  -8 39501.5 1110.53   8
   2   3  -8 40051.2 1930.85  15
  -2   3   8 42170.9 2280.26  14
   2   3  -8 40745.9 1238.52   5
  -2  -3   8 39192.7 2139.57  14
  -2  -3   8 38653.3 1124.99   9
  -2  -3   7 68896.3 2655.29  14
  -2   3   7 62764.2 2639.58  14
   2   3  -7 72097.3 2495.26  15
   2  -3  -7 67461.9 2285.45   2
   2   3  -7 64674.0 2082.20   3
   2  -3  -7 64957.7 2079.91   3
  -2   3   6 28986.5 1524.81  14
   2   3  -6 29425.2 1173.82   3
   2  -3  -6 29664.3 1316.79   2
  -2  -3   6 28836.5 1475.06  14
   2  -3  -6 28826.6 1152.39   3
   2   3  -6 28745.1 1383.13  15
   2   3  -6 30675.9 1214.51   2
   2   3  -5 10920.7 754.004  15
   2   3  -5 12035.4 668.486   2
  -2  -3   5 12559.1 830.047  14
  -2   3   5 12050.0 864.977  14
   2   3  -5 12670.2 645.119   3
   2  -3  -5 12078.3 740.511   2
   2  -3  -5 12236.4 630.571   3
   2  -3  -4 22862.7 955.196   2
  -2   3   4 24454.5 910.872   1
   2   3  -4 24343.7 1034.60  15
  -2  -3   4 23111.8 1003.89  14
   2  -3  -4 23191.3 796.825   3
  -2  -3   3 6162.86 419.437  14
   2   3  -3 7008.37 469.318  15
   2  -3  -3 6407.37 433.997   2
  -2   3   3 6778.81 416.172   1
   2  -3  -3 6250.69 319.436   3
   2  -3  -3 6368.11 216.848  16
   2   3  -2 24311.5 832.619  15
  -2  -3   2 23137.2 820.015   1
   2  -3  -2 24572.1 632.855  16
  -2   3   2 23462.1 788.214   1
   2  -3  -2 24003.2 621.125   3
  -2  -3   1 13794.7 536.073   1
   2   3  -1 12879.2 504.257  15
  -2   3   1 13253.8 537.651   1
  -2  -3   1 12992.2 413.265   3
   2  -3  -1 13189.0 481.488  16
   2   3  -1 13098.7 538.730  16
   2  -3   0 112188. 2476.62  14
  -2  -3   0 112919. 2176.49   3
   2   3   0 109790. 2130.48  14
  -2  -3   0 112969. 2188.77   1
   2   3   0 110701. 2067.75  15
   2  -3   0 112068. 2307.06  16
  -2   3   0 114197. 2312.79   1
   2  -3   1 5076.63 407.207  14
  -2   3  -1 4902.96 331.252   1
  -2  -3  -1 4940.67 243.965   1
   2   3   1 4893.06 342.796  16
   2   3   1 4879.45 324.820  14
  -2  -3  -1 5338.24 340.668   3
  -2  -3  -2 16306.3 456.602   1
   2   3   2 15171.1 728.670  14
  -2   3  -2 15949.5 653.492  15
   2  -3   2 16118.6 822.958  14
   2   3   2 16361.9 683.178  16
   2  -3   2 15446.5 719.233  16
  -2  -3  -2 15662.8 713.940   3
  -2  -3  -2 17180.0 670.798   2
  -2  -3  -3 62102.3 1780.23   3
   2   3   3 60564.3 1606.53  16
   2   3   3 61763.4 1870.74  14
   2  -3   3 63143.7 1746.58  16
  -2  -3  -3 58686.0 1552.84   2
   2  -3   3 60154.1 1939.30  14
  -2   3  -3 63421.4 1592.55  15
   2  -3   4 939.975 328.382  14
  -2  -3  -4 1098.49 216.166   2
  -2  -3  -4 1053.11 260.010   3
   2   3   4 981.873 306.445  14
  -2   3  -4 1207.12 233.781  15
   2   3   4 920.823 199.287  16
   2  -3   4 1051.71 252.397  16
   2   3   5 321.690 276.723  14
  -2  -3  -5 682.310 243.920   3
   2  -3   5 298.123 198.488  14
  -2   3  -5 377.962 157.086   1
  -2   3  -5 530.263 227.457   3
  -2  -3  -6 3846.28 538.721   3
   2   3   6 3598.74 627.013  14
   2  -3   6 4433.90 708.815  14
  -2   3  -6 4145.23 576.599   3
  -2  -3  -7 12306.0 540.287   8
  -2   3  -7 12145.5 577.347  12
  -2   3  -7 10489.7 1015.42   3
  -2  -3  -7 12265.3 567.551   5
   2   3   7 12422.4 1260.81  14
  -2  -3  -7 12352.5 523.696  10
   2  -3   7 13128.5 1326.91  14
  -2   3  -7 12334.6 578.700   5
  -2   3  -7 12134.8 545.144   8
  -2  -3  -7 13009.6 1087.60   3
   2  -3   7 12537.3 581.263   9
   2   3   8 12196.1 557.694   9
  -2  -3  -8 12658.4 605.584   5
  -2   3  -8 11826.9 577.001  12
   2  -3   8 11394.2 578.793   9
  -2   3  -8 11237.6 545.375   8
  -2   3  -8 12780.2 620.501   5
  -2  -3  -8 11288.8 533.870   8
  -2   3  -9 1142.75 215.248   5
  -2   3  -9 1107.77 189.337  12
   2  -3   9 929.109 178.393   9
  -2  -3  -9 1075.88 179.930   8
  -2   3  -9 1084.01 251.533   8
  -2  -3  -9 1443.45 221.975   5
  -2   3 -10 23452.0 758.043   8
   2  -3  10 23521.1 779.695   9
  -2  -3 -10 23383.6 746.275   8
  -2   3 -10 23545.8 850.554   5
  -2   3 -10 23059.4 739.158  12
  -2  -3 -10 23721.5 822.101   5
  -2   3 -11 849.034 119.678   8
   2  -3  11 905.320 122.053   9
  -2  -3 -11 1091.03 128.641   8
  -2   3 -11 969.945 156.041   5
  -2  -3 -11 1025.86 140.721   5
   2  -4 -13 18469.1 490.336   8
   2   4 -13 18640.8 491.580   8
   2  -4 -12 19614.4 628.984   8
  -2  -4  12 18458.9 593.796   9
   2   4 -12 18344.9 612.423  12
  -2  -4  12 18785.0 648.322   4
  -2   4  12 18445.6 613.526   4
   2   4 -12 17969.4 679.044   5
   2   4 -11 19639.9 738.535  12
   2  -4 -11 19964.0 715.534   8
   2  -4 -11 18557.1 733.375   5
   2   4 -11 19094.1 800.234   5
  -2  -4  11 19917.0 721.229   9
   2  -4 -11 20283.5 724.406  17
   2   4 -11 22259.8 771.791   8
   2   4 -10 4275.20 352.631  12
   2   4 -10 4075.91 330.856   8
   2  -4 -10 4567.85 339.510   8
   2  -4 -10 3972.95 345.284   5
   2   4 -10 3966.06 384.640   5
  -2  -4  10 4118.83 332.966   9
   2  -4  -9 585.101 135.069  12
   2  -4  -9 441.193 129.590   8
   2   4  -9 477.088 146.128  12
   2  -4  -9 418.885 153.573   5
  -2  -4   9 317.235 112.692   9
  -2   4   9 887.061 400.814  14
  -2  -4   9 320.558 285.563  14
   2   4  -9 332.189 122.122   8
   2   4  -9 493.224 188.548   5
   2  -4  -8 111613. 2357.06   8
  -2   4   8 115868. 4083.09  14
   2   4  -8 113783. 2439.30  12
  -2  -4   8 110621. 2390.69   9
   2   4  -8 116252. 3621.54  15
  -2  -4   8 105461. 3790.95  14
   2   4  -8 108976. 2352.98   8
   2   4  -8 110126. 2503.59   5
   2   4  -7 19400.8 1227.15  15
  -2   4   7 19900.6 1409.93  14
   2  -4  -7 18919.5 1135.13   2
   2   4  -7 18084.6 1007.46   3
   2  -4  -7 18225.0 999.678   3
  -2  -4   7 19101.5 1312.53  14
   2   4  -6 76781.9 2476.31  15
   2  -4  -6 74500.8 2122.89   3
  -2  -4   6 77586.4 2595.66  14
  -2   4   6 78109.8 2713.12  14
   2   4  -6 76513.7 2136.45   2
   2  -4  -6 77733.0 2379.09   2
   2   4  -6 78608.9 2171.36   3
  -2  -4   5 10998.1 783.126  14
  -2   4   5 11256.4 842.250  14
   2   4  -5 10956.5 633.013   2
   2  -4  -5 11238.1 723.211   2
   2   4  -5 10922.8 753.876  15
   2  -4  -5 10708.8 600.283   3
   2  -4  -4 51873.6 1590.13   2
   2  -4  -4 51368.1 1365.47   3
  -2  -4   4 54293.0 1639.93  14
  -2   4   4 51780.5 1459.06   1
   2   4  -4 53115.2 1665.33  15
  -2   4   3 64057.8 1591.09   1
  -2  -4   3 66337.5 1638.00  14
   2  -4  -3 61962.5 1142.63  16
   2  -4  -3 65243.0 1691.21   2
   2   4  -3 63530.0 1721.97  15
   2  -4  -3 65224.2 1452.02   3
  -2  -4   2 80395.2 1698.19  14
  -2  -4   2 82898.7 1905.76   1
   2  -4  -2 82043.3 1606.35  16
   2  -4  -2 79544.3 1861.20   2
   2  -4  -2 81386.0 1661.05   3
   2   4  -2 79672.8 1896.43  15
  -2   4   2 81701.3 1840.39   1
  -2   4   1 123.316 109.256   1
  -2  -4   1 145.123 82.1086   3
   2   4  -1 218.456 107.994  15
  -2  -4   1 101.231 105.967   1
   2   4   0 118640. 2179.81  14
  -2  -4   0 117810. 2305.50   1
   2  -4   0 120378. 2446.89  16
   2   4   0 118455. 2204.64  15
  -2  -4   0 116374. 2324.78   3
  -2   4   0 119032. 2458.76   1
  -2   4  -1 54929.3 1406.78   1
   2   4   1 52919.2 1340.00  14
   2   4   1 53040.5 1394.64  16
   2  -4   1 56565.9 1603.91  14
  -2  -4  -1 54035.2 1388.68   3
  -2  -4  -1 55725.9 1412.94   2
  -2  -4  -1 55947.7 1157.36   1
  -2  -4  -2 263651. 4908.00   2
   2  -4   2 270369. 5073.71  16
   2   4   2 267913. 5039.90  14
  -2  -4  -2 273792. 5018.24   3
   2  -4   2 262719. 5264.65  14
   2   4   2 270239. 4911.14  16
  -2   4  -2 261335. 4916.80  15
   2  -4   3 8259.23 685.596  14
   2   4   3 8004.13 494.843  16
  -2   4  -3 8300.05 523.626  15
   2  -4   3 8496.32 582.599  16
   2   4   3 8582.16 631.675  14
  -2  -4  -3 8512.03 588.668   3
  -2  -4  -3 7902.82 495.921   2
   2   4   4 39190.1 1303.88  16
  -2   4  -4 41000.7 1376.00  15
   2  -4   4 39446.5 1728.44  14
   2   4   4 41305.8 1687.99  14
  -2  -4  -4 39659.2 1524.92   3
  -2  -4  -4 40068.2 1326.01   2
  -2  -4  -5 3245.92 373.819   2
  -2  -4  -5 3461.98 471.018   3
   2   4   5 3954.37 565.267  14
   2  -4   5 3338.45 547.024  14
  -2   4  -5 3581.28 494.352   3
  -2   4  -5 3284.64 383.945  15
   2   4   6 23318.0 1584.29  14
   2  -4   6 23525.6 1627.01  14
  -2   4  -6 23513.0 1385.03   3
  -2  -4  -6 24009.4 1392.55   3
  -2   4  -7 58310.1 1460.27   8
  -2  -4  -7 59042.4 1444.32   8
  -2   4  -7 59815.6 1521.55   5
   2  -4   7 56552.9 2841.59  14
   2   4   7 56631.8 2800.01  14
  -2   4  -7 59840.3 2500.59   3
   2  -4   7 58484.3 1510.58   9
  -2  -4  -7 58732.9 2457.15   3
  -2  -4  -7 55773.6 1403.61  10
  -2   4  -7 58639.1 1526.98  12
  -2  -4  -7 58026.4 1484.09   5
  -2   4  -8 13041.3 630.142   5
  -2  -4  -8 12157.9 553.334   8
  -2  -4  -8 12666.2 602.465   5
  -2   4  -8 12549.8 606.337  12
  -2   4  -8 12253.0 571.446   8
   2  -4   8 12331.2 604.086   9
  -2  -4  -9 19874.8 782.755   5
  -2   4  -9 20485.4 773.184  12
  -2  -4  -9 20373.5 738.323   8
  -2   4  -9 20553.5 751.527   8
   2  -4   9 19790.3 771.632   9
  -2   4  -9 21250.0 833.509   5
   2  -4  10 1488.07 194.927   9
  -2   4 -10 1319.82 180.936   8
  -2   4 -10 1365.65 222.529   5
  -2  -4 -10 1550.44 178.199   8
  -2  -4 -10 1318.71 194.866   5
  -2   4 -10 1352.65 171.923  12
  -2   4 -11 327.166 92.7748   8
  -2   4 -11 331.123 109.884   5
  -2  -4 -11 462.992 99.0973   8
   2  -4  11 228.695 69.3127   9
  -2  -4 -11 331.559 101.221   5
   2   5 -13 3951.49 197.339   8
  -2  -5  13 3846.37 199.981   4
   2  -5 -12 4593.64 280.963   8
   2   5 -12 4335.42 319.257   5
  -2   5  12 4735.29 275.013   4
  -2  -5  12 4386.93 288.435   4
   2   5 -12 4303.22 274.472  12
  -2  -5  12 4563.03 271.567   9
   2  -5 -11 10519.1 498.615  17
   2   5 -11 10141.5 513.522  12
   2  -5 -11 11047.6 504.316   8
  -2  -5  11 10434.3 498.978   9
  -2   5  11 10200.8 500.391   4
   2   5 -11 11253.7 516.179   8
   2  -5 -11 9559.92 491.323   5
   2   5 -11 9608.64 556.129   5
   2   5 -10 5942.55 411.079  12
   2   5 -10 5720.72 389.596   8
  -2  -5  10 6145.03 403.523   9
   2  -5 -10 5824.30 406.290  17
   2  -5 -10 5174.40 387.089   5
   2  -5 -10 6215.67 398.997   8
   2   5 -10 5488.33 437.054   5
  -2  -5   9 21275.3 1685.17  14
   2  -5  -9 23308.2 811.941   8
  -2  -5   9 21655.8 815.312   9
   2   5  -9 21806.0 896.437   5
   2  -5  -9 19585.5 802.726   5
   2   5  -9 22134.8 806.624   8
  -2   5   9 22796.8 1815.39  14
   2   5  -9 22321.3 844.747  12
   2   5  -8 315.045 239.953  15
   2  -5  -8 363.146 115.521   8
  -2  -5   8-21.5781 216.327  14
   2   5  -8 456.337 136.543  12
   2   5  -8 432.840 155.760   5
  -2  -5   8 331.066 118.557   9
  -2   5   8 212.734 263.262  14
  -2  -5   7 57769.4 2427.97  14
   2  -5  -7 61611.5 2228.40   2
   2   5  -7 59711.1 2020.41   3
   2   5  -7 63176.3 2378.85  15
  -2   5   7 61404.9 2613.93  14
   2  -5  -7 59695.1 2000.03   3
   2  -5  -6 2365.51 331.512   3
   2   5  -6 2244.96 402.200  15
  -2  -5   6 2855.50 458.140  14
   2   5  -6 2353.95 330.249   3
  -2   5   6 2254.90 470.201  14
   2  -5  -6 2470.40 370.609   2
   2   5  -6 2138.79 312.540   2
   2  -5  -5 1344.57 262.125   2
   2  -5  -5 1590.93 243.708   3
  -2   5   5 1952.74 381.787  14
  -2  -5   5 1505.43 324.799  14
   2   5  -5 1394.68 305.343  15
   2   5  -5 1206.69 209.050   2
   2   5  -4 19840.3 957.374  15
  -2  -5   4 19735.9 910.927  14
  -2   5   4 19907.9 808.758   1
   2  -5  -4 21710.9 951.968   2
   2  -5  -4 19245.5 760.582   3
  -2   5   3 956.471 180.367   1
  -2  -5   3 790.032 186.574  14
   2   5  -3 730.527 206.924  15
   2  -5  -3 769.219 208.116   2
   2  -5  -3 845.563 157.654   3
   2  -5  -2 6364.01 336.699   3
  -2  -5   2 6154.45 310.358  14
   2  -5  -2 6608.97 416.374   2
   2  -5  -2 6216.75 288.765  16
  -2   5   2 6454.86 395.057   1
   2   5  -2 6617.18 427.930  15
   2   5  -1 29985.1 906.423  15
   2  -5  -1 31398.7 911.392   2
  -2   5   1 31528.6 964.266   1
  -2  -5   1 32047.8 863.251   3
   2  -5  -1 31020.6 874.769  16
  -2  -5   1 32863.1 940.220   1
   2  -5   0 38229.1 1071.35  16
   2   5   0 37672.2 887.444  15
   2   5   0 35724.8 774.932  14
   2  -5   0 36464.4 924.260   2
  -2   5   0 37436.7 1089.28   1
  -2  -5   0 37817.4 954.203   1
   2   5   0 38779.5 1103.97  16
  -2  -5   0 37191.0 1006.46   3
   2   5   1 3325.63 255.420  14
   2  -5   1 3505.03 370.584  14
  -2   5  -1 3306.66 306.176   1
   2  -5   1 3346.69 178.358   2
  -2  -5  -1 3727.12 200.479   1
  -2  -5  -1 3530.05 299.871   3
  -2  -5  -1 3686.25 318.937   2
   2   5   1 3129.95 285.733  16
  -2  -5  -2 35089.4 1144.81   2
   2   5   2 36351.1 1127.98  16
   2  -5   2 37554.5 1243.38  16
   2   5   2 38764.0 1215.59  14
  -2   5  -2 37857.6 1201.04  15
   2  -5   2 36370.5 1358.03  14
  -2  -5  -2 35839.2 1194.74   3
   2   5   3 53550.9 1743.56  14
   2  -5   3 55520.9 1704.72  16
  -2   5  -3 54306.8 1600.94  15
   2  -5   3 54323.8 1884.38  14
  -2  -5  -3 52712.9 1554.03   2
   2   5   3 53483.5 1509.01  16
  -2  -5  -3 55401.2 1709.09   3
   2  -5   4 26749.7 1412.71  14
   2   5   4 27929.1 1041.82  16
   2   5   4 27631.9 1350.53  14
  -2  -5  -4 26267.8 1077.01   2
  -2  -5  -4 26817.5 1230.54   3
  -2   5  -4 27684.0 1142.12  15
   2  -5   5 15060.8 1159.88  14
   2   5   5 16086.4 1152.65  14
  -2   5  -5 15319.9 868.320  15
  -2  -5  -5 17106.4 1061.46   3
  -2  -5  -5 14844.0 836.572   2
   2   5   6 29946.9 1809.09  14
  -2   5  -6 33032.1 1682.49   3
   2  -5   6 29681.5 1854.41  14
  -2  -5  -6 32042.2 1634.94   3
  -2  -5  -7-193.727 231.946   3
  -2  -5  -7 164.259 104.529   8
  -2  -5  -7 40.8331 103.201   5
  -2   5  -7 202.534 263.800   3
   2   5   7 363.707 374.213  14
   2  -5   7 132.331 121.323   9
  -2   5  -7 372.309 130.319  12
  -2  -5  -7 256.085 110.505  10
   2  -5   7-135.660 284.793  14
  -2   5  -7 160.589 101.993   8
  -2   5  -7 265.252 132.629   5
  -2   5  -8 27943.2 919.865   8
  -2  -5  -8 28006.1 945.510   5
  -2   5  -8 28168.2 978.075  12
  -2   5  -8 28065.1 984.026   5
  -2  -5  -8 27515.8 896.753   8
   2  -5   8 28217.3 967.367   9
  -2   5  -9 20788.5 830.470   5
  -2   5  -9 20825.4 758.274   8
   2  -5   9 20773.2 792.273   9
  -2   5  -9 21373.7 798.943  12
  -2  -5  -9 20833.9 792.880   5
  -2  -5  -9 20206.7 733.733   8
   2  -5  10 250.355 116.571   9
  -2  -5 -10 79.0156 82.5994   8
  -2   5 -10 114.081 124.618   5
  -2   5 -10 230.104 107.252  12
  -2   5 -10 264.460 138.527   8
  -2  -5 -10 177.036 109.593   5
  -2  -5 -11 1544.55 155.069   5
  -2  -5 -11 1687.92 157.806   8
   2  -5  11 1411.06 148.027   9
  -2   5 -11 1618.08 193.505   5
  -2   5 -11 1812.69 163.321   8
   2   6 -13 2742.60 164.267   8
  -2  -6  13 2312.07 149.240   4
   2  -6 -13 2823.94 159.791   8
  -2  -6  12 616.076 113.333   9
   2   6 -12 607.218 116.921  12
   2  -6 -12 811.910 186.431   8
   2   6 -12 955.029 172.471   8
  -2  -6  12 849.687 155.034   4
  -2   6  12 834.785 127.280   4
   2   6 -12 915.370 164.211   5
   2  -6 -11 6688.67 387.271  17
   2  -6 -11 6585.62 384.598   8
   2   6 -11 7117.96 418.709  12
   2   6 -11 7034.57 409.030   8
  -2  -6  11 6266.24 385.973   9
  -2   6  11 6045.27 371.806   4
   2  -6 -11 5881.94 363.808   5
   2   6 -11 6187.77 439.690   5
   2  -6 -10 101.948 99.9347   8
  -2  -6  10 232.443 105.606   9
   2   6 -10 180.713 111.204   8
   2  -6 -10 197.955 114.145   5
   2  -6 -10-71.6825 124.294  17
   2   6 -10 154.546 133.737  12
   2   6 -10 375.753 204.077   5
   2  -6  -9 727.745 149.961   8
  -2   6   9 121.185 270.443  14
   2   6  -9 736.111 187.301   5
   2   6  -9 601.826 148.918   8
   2   6  -9 590.387 158.029  12
  -2  -6   9 594.881 208.829  14
   2  -6  -9 632.657 152.907   5
  -2  -6   9 448.662 144.986   9
   2  -6  -8 35.3117 202.436   2
   2   6  -8 580.707 288.796  15
   2   6  -8 367.409 136.659  12
   2   6  -8 445.239 157.436   5
  -2  -6   8 386.591 322.270  14
  -2  -6   8 250.990 127.308   9
   2  -6  -8 377.993 126.718   8
  -2   6   8 171.078 274.025  14
   2   6  -7 11756.6 973.907  15
  -2   6   7 12339.6 1135.20  14
  -2  -6   7 13228.6 1092.12  14
   2  -6  -7 11790.0 822.819   3
   2  -6  -7 13627.2 985.721   2
   2   6  -7 12415.7 846.223   3
   2   6  -6 32708.9 1528.44  15
   2  -6  -6 29722.9 1233.41   3
  -2  -6   6 29400.8 1495.98  14
  -2   6   6 29424.8 1597.16  14
   2  -6  -6 30334.5 1407.54   2
  -2  -6   5 102625. 2770.86  14
   2   6  -5 95656.4 2731.27  15
   2  -6  -5 94056.3 2389.82   3
  -2   6   5 96500.4 2369.71   1
   2  -6  -5 99482.4 2683.75   2
  -2   6   5 100468. 2969.76  14
  -2  -6   4 40633.2 1399.55  14
   2  -6  -4 41167.3 1251.81   3
   2   6  -4 41495.8 1487.20  15
   2  -6  -4 42865.6 1448.69   2
  -2   6   4 40520.0 1248.68   1
  -2   6   3 202194. 3936.98   1
  -2  -6   3 203236. 3958.82  14
   2   6  -3 195619. 4146.10  15
   2  -6  -3 200008. 4107.67   2
   2  -6  -3 202153. 3879.82   3
  -2   6   2 15949.5 657.110   1
  -2  -6   2 16928.5 543.495  14
   2   6  -2 16200.7 716.187  15
   2  -6  -2 15877.4 614.925   3
   2  -6  -2 17366.0 712.779   2
   2  -6  -2 16631.5 543.937  16
  -2  -6   1 82986.4 1798.79   3
   2  -6  -1 83230.5 1832.11   2
  -2   6   1 79335.3 1878.62   1
   2  -6  -1 79290.4 1782.47  16
   2   6  -1 81021.0 1841.57  15
   2  -6   0 35603.8 931.262   2
   2   6   0 37323.2 922.154  15
  -2  -6   0 36646.5 1030.20   3
  -2   6   0 35142.8 1091.89   1
   2  -6   0 36001.1 1083.61  16
   2   6   0 37014.2 1117.86  16
   2  -6   1 3957.01 412.794  14
   2  -6   1 3712.97 192.608   2
   2   6   1 3632.00 319.484  16
   2   6   1 3873.75 269.931  14
  -2  -6  -1 4821.45 369.665   2
  -2  -6  -1 3837.72 327.750   3
   2  -6   1 4111.85 350.244  16
  -2  -6  -2 26.4981 127.493   3
   2   6   2 130.858 126.317  14
  -2  -6  -2 50.4948 106.749   2
  -2   6  -2 84.4600 135.003  15
   2  -6   2 122.929 181.238  14
   2  -6   2 54.5961 126.839  16
   2   6   2 132.610 119.696  16
   2   6   3 18418.0 791.386  16
   2   6   3 18073.2 935.130  14
  -2   6  -3 19592.8 909.207  15
  -2  -6  -3 17965.2 841.171   2
  -2  -6  -3 18948.4 928.370   3
   2  -6   3 18424.7 1046.19  14
   2   6   4 19059.7 1106.22  14
   2  -6   4 18285.4 1167.24  14
   2   6   4 18016.7 813.454  16
  -2   6  -4 19872.9 984.825  15
  -2  -6  -4 17790.1 895.108   2
  -2  -6  -4 19654.8 1043.63   3
  -2   6  -5 90445.6 2553.92  15
   2   6   5 86740.8 2957.29  14
   2  -6   5 92531.4 3155.34  14
  -2  -6  -5 83418.1 2432.80   2
  -2  -6  -5 92688.0 2799.75   3
  -2  -6  -6 1854.77 391.398   3
   2  -6   6 1082.30 415.174  14
   2   6   6 1606.39 409.331  14
  -2   6  -6 2011.19 403.140   3
  -2   6  -7 4062.89 341.358  12
   2  -6   7 3367.89 691.349  14
  -2  -6  -7 3836.90 294.502   8
  -2  -6  -7 3751.21 594.936   3
   2   6   7 3176.40 664.772  14
  -2  -6  -7 3248.00 286.877   5
  -2   6  -7 4025.72 332.535   5
  -2   6  -7 4170.60 651.382   3
  -2  -6  -7 3530.54 282.470  10
   2  -6   7 3392.11 304.396   9
   2  -6   8 5320.17 396.243   9
  -2   6  -8 4770.33 375.558  12
  -2  -6  -8 5348.61 358.904   8
  -2  -6  -8 4902.42 363.375   5
  -2   6  -8 5008.98 362.493   8
  -2   6  -8 5095.44 395.594   5
  -2   6  -9 997.201 184.977  12
  -2  -6  -9 1177.30 178.753   8
  -2   6  -9 1121.96 213.846   5
  -2   6  -9 1087.67 181.577   8
   2  -6   9 1054.19 190.143   9
  -2  -6  -9 1031.25 172.540   5
   2  -6  10 3173.72 269.670   9
  -2  -6 -10 3146.16 253.488   8
  -2   6 -10 3520.88 280.599   8
  -2   6 -10 2791.90 245.344  12
  -2  -6 -10 2721.85 248.303   5
  -2   6 -10 2899.91 284.522   5
  -2   6 -11 791.353 108.578  12
  -2  -6 -11 894.324 118.590   5
   2  -6  11 887.913 119.059   9
  -2   6 -11 989.681 127.351   8
  -2   6 -11 1064.39 155.921   5
  -2  -6 -11 965.312 117.452   8
   2  -7 -13 2165.65 137.416   8
   2   7 -13 2085.24 132.150   8
  -2  -7  13 1993.80 132.778   4
   2   7 -12 16376.1 628.156   5
  -2  -7  12 16866.3 583.804   4
   2   7 -12 17634.9 573.248   8
  -2  -7  12 16540.4 553.622   9
   2   7 -12 16946.3 578.461  12
   2  -7 -12 18022.6 575.918   8
   2   7 -11 212.137 125.882  12
  -2  -7  11 166.968 97.9562   9
   2   7 -11 239.297 165.671   5
   2  -7 -11-91.2171 87.5519  17
   2   7 -11 114.066 147.706   8
  -2   7  11 100.400 96.2323   4
   2  -7 -11 122.333 102.729   8
   2   7 -10 4047.74 327.235   8
  -2  -7  10 4085.29 332.656   9
   2   7 -10 4484.09 364.289  12
   2   7 -10 3836.69 367.658   5
   2  -7 -10 4393.88 341.115  17
   2  -7 -10 3665.89 305.538   8
   2   7  -9 174.981 140.912   5
  -2  -7   9 52.7996 96.5470   9
  -2   7   9-405.008 436.802  14
  -2  -7   9 1129.55 482.369  14
   2   7  -9 183.517 123.665   8
   2   7  -9 693.363 349.123  15
   2   7  -9 106.235 123.113  12
   2  -7  -9 102.754 86.8384   8
  -2  -7   8 17508.3 1412.58  14
   2   7  -8 16644.3 1276.77  15
   2  -7  -8 18061.5 1257.10   2
  -2   7   8 19291.4 1591.12  14
   2  -7  -8 18212.5 694.971   8
  -2  -7   8 18370.7 722.261   9
   2   7  -8 18911.7 754.257  12
   2   7  -8 18821.2 797.909   5
   2   7  -7 34503.5 1756.76  15
  -2  -7   7 36809.0 1875.70  14
  -2   7   7 35928.4 2003.21  14
   2  -7  -7 37984.3 1743.96   2
   2   7  -7 36717.3 1545.86   3
   2  -7  -7 37011.3 1547.01   3
  -2   7   6 297.258 235.861  14
   2  -7  -6 387.769 172.120   2
   2  -7  -6 199.118 133.706   3
   2   7  -6 235.146 184.345  15
  -2  -7   6 137.959 158.097  14
   2  -7  -5 146.622 160.985   2
  -2   7   5 145.425 196.145  14
   2   7  -5 217.535 210.519  15
   2  -7  -5 94.7127 96.9928   3
  -2  -7   5 369.506 200.473  14
  -2   7   5 53.7567 87.3901   1
   2  -7  -4 57118.1 1782.61   2
   2   7  -4 57489.1 1837.89  15
  -2  -7   4 57218.4 1717.12  14
   2  -7  -4 55002.9 1581.03   3
  -2   7   4 56069.3 1546.30   1
   2   7  -3 11207.6 667.124  15
  -2  -7   3 11696.0 571.568  14
   2  -7  -3 11632.0 657.917   2
  -2   7   3 10474.2 548.669   1
   2  -7  -3 11647.0 571.752   3
   2   7  -2 972599. 16926.7  15
   2  -7  -2 992843. 16736.2   3
  -2   7   2 984113. 16781.1   1
  -2  -7   2 991711. 16456.4  14
   2  -7  -2 999999. 16880.0   2
  -2   7   1 130432. 2780.84   1
   2   7  -1 130863. 2744.01  15
  -2  -7   1 131129. 2718.43   3
   2  -7  -1 135177. 2727.23   2
   2  -7  -1 133238. 2693.17  16
   2   7   0 34673.3 941.336  15
   2  -7   0 37195.7 1117.20  16
  -2  -7   0 35603.7 1061.49   3
   2  -7   0 35635.5 947.022   2
  -2   7   0 35470.3 1118.86   1
   2   7   1 4393.34 282.851  14
   2   7   1 4318.63 351.883  16
   2  -7   1 4240.10 211.612   2
  -2  -7  -1 4946.79 379.993   3
   2   7   1 3516.29 179.567  15
   2  -7   1 4216.44 437.737  14
  -2  -7  -1 3895.60 356.628   2
   2  -7   1 4033.00 363.285  16
  -2   7  -2 15027.1 775.885  15
   2  -7   2 14694.8 860.018  14
   2   7   2 13793.9 663.418  16
  -2  -7  -2 15289.9 742.979   2
   2   7   2 14293.0 691.075  14
  -2  -7  -2 13886.3 730.063   3
   2  -7   2 14273.8 762.927  16
   2   7   3 15246.8 720.489  16
  -2   7  -3 16219.8 850.537  15
   2   7   3 15564.2 855.513  14
  -2  -7  -3 15661.8 848.900   3
  -2  -7  -3 14804.4 782.377   2
   2  -7   3 16048.2 988.488  14
   2   7   4 10249.6 596.446  16
   2   7   4 10139.3 806.964  14
   2  -7   4 11527.2 921.445  14
  -2  -7  -4 10824.2 706.409   2
  -2   7  -4 10443.6 732.397  15
  -2  -7  -4 11728.3 803.039   3
   2   7   5 5347.49 665.568  14
  -2  -7  -5 5544.49 614.362   3
   2  -7   5 5045.43 705.238  14
  -2   7  -5 5440.49 561.841  15
  -2  -7  -5 5073.93 511.575   2
  -2  -7  -6 306.974 182.767   3
   2  -7   6 624.009 326.443  14
   2   7   6-145.631 248.821  14
  -2   7  -6 469.545 213.034   3
  -2  -7  -7 3045.12 565.211   3
  -2  -7  -7 2688.91 249.983   8
  -2   7  -7 2865.90 293.093  12
  -2  -7  -7 2438.63 244.189  10
  -2   7  -7 2420.24 507.730   3
   2  -7   7 2594.93 653.967  14
  -2   7  -7 2609.78 272.631   5
  -2  -7  -7 2511.58 252.799   5
   2   7   7 2448.68 597.308  14
   2  -7   7 2356.33 259.632   9
  -2  -7  -8 13126.4 573.771  10
  -2  -7  -8 13068.2 578.700   8
  -2   7  -8 13015.3 634.475  12
   2  -7   8 12647.1 617.549   9
  -2   7  -8 12297.0 580.679   8
  -2   7  -8 13106.9 642.378   5
  -2  -7  -8 13280.4 600.292   5
  -2  -7  -9 1706.66 203.243   8
   2  -7   9 1970.52 231.825   9
  -2   7  -9 1832.24 232.925  12
  -2  -7  -9 1749.12 212.646   5
  -2   7  -9 1724.11 220.283   8
  -2   7  -9 2024.37 265.554   5
  -2  -7 -10 11106.1 496.978   5
  -2   7 -10 12792.3 521.909   8
  -2   7 -10 12499.8 532.605  12
  -2  -7 -10 12049.0 489.110   8
   2  -7  10 12883.8 544.652   9
  -2   7 -10 12309.3 577.398   5
  -2  -7 -11 427.543 82.0367   8
   2  -7  11 346.056 83.4923   9
  -2   7 -11 394.169 91.4002   8
  -2   7 -11 492.948 123.952   5
  -2   7 -11 326.390 81.4654  12
   2   8 -13 7737.34 258.569   8
   2  -8 -13 7950.99 268.584   8
  -2  -8  13 7055.50 255.819   4
   2   8 -12 17924.5 573.502   8
   2  -8 -12 17549.4 565.482   8
  -2  -8  12 16712.6 577.220   4
   2   8 -12 16602.7 577.845  12
   2   8 -12 15827.2 614.540   5
  -2  -8  12 16727.6 555.782   9
   2  -8 -11 7898.46 418.246  17
   2  -8 -11 8139.13 423.563   8
   2   8 -11 8179.47 451.575  12
  -2   8  11 7861.19 395.686   4
  -2  -8  11 7975.62 441.635   4
   2   8 -11 7418.41 480.255   5
  -2  -8  11 8366.40 437.157   9
   2   8 -11 8342.88 443.394   8
   2  -8 -10 1002.72 175.596   8
  -2  -8  10 870.002 169.386   9
   2   8 -10 838.814 187.870  12
   2  -8 -10 1184.25 198.254  17
   2   8 -10 721.292 196.753   5
   2   8 -10 957.901 192.077   8
   2  -8  -9 24874.0 860.456   8
   2   8  -9 25731.9 889.774   8
   2   8  -9 25929.7 939.547  12
   2   8  -9 23314.5 1601.07  15
  -2  -8   9 24688.0 889.463   9
   2  -8  -9 24858.2 908.083  17
   2   8  -9 23967.5 961.293   5
  -2  -8   8 12356.6 1235.16  11
  -2   8   8 11207.9 1235.38  14
   2   8  -8 10734.2 1042.91  15
  -2  -8   8 11200.4 1110.25  14
   2   8  -8 12335.2 588.525  12
  -2  -8   8 11282.0 552.963   9
   2  -8  -8 10787.3 525.224   8
   2   8  -8 11696.2 626.857   5
   2  -8  -8 10872.1 981.806   2
  -2  -8   7 20629.0 1379.97  14
  -2   8   7 19621.8 1473.44  14
   2  -8  -7 19833.7 1115.38   3
   2  -8  -7 20004.5 1259.32   2
   2   8  -7 21009.1 1358.81  15
   2   8  -7 19755.2 1120.89   3
   2   8  -6 3621.77 521.267  15
  -2  -8   6 4187.64 544.932  14
   2  -8  -6 4291.75 529.283   2
  -2   8   6 3667.47 586.797  14
   2  -8  -6 3424.33 425.155   3
   2  -8  -5 211.171 105.234   3
   2   8  -5 244.293 175.408  15
  -2  -8   5 547.349 203.880  14
  -2   8   5 519.352 273.132  14
   2  -8  -5 498.305 212.047   2
  -2   8   5 544.995 150.834   1
  -2  -8   4 30078.3 1174.18  14
   2   8  -4 30532.8 1300.46  15
   2  -8  -4 32704.3 1295.70   2
  -2   8   4 31051.9 1066.31   1
   2  -8  -4 32001.5 1142.52   3
   2   8  -3 314860. 6317.84  15
   2  -8  -3 326013. 6264.50   2
  -2   8   3 321091. 5991.70   1
   2  -8  -3 327610. 6049.22   3
  -2  -8   3 326320. 5980.60  14
   2   8  -2 47.2571 137.910  15
   2  -8  -2 85.1445 131.954   3
  -2   8   2 27.2597 139.934   1
  -2  -8   2 17.3081 57.8218  14
   2  -8  -2 188.795 136.922   2
   2  -8  -1 287592. 5269.34   2
   2   8  -1 275112. 5306.57  15
  -2  -8   1 284363. 5299.86   3
  -2   8   1 288747. 5365.85   1
   2   8   0 3766.92 279.040  15
  -2   8   0 3621.93 350.114   1
   2  -8   0 3955.84 274.872   2
  -2  -8   0 3474.78 310.956   3
   2  -8   0 3558.43 328.247  16
   2   8   1 257061. 4600.98  14
   2  -8   1 265320. 5322.21  14
  -2  -8  -1 255628. 4956.59   3
   2   8   1 251233. 4933.01  16
  -2  -8  -1 254639. 4992.18   2
   2  -8   1 254395. 4449.02   2
   2   8   1 252513. 4461.31  15
   2   8   2 79476.9 1983.12  14
   2   8   2 79748.1 1983.08  16
  -2  -8  -2 78773.3 2093.48   3
  -2   8  -2 79354.4 2180.46  15
   2  -8   2 78172.6 2335.86  14
  -2  -8  -2 77390.6 2078.62   2
  -2  -8  -3 236.751 187.801   3
   2   8   3 155.443 136.731  14
   2   8   3 172.596 104.123  16
  -2   8  -3 143.308 153.393  15
   2  -8   3 452.673 236.191  14
  -2  -8  -3 188.702 145.811   2
  -2   8  -4 5610.57 552.171  15
   2   8   4 5580.81 602.386  14
   2   8   4 5207.36 426.005  16
  -2  -8  -4 5782.01 537.646   2
   2  -8   4 6109.82 696.477  14
  -2  -8  -4 5911.54 578.734   3
   2   8   5 640.645 278.431  14
  -2  -8  -5 623.550 226.289   2
   2  -8   5 950.150 344.064  14
  -2   8  -5 260.095 191.364  15
  -2  -8  -5 707.908 288.503   3
   2  -8   6 4635.40 746.834  14
  -2  -8  -6 3668.97 543.239   3
   2   8   6 3520.83 611.379  14
   2  -8   7 12431.3 591.924   9
  -2   8  -7 11910.8 1118.30   3
   2  -8   7 12169.8 1311.46  14
  -2   8  -7 12552.6 621.729  12
  -2  -8  -7 12583.6 551.137   8
  -2  -8  -7 11864.7 542.200  10
   2   8   7 11141.4 1206.19  14
  -2  -8  -7 13141.4 1122.80   3
  -2   8  -7 12600.3 604.373   5
  -2  -8  -7 12180.8 548.873   5
  -2   8  -8 7518.52 482.571  12
   2  -8   8 7230.14 453.394   9
  -2  -8  -8 7388.02 424.163  10
  -2  -8  -8 6887.25 407.487   8
  -2   8  -8 7992.89 493.656   5
  -2   8  -8 7418.72 446.610   8
  -2  -8  -8 6918.26 421.186   5
  -2   8  -9 3173.59 299.516  12
  -2  -8  -9 3106.73 267.304   8
  -2   8  -9 3393.73 291.407   8
   2  -8   9 3260.11 301.184   9
  -2   8  -9 3472.77 331.778   5
  -2  -8  -9 3356.83 283.981   5
  -2   8 -10 192.480 140.724   5
  -2  -8 -10 97.8480 85.0563   8
  -2   8 -10 138.483 111.369   8
  -2   8 -10 23.0234 89.7741  12
   2  -8  10 227.080 109.209   9
  -2  -8 -10 10.4565 80.4749   5
  -2  -8 -11 3995.77 219.358   8
  -2   8 -11 4094.89 229.329  12
  -2   8 -11 4206.03 232.831   8
  -2   8 -11 3994.29 272.255   5
   2  -8  11 4308.65 244.156   9
  -2  -9  12 3447.91 241.265   4
   2  -9 -12 3895.28 247.521   8
   2   9 -12 3849.67 255.542  12
   2   9 -12 3754.05 284.347   5
  -2  -9  12 3700.87 238.857   9
   2   9 -12 4200.75 262.003   8
   2   9 -11 17323.1 682.074  12
   2  -9 -11 16694.7 634.944  17
   2  -9 -11 17833.0 649.544   8
  -2  -9  11 18010.3 678.300   4
   2   9 -11 17450.0 743.756   5
  -2  -9  11 17469.4 659.065   9
   2   9 -11 17544.0 652.469   8
   2  -9 -10 567.708 143.839  17
   2   9 -10 743.337 167.368  12
   2  -9 -10 463.104 136.069   8
  -2  -9  10 547.332 136.080   9
   2   9 -10 546.311 145.118   8
   2   9 -10 596.422 174.540   5
  -2   9  10 740.019 141.350   4
   2  -9  -9 1537.00 218.268  17
   2  -9  -9 1871.06 230.511   8
   2   9  -9 1993.27 243.643   8
   2   9  -9 1977.46 270.432   5
  -2  -9   9 2042.87 249.176   9
   2   9  -9 2012.93 260.767  12
  -2   9   8 1034.02 453.434  14
  -2  -9   8 1523.27 470.307  14
   2   9  -8 1530.17 241.666   5
  -2  -9   8 1640.78 205.410   6
   2  -9  -8 1439.34 196.982   8
   2   9  -8 1793.15 241.179  12
   2  -9  -8 1570.18 406.107   2
   2   9  -8 1452.11 425.726  15
  -2  -9   8 1737.93 608.764  11
  -2  -9   8 1267.46 202.649   9
   2   9  -7 532.723 284.841  15
  -2   9   7 936.487 346.661  14
  -2  -9   7 525.162 233.416  14
   2  -9  -7 448.527 207.973   3
   2  -9  -7 394.371 231.538   2
   2  -9  -6 5334.59 535.794   3
   2  -9  -6 4768.43 558.179   2
   2   9  -6 5485.16 639.392  15
  -2  -9   6 5008.14 611.392  14
  -2   9   6 5454.37 705.374  14
  -2   9   5 23711.8 1353.83  14
  -2  -9   5 23026.0 1157.94  14
   2   9  -5 23425.4 1246.30  15
   2  -9  -5 23475.3 1058.78   3
   2  -9  -5 22193.1 1171.83   2
  -2  -9   4 30725.2 1195.63  14
   2  -9  -4 29413.5 1251.57   2
   2  -9  -4 30902.8 1154.46   3
   2   9  -4 29905.0 1320.66  15
  -2   9   4 29267.8 1042.19   1
   2  -9  -3 10802.4 611.380   3
   2  -9  -3 11238.5 680.780   2
  -2  -9   3 10625.6 554.185  14
  -2   9   3 10228.3 562.168   1
   2   9  -3 11365.3 734.568  15
  -2  -9   2 1574.48 155.585  14
   2   9  -2 1797.66 288.259  15
   2  -9  -2 1527.30 233.463   3
   2  -9  -2 2011.10 276.051   2
  -2   9   2 1644.36 242.930   1
   2  -9  -1 43075.3 1244.26   2
   2   9  -1 42853.2 1291.03  15
  -2   9   1 41728.6 1303.51   1
  -2  -9   1 42736.1 1292.62   3
  -2   9   0 4428.83 400.273   1
   2   9   0 5536.70 358.707  15
  -2  -9   0 4985.08 400.662   3
   2  -9   0 4934.25 325.178   2
   2   9   1 4410.46 265.256  15
   2  -9   1 3856.36 228.805   2
   2   9   1 4392.05 281.905  14
  -2  -9  -1 4114.09 402.030   2
   2   9   1 4508.87 392.542  16
  -2  -9  -1 4662.61 398.570   3
   2  -9   1 4258.35 480.827  14
  -2  -9  -2 3114.11 363.312   2
   2   9   2 3472.31 337.839  14
  -2   9  -2 3495.25 419.102  15
  -2  -9  -2 2929.91 353.745   3
   2  -9   2 3589.80 465.043  14
   2   9   2 3170.68 327.526  16
  -2   9  -3 2795.44 406.725  15
  -2  -9  -3 2990.64 394.399   3
   2  -9   3 3038.75 466.015  14
   2   9   3 3176.62 341.806  16
   2   9   3 3337.76 403.960  14
  -2  -9  -3 2611.88 350.881   2
   2   9   4 24297.5 1268.93  14
   2  -9   4 25350.9 1434.45  14
  -2  -9  -4 22272.5 1127.71   2
  -2   9  -4 25023.8 1247.56  15
  -2  -9  -4 24807.0 1255.99   3
   2  -9   5 134625. 4113.19  14
   2   9   5 129442. 3812.32  14
  -2   9  -5 135858. 3645.52  15
  -2  -9  -5 132953. 3688.13   3
  -2  -9  -5 123732. 3410.71   2
   2  -9   6 116.525 86.5665   9
  -2   9  -6 161.387 114.128  12
   2   9   6-16.1863 238.931  14
  -2   9  -6 150.289 111.927   5
  -2  -9  -6-47.3341 111.892  10
  -2  -9  -6 501.575 281.427   3
   2  -9   7 14619.1 651.576   9
  -2  -9  -7 14441.1 606.651  10
   2  -9   7 12524.5 1339.65  14
  -2  -9  -7 15167.4 611.097   5
   2   9   7 12493.1 1246.16  14
  -2  -9  -7 14521.4 1211.47   3
  -2   9  -7 15434.6 1282.18   3
  -2   9  -7 14234.5 652.275   5
  -2   9  -7 13828.3 662.678  12
  -2  -9  -7 14460.2 602.738   8
  -2  -9  -8 589.953 150.582  10
  -2   9  -8 556.502 170.658   5
  -2  -9  -8 382.894 115.726   8
  -2  -9  -8 432.064 128.686   5
  -2   9  -8 275.544 138.428  12
   2  -9   8 375.870 127.023   9
  -2   9  -8 335.550 126.004   8
  -2  -9  -9 11515.0 520.648   8
  -2   9  -9 11617.2 581.965  12
   2  -9   9 11881.6 573.371   9
  -2   9  -9 12135.6 555.602   8
  -2  -9  -9 11680.0 528.489   5
  -2   9  -9 11868.5 601.107   5
  -2  -9 -10 8646.98 397.554   8
  -2   9 -10 8839.86 422.025   8
  -2   9 -10 8303.67 428.619  12
  -2   9 -10 8010.14 454.265   5
   2  -9  10 8470.10 432.334   9
  -2   9 -11 910.976 112.888   8
   2  -9  11 820.306 117.375   9
  -2   9 -11 771.690 107.446  12
  -2   9 -11 623.489 117.032   5
  -2  -9 -11 851.319 103.954   8
   2  10 -12 17890.8 586.030  12
   2 -10 -12 18324.9 567.722   8
  -2 -10  12 17734.1 570.203   4
   2  10 -12 17887.3 559.889   8
  -2 -10  12 17228.2 557.688   9
   2 -10 -11 5039.30 325.999   8
  -2 -10  11 4781.54 326.440   9
   2 -10 -11 4655.84 313.898  17
  -2 -10  11 4717.78 329.759   4
   2  10 -11 5356.14 362.060  12
   2  10 -11 4670.06 372.785   5
   2  10 -11 5297.97 340.793   8
   2  10 -10 2703.81 276.483   8
   2 -10 -10 2928.64 279.606   8
   2  10 -10 2147.14 284.596   5
   2  10 -10 3178.50 317.670  12
   2 -10 -10 2751.22 280.487  17
  -2 -10  10 2639.74 270.536   9
   2 -10  -9 2758.59 274.317   8
   2  10  -9 2929.71 304.316  12
   2  10  -9 2779.43 320.143   5
  -2 -10   9 3166.26 301.817   9
   2 -10  -9 2848.57 292.746  17
   2 -10  -8 968.462 167.969   8
   2  10  -8 1197.78 214.696   5
  -2 -10   8 1112.13 188.067   9
  -2 -10   8 1078.57 443.567  14
  -2  10   8 1232.68 485.387  14
  -2 -10   8 1029.67 512.913  11
   2 -10  -8 1560.57 408.643   2
  -2 -10   8 1030.21 175.766   6
   2  10  -8 1016.04 192.968  12
   2  10  -8 443.664 276.261  15
   2 -10  -8 1089.07 191.307  17
  -2  10   7 10745.7 1104.01  14
   2 -10  -7 9110.44 867.499   2
  -2 -10   7 11914.3 1044.03  14
   2  10  -7 10718.2 990.584  15
   2 -10  -7 11222.9 860.584   3
  -2 -10   6 4995.37 601.790  14
   2 -10  -6 5513.94 563.139   3
   2 -10  -6 5050.31 602.670   2
  -2  10   6 4003.19 626.176  14
   2  10  -6 4599.90 604.530  15
   2 -10  -5 44772.9 1587.12   3
  -2 -10   5 41029.2 1654.88  14
   2 -10  -5 43561.7 1733.50   2
   2  10  -5 44143.3 1809.57  15
  -2  10   4 40178.2 1293.93   1
  -2 -10   4 43410.6 1476.61  14
   2  10  -4 43208.4 1678.10  15
   2 -10  -4 43619.0 1603.58   2
   2 -10  -4 41755.4 1446.17   3
  -2 -10   3 60060.0 1584.85  14
   2  10  -3 57716.8 1896.57  15
   2 -10  -3 62329.1 1862.21   2
   2 -10  -3 61698.9 1746.45   3
  -2  10   3 59356.8 1645.36   1
  -2 -10   2 7585.69 348.020  14
   2 -10  -2 7741.18 520.157   3
   2  10  -2 8190.01 580.387  15
   2 -10  -2 7975.66 539.857   2
  -2  10   2 7635.41 500.806   1
  -2 -10   1 17817.8 802.823   3
  -2  10   1 18036.6 804.764   1
   2 -10  -1 17876.3 749.157   2
   2  10  -1 17199.6 783.275  15
   2  10   0 366.919 121.418  15
   2 -10   0 519.898 115.961   2
  -2  10   0 450.520 177.570   1
  -2 -10   0 440.429 158.985   3
   2  10   1 14430.3 555.420  15
   2  10   1 15138.1 759.840  16
   2  10   1 14420.9 536.296  14
  -2 -10  -1 14984.8 780.281   2
   2 -10   1 14678.7 508.441   2
  -2 -10  -1 15205.9 766.994   3
  -2  10  -2 7339.97 605.792  15
   2  10   2 7821.48 499.728  14
   2 -10   2 8594.61 716.343  14
  -2 -10  -2 7356.32 565.724   3
  -2 -10  -2 8040.46 596.679   2
   2  10   2 7590.63 524.851  16
  -2 -10  -3 43332.7 1612.18   3
   2  10   3 43355.5 1547.19  14
  -2  10  -3 45033.4 1682.10  15
  -2 -10  -3 41440.9 1549.95   2
   2  10   3 43077.5 1390.67  16
   2 -10   3 42817.0 1821.88  14
  -2  10  -4 42140.8 1708.02  15
   2  10   4 40346.0 1679.91  14
   2 -10   4 37969.5 1829.31  14
  -2 -10  -4 35407.3 1514.18   2
  -2 -10  -4 37978.9 1617.24   3
   2 -10   5 1494.98 431.515  14
   2  10   5 1424.56 361.718  14
  -2 -10  -5 1188.02 316.115   3
  -2 -10  -5 1300.10 310.941   2
  -2  10  -5 1255.57 314.467  15
  -2 -10  -6 3547.95 275.780  10
  -2 -10  -6 3633.96 276.076   8
   2  10   6 3532.98 593.390  14
  -2 -10  -6 3740.64 523.407   2
  -2  10  -6 3606.28 294.427   5
  -2  10  -6 3696.54 322.203  12
   2 -10   6 4082.21 749.035  14
   2 -10   6 3563.75 297.775   9
  -2 -10  -6 3807.56 585.500   3
   2 -10   7 35295.5 1099.15   9
  -2 -10  -7 35775.5 1034.90   8
   2  10   7 30395.7 1999.04  14
  -2  10  -7 35820.0 1147.78  12
  -2 -10  -7 33110.5 1886.41   3
  -2 -10  -7 33624.8 1027.91  10
  -2  10  -7 34605.6 1985.98   3
  -2  10  -7 36115.3 1123.26   5
   2 -10   7 36941.3 2309.70  14
  -2 -10  -8 328.065 125.093   8
  -2  10  -8 459.654 161.066  12
  -2  10  -8 270.695 144.555   5
  -2 -10  -8 371.064 141.935  10
   2 -10   8 625.076 170.646   9
  -2  10  -9 2069.30 260.019   5
  -2  10  -9 2389.28 257.664   8
  -2  10  -9 2525.31 277.333  12
  -2 -10  -9 2434.52 231.991   8
   2 -10   9 2623.30 273.280   9
  -2 -10 -10 188.842 87.0017   8
  -2  10 -10 368.298 147.388   5
  -2  10 -10 390.544 127.729  12
  -2  10 -10 501.888 134.400   8
   2 -10  10 294.424 118.264   9
  -2  10 -11 73.8243 61.8929  12
  -2 -10 -11 104.224 56.4725   8
  -2  10 -11 170.516 71.0751   8
  -2  10 -11 28.4976 71.6530   5
   2 -10  11-7.87697 59.7034   9
  -2 -11  12 10855.8 414.885   4
   2 -11 -12 11550.6 421.587   8
   2  11 -12 11333.0 440.582  12
   2  11 -12 11182.1 413.861   8
  -2 -11  12 11167.6 418.861   9
   2  11 -11 516.726 153.601   5
   2 -11 -11 707.751 137.779   8
   2  11 -11 564.471 134.717   8
  -2 -11  11 596.618 142.724   4
   2 -11 -11 547.920 135.176  17
  -2 -11  11 464.037 129.092   9
   2  11 -11 457.316 136.196  12
   2  11 -10 11304.4 538.496   8
   2 -11 -10 11043.5 528.623   8
  -2 -11  10 10529.0 535.779   9
   2  11 -10 11247.9 578.926  12
   2  11 -10 10262.6 593.848   5
   2 -11 -10 10495.8 537.273  17
   2 -11  -9 13066.1 596.983   8
   2  11  -9 13409.4 649.880  12
   2 -11  -9 12796.7 625.480  17
  -2 -11   9 12848.8 591.531   6
   2  11  -9 13009.0 687.555   5
  -2 -11   9 13456.8 624.995   9
  -2 -11   8 16547.7 688.625   9
  -2 -11   8 16032.6 1338.63  14
   2  11  -8 16541.9 719.869  12
  -2  11   8 17122.2 1564.77  14
  -2 -11   8 17558.7 1458.88  11
   2 -11  -8 14751.1 1197.06   2
  -2 -11   8 16771.1 697.797   6
   2  11  -8 15183.7 729.540   5
   2 -11  -8 15893.7 656.041   8
   2  11  -8 16976.3 1363.44  15
   2 -11  -8 17183.5 726.539  17
   2  11  -7 8281.15 898.610  15
  -2 -11   7 8545.39 893.156  14
   2 -11  -7 9176.35 497.052  17
   2  11  -7 8963.86 486.132  12
   2  11  -7 8358.17 508.922   5
  -2  11   7 8567.85 1009.93  14
  -2 -11   7 8882.05 894.377  11
   2 -11  -7 8288.57 849.144   2
   2 -11  -7 9065.11 781.909   3
  -2 -11   7 8934.85 464.853   9
   2 -11  -7 8590.40 444.620   8
  -2  11   6 35023.7 1935.78  14
  -2 -11   6 38136.7 1761.31  14
   2  11  -6 41643.5 1924.30  15
   2 -11  -6 38196.1 1597.11   3
   2 -11  -6 38744.2 1772.69   2
   2  11  -5 3685.67 519.358  15
  -2 -11   5 3644.10 460.762  14
   2 -11  -5 3764.93 499.131   2
   2 -11  -5 3047.22 400.576   3
  -2  11   4 43475.3 1363.16   1
  -2 -11   4 43897.7 1501.77  14
   2  11  -4 43115.9 1731.59  15
   2 -11  -4 43795.4 1655.33   2
   2 -11  -4 42844.8 1523.48   3
   2  11  -3 783.290 262.855  15
  -2  11   3 557.373 150.278   1
   2 -11  -3 816.924 224.588   2
  -2 -11   3 477.491 128.227  14
   2 -11  -3 839.228 215.907   3
   2  11  -2 306954. 6102.12  15
  -2  11   2 299283. 5857.97   1
   2 -11  -2 309795. 5964.49   2
   2 -11  -2 310751. 5974.90   3
   2 -11  -1 671.149 149.072   2
   2  11  -1 743.599 185.870  15
  -2 -11   1 525.341 165.650   3
  -2  11   1 479.943 168.491   1
  -2  11   0 5994.98 493.444   1
   2  11   0 5991.22 430.243  15
  -2 -11   0 6612.71 496.923   3
   2 -11   0 6039.28 392.788   2
  -2  11  -1 11076.1 746.835  15
   2  11   1 10559.8 501.559  15
   2 -11   1 10842.8 448.206   2
   2  11   1 10666.3 658.828  16
  -2 -11  -1 11019.4 690.208   3
   2  11   1 10243.5 440.179  14
  -2 -11  -1 10782.9 683.488   2
   2  11   2 908.475 189.400  16
   2  11   2 894.915 179.080  14
  -2 -11  -2 866.039 239.080   3
   2 -11   2 902.439 295.969  14
  -2 -11  -2 438.146 201.161   2
  -2  11  -2 1167.71 290.219  15
  -2 -11  -3 16525.4 959.826   2
   2  11   3 18127.3 858.969  16
  -2  11  -3 17840.3 1050.89  15
   2 -11   3 16825.6 1108.86  14
   2  11   3 18493.4 945.393  14
  -2 -11  -3 17469.6 1000.39   3
  -2  11  -4 2797.63 449.304  15
  -2 -11  -4 3378.58 480.783   3
   2  11   4 2625.96 420.791  14
   2 -11   4 2456.58 465.742  14
  -2 -11  -4 3630.83 467.861   2
  -2 -11  -5 1011.46 290.301   2
   2 -11   5 1109.68 413.996  14
  -2 -11  -5 948.204 312.409   3
  -2  11  -5 932.565 294.842  15
   2  11   5 1047.06 355.414  14
  -2  11  -6 769.873 184.034  15
  -2 -11  -6 422.580 237.203   2
  -2 -11  -6 665.727 134.387   8
   2 -11   6 492.414 316.846  14
   2 -11   6 507.504 148.382   9
   2  11   6 520.982 205.858  14
  -2  11  -6 580.468 164.550  12
  -2 -11  -6 751.232 318.096   3
   2 -11   6 474.141 190.176  11
  -2 -11  -6 780.367 149.742  10
  -2  11  -6 424.948 121.493   5
  -2 -11  -7-106.938 254.750   3
  -2  11  -7 291.036 278.191   3
  -2  11  -7 25.4817 126.027  12
   2 -11   7 160.162 304.105  14
   2 -11   7 203.369 126.132   9
  -2 -11  -7 158.686 116.866  10
  -2  11  -7 125.927 114.891   5
  -2 -11  -7 36.2999 90.9907   8
   2 -11   7-70.1417 262.198  11
  -2  11  -8 27561.4 977.029  12
  -2 -11  -8 26497.0 868.501   8
   2 -11   8 25759.8 922.082   9
  -2 -11  -8 24797.9 864.123  10
  -2  11  -8 27260.1 961.169   5
   2 -11   9 92.3037 107.520   9
  -2 -11  -9 7.71099 87.7003   8
  -2  11  -9-69.2150 126.373   5
  -2  11  -9-19.9066 120.165  12
  -2  11  -9 61.1780 108.398   8
  -2  11 -10 27069.5 792.790   8
   2 -11  10 25647.2 798.743   9
  -2  11 -10 25774.7 812.847  12
  -2 -11 -10 25188.8 741.881   8
  -2  11 -10 24782.3 833.007   5
  -2 -11 -11 3208.65 177.231   8
  -2  11 -11 3021.78 192.000  12
  -2  11 -11 3350.43 191.555   8
  -2  11 -11 2737.90 209.178   5
   2 -11  11 3355.20 204.838   9
  -2 -12  12 1842.96 155.105   4
   2 -12 -12 1907.02 163.322   8
   2  12 -12 1744.83 167.944  12
   2  12 -12 1775.29 157.478   8
  -2 -12  12 1738.13 156.841   9
   2 -12 -11 579.693 126.129  17
  -2 -12  11 547.274 138.738   9
   2  12 -11 414.305 107.600   8
  -2 -12  11 740.206 139.919   4
   2  12 -11 561.986 147.859  12
   2  12 -11 543.799 157.574   5
   2 -12 -11 514.974 116.646   8
   2 -12 -10 2052.36 233.772   8
  -2 -12  10 1856.88 226.602   9
   2 -12 -10 1909.66 235.435  17
   2  12 -10 2143.25 255.804  12
   2  12 -10 1989.31 280.204   5
   2  12 -10 1987.88 230.296   8
   2  12  -9 23721.5 903.989  12
   2 -12  -9 24180.5 854.321   8
  -2 -12   9 25315.3 891.818   9
  -2 -12   9 24356.7 863.644   6
   2 -12  -9 25091.4 901.950  17
   2  12  -9 23093.3 948.057   5
  -2 -12   9 27311.9 1929.37  11
   2 -12  -8 5328.75 723.195   2
  -2  12   8 3855.53 761.794  14
  -2 -12   8 4932.46 366.767   6
   2 -12  -8 5106.92 359.751   8
   2  12  -8 5481.57 806.574  15
   2 -12  -8 4944.58 386.509  17
  -2 -12   8 6522.70 932.981  11
  -2 -12   8 5236.61 371.657   9
   2  12  -8 5248.15 427.353   5
   2  12  -8 5181.79 393.749  12
   2  12  -7 5602.42 413.185   5
   2 -12  -7 5798.35 367.157   8
   2  12  -7 5662.98 780.445  15
   2  12  -7 6036.81 398.923  12
   2 -12  -7 6180.04 409.073  17
   2 -12  -7 5038.33 598.474   3
   2 -12  -7 6694.00 765.076   2
  -2 -12   7 5798.00 391.301   6
   2 -12  -7 5652.87 357.631  10
  -2 -12   7 4867.42 664.175  14
  -2 -12   7 6293.01 771.053  11
  -2 -12   7 6053.63 382.802   9
  -2  12   7 5677.46 876.997  14
  -2  12   6 24826.1 1609.92  14
  -2 -12   6 23147.7 1353.67  14
   2  12  -6 23349.8 1446.93  15
   2 -12  -6 24498.5 1277.23   3
   2 -12  -6 23091.7 1373.07   2
   2 -12  -5 878.757 233.235   3
  -2 -12   5 734.415 236.719  14
   2  12  -5 308.671 211.862  15
   2 -12  -5 780.412 270.232   2
  -2 -12   4 7640.50 581.653  14
  -2  12   4 8736.95 556.177   1
   2 -12  -4 8132.88 684.170   2
   2  12  -4 8220.34 730.952  15
   2 -12  -4 8219.02 632.751   3
   2  12  -3 239177. 5109.17  15
  -2 -12   3 222952. 4436.87  14
   2 -12  -3 230455. 4909.04   2
   2 -12  -3 230281. 4811.31   3
  -2  12   3 223563. 4591.39   1
   2  12  -2 4440.63 474.646  15
   2 -12  -2 4541.16 431.634   2
  -2  12   2 4031.61 397.412   1
   2 -12  -2 4328.49 426.144   3
  -2 -12   1 42670.4 1438.75   3
  -2  12   1 41442.0 1421.39   1
   2 -12  -1 44036.9 1363.98   2
   2  12  -1 41921.2 1428.38  15
  -2 -12   0-86.4392 131.065   3
  -2  12   0 129.982 143.041   1
   2 -12   0 116.630 108.225   2
  -2  12  -1 86773.0 2526.42  15
   2  12   1 86631.5 2031.94  15
   2 -12   1 88205.6 1894.44   2
  -2 -12  -1 88798.6 2386.50   3
  -2 -12  -1 88957.4 2402.90   2
   2  12   1 89214.7 2369.99  16
   2  12   2 12768.0 739.611  16
   2 -12   2 12397.8 917.353  14
   2  12   2 12528.9 644.277  14
  -2 -12  -2 12846.8 811.107   2
  -2  12  -2 12592.8 864.265  15
  -2 -12  -2 12519.1 823.559   3
  -2 -12  -3 5788.24 571.667   2
  -2  12  -3 5623.85 604.198  15
  -2 -12  -3 4842.84 541.793   3
   2  12   3 5865.70 512.567  14
   2  12   3 4825.78 446.974  16
   2 -12   3 5406.71 634.275  14
  -2 -12  -4 24479.0 1334.92   3
   2  12   4 25925.3 1320.08  14
  -2  12  -4 25606.3 1391.40  15
   2 -12   4 25506.3 1543.88  14
  -2 -12  -4 24834.0 1293.31   2
   2 -12   5 13035.1 1186.40  14
  -2 -12  -5 11878.5 987.350   3
  -2  12  -5 13797.9 1076.07  15
  -2 -12  -5 11234.6 908.748   2
   2  12   5 13202.3 1041.54  14
  -2 -12  -6 13126.0 559.289   8
  -2 -12  -6 12750.1 564.605  10
   2 -12   6 13884.1 611.365   9
   2 -12   6 13489.3 1325.41  14
  -2  12  -6 13626.5 611.715   5
   2 -12   6 14952.8 824.177  11
  -2  12  -6 13609.0 640.245  12
  -2  12  -6 12217.8 1034.49  15
  -2 -12  -6 12928.3 1116.18   3
  -2 -12  -6 13158.7 1040.66   2
  -2 -12  -7 3686.48 296.845   8
   2 -12   7 3633.06 324.142   9
  -2 -12  -7 3265.75 589.613   3
   2 -12   7 2295.18 622.208  14
   2 -12   7 3286.64 487.686  11
  -2  12  -7 3475.28 334.674  12
  -2  12  -7 3554.72 616.930   3
  -2  12  -7 3787.84 334.197   5
  -2 -12  -7 3645.81 305.169  10
  -2 -12  -8 253.732 107.539   8
  -2  12  -8 267.942 149.331  12
   2 -12   8 244.775 137.434   9
  -2  12  -8 137.236 130.130   5
  -2 -12  -8 429.389 152.750  10
   2 -12   8 88.7523 105.166   6
  -2  12  -9 2458.36 272.898   5
  -2  12  -9 2377.86 260.872  12
  -2 -12  -9 2374.25 229.390   8
   2 -12   9 2333.39 244.397   9
  -2  12  -9 2441.17 246.143   8
  -2  12 -10 6251.99 339.822   8
  -2 -12 -10 5623.57 304.156   8
  -2  12 -10 5501.16 358.656   5
  -2  12 -10 5850.80 349.425  12
   2 -12  10 5840.05 339.024   9
  -2  12 -11 6675.99 268.846   8
  -2  12 -11 5987.82 298.370   5
  -2  12 -11 6795.58 286.450  12
  -2 -12 -11 6121.69 241.425   8
   2 -12  11 7061.86 291.953   9
   2  13 -12 72.5780 58.1859   8
   2  13 -12 9.79616 62.0932  12
  -2 -13  12 20.0146 54.5645   9
  -2 -13  12 45.4142 49.3924   4
   2 -13 -12 22.1782 56.5586   8
  -2 -13  11 2931.09 247.207   9
   2 -13 -11 2583.43 222.961  17
   2  13 -11 3183.50 250.778   8
  -2 -13  11 3178.15 243.139   4
   2 -13 -11 2995.11 245.665   8
   2  13 -11 2732.43 271.900   5
   2  13 -11 2812.86 258.339  12
   2  13 -10 656.669 184.245   5
  -2 -13  10 773.108 163.790   9
   2 -13 -10 858.230 165.318   8
   2 -13 -10 691.223 161.630  17
  -2 -13  10 647.242 135.715   6
  -2 -13  10 822.318 160.912   4
   2  13 -10 970.600 186.900  12
   2  13 -10 859.318 174.441   8
   2 -13  -9 102.447 110.751   8
   2  13  -9 128.048 131.845  12
  -2 -13   9-167.351 489.133  11
  -2 -13   9 321.249 124.457   6
  -2 -13   9 4.73381 101.861   9
   2 -13  -9 125.043 112.167  17
   2  13  -9 6.86098 135.511   5
   2  13  -8 128.724 143.152   5
   2 -13  -8 38.5189 197.937   2
  -2 -13   8 36.9804 101.336   6
   2 -13  -8 143.105 115.461  17
  -2 -13   8 71.8443 443.640  11
  -2 -13   8 61.4891 95.3569   9
   2 -13  -8-71.6330 95.7867   8
  -2  13   8 530.798 367.827  14
   2  13  -8-12.8986 102.493  12
   2  13  -8 203.460 240.530  15
   2  13  -7 5087.37 380.603  12
   2 -13  -7 5002.01 347.627   8
   2  13  -7 4433.10 688.576  15
   2 -13  -7 5086.47 374.666  17
  -2 -13   7 5780.82 729.274  11
   2 -13  -7 5555.41 732.913   2
  -2 -13   7 4953.88 368.384   6
   2 -13  -7 5794.77 364.158  10
   2 -13  -7 4304.50 552.083   3
   2  13  -7 4309.85 375.169   5
  -2  13   7 5277.76 851.984  14
  -2 -13   7 5495.20 367.612   9
  -2 -13   6 7290.98 743.543  14
   2  13  -6 7587.35 844.370  15
   2 -13  -6 7210.79 772.402   2
  -2  13   6 6537.11 813.936  14
   2 -13  -6 8327.59 761.012   3
   2  13  -5 7982.71 789.248  15
   2 -13  -5 7282.76 651.934   3
   2 -13  -5 6901.80 699.637   2
  -2 -13   5 6970.50 653.562  14
   2  13  -4 51002.7 1979.67  15
  -2  13   4 45189.4 1448.54   1
   2 -13  -4 46056.4 1699.07   3
   2 -13  -4 47935.4 1813.62   2
  -2 -13   4 46165.3 1565.29  14
   2  13  -3 3154.23 454.688  15
  -2  13   3 2700.94 319.396   1
   2 -13  -3 2451.91 365.215   3
   2 -13  -3 2560.65 375.561   2
  -2  13   2 74007.2 2044.51   1
   2 -13  -2 72467.2 2093.40   2
   2  13  -2 75309.4 2244.30  15
  -2  13   1 13176.4 770.487   1
   2  13  -1 13411.2 781.181  15
   2 -13  -1 13948.9 727.998   2
   2 -13   0 831.643 172.250   2
   2  13   0 689.477 188.906  15
  -2  13   0 851.233 255.415   1
  -2 -13   0 700.058 196.116   3
   2  13   1 7883.14 610.821  16
  -2  13  -1 7557.02 663.443  15
   2  13   1 7340.66 473.533  15
   2 -13   1 8217.03 421.373   2
  -2 -13  -1 8195.66 641.219   2
  -2 -13  -1 7718.87 608.735   3
   2  13   2 2143.57 322.967  16
  -2 -13  -2 2201.79 363.212   3
  -2 -13  -2 2135.90 352.762   2
  -2  13  -2 2224.56 395.978  15
   2 -13   2 1790.24 383.386  14
  -2  13  -3 3768.58 523.455  15
  -2 -13  -3 3728.13 491.506   3
  -2 -13  -3 3295.93 451.919   2
   2  13   3 3568.87 408.281  16
   2  13   3 4117.63 437.638  14
   2 -13   3 3631.83 545.203  14
   2  13   4 25474.2 1306.23  14
   2 -13   4 25081.4 1546.97  14
  -2  13  -4 25097.5 1427.52  15
  -2 -13  -4 22679.9 1268.43   2
  -2 -13  -4 24635.3 1364.03   3
  -2  13  -5 56154.5 2339.66  15
   2 -13   5 51638.6 2490.72  14
  -2 -13  -5 50553.1 2106.55   2
  -2 -13  -5 54350.0 2253.47   3
  -2 -13  -6 11526.1 522.410   8
  -2 -13  -6 10985.8 529.608  10
   2 -13   6 10389.7 1160.62  14
   2 -13   6 11904.1 726.536  11
  -2  13  -6 10905.4 1004.70  15
  -2  13  -6 11054.1 579.602  12
   2 -13   6 11455.5 550.495   9
  -2 -13  -6 8868.61 888.669   2
  -2  13  -6 11157.7 553.643   5
  -2 -13  -6 11153.4 1059.17   3
  -2  13  -7 334.170 173.054  12
  -2 -13  -7 363.393 125.473   8
  -2 -13  -7 501.497 142.918  10
  -2  13  -7 346.579 138.899   5
   2 -13   7 502.444 160.033   9
   2 -13   8 420.735 123.915   6
  -2  13  -8 350.553 149.008   5
   2 -13   8 328.496 130.898   9
  -2  13  -8 326.042 126.462  12
  -2 -13  -8 459.384 135.719  10
  -2 -13  -8 557.118 128.612   8
  -2  13  -9 5982.57 409.575   5
  -2  13  -9 6748.72 404.775   8
  -2  13  -9 6969.53 433.020  12
  -2 -13  -9 6500.54 368.825   8
   2 -13   9 7326.86 429.293   9
  -2  13 -10 2013.48 210.881   5
  -2  13 -10 2296.98 204.789   8
  -2  13 -10 2023.24 205.675  12
   2 -13  10 2244.76 209.489   9
  -2 -13 -10 1988.28 179.843   8
   2 -13  11 765.974 99.7738   9
  -2  13 -11 1024.04 108.290  12
   2 -13  11 358.181 64.8782   4
  -2  13 -11 806.087 90.8586   8
  -2  13 -11 598.898 101.465   5
   2 -14 -12 7305.01 299.673   8
   2  14 -12 7072.36 286.360   8
  -2 -14  12 6763.50 290.158   9
   2  14 -12 6971.11 307.934  12
  -2 -14  12 6226.18 258.831   4
   2 -14 -11 17923.7 619.206  17
   2 -14 -11 19390.9 637.111   8
   2  14 -11 18442.7 624.760   8
  -2 -14  11 17982.6 607.618   4
   2  14 -11 17346.4 685.230   5
  -2 -14  11 18167.5 633.023   9
   2  14 -11 18771.9 665.270  12
  -2 -14  10 8097.12 448.642   9
  -2 -14  10 7029.58 400.111   6
   2  14 -10 7208.76 477.027   5
  -2 -14  10 7753.55 423.082   4
   2  14 -10 8302.26 471.730  12
   2 -14 -10 8254.07 442.920   8
   2  14 -10 8032.03 442.521   8
   2 -14 -10 7744.39 443.667  17
   2  14  -9 374.024 166.489   5
  -2 -14   9 223.757 117.821   6
   2  14  -9 203.864 132.979  12
   2 -14  -9 305.438 132.763   8
  -2 -14   9 227.846 120.219   9
  -2 -14   9 622.993 514.556  11
   2 -14  -9 216.648 126.399  17
  -2 -14   8 49491.5 2452.21  11
   2 -14  -8 45230.6 2240.99   2
  -2 -14   8 48833.3 1344.95   9
   2  14  -8 50157.5 2509.91  15
   2 -14  -8 49821.6 1344.24   8
  -2 -14   8 47969.3 1370.34   6
   2  14  -8 47948.1 1454.68   5
   2  14  -8 48095.2 1387.05  12
  -2  14   8 49214.9 2753.64  14
   2 -14  -8 49116.3 1400.52  17
   2 -14  -7 14445.1 592.079  10
  -2  14   7 13317.6 1308.05  14
   2  14  -7 13083.7 666.254   5
   2  14  -7 14266.6 1255.77  15
   2  14  -7 13894.7 637.484  12
  -2 -14   7 13641.7 599.683   9
   2 -14  -7 14060.8 644.671  17
   2 -14  -7 12972.9 1122.96   2
  -2 -14   7 13212.3 626.187   6
   2 -14  -7 13288.0 586.011   8
  -2 -14   7 14094.1 1113.41  11
   2 -14  -7 13675.0 1032.80   3
   2  14  -6 356.880 217.255  15
  -2  14   6 308.273 315.936  14
   2 -14  -6 266.518 200.665   3
   2 -14  -6-11.0787 188.325   2
   2 -14  -5 6060.05 672.175   2
   2 -14  -5 6090.55 624.926   3
   2  14  -5 6443.70 736.282  15
   2 -14  -4 5384.36 565.207   3
   2 -14  -4 6390.40 644.870   2
   2  14  -4 6067.26 675.087  15
  -2  14   3 3730.54 395.872   1
   2 -14  -3 3573.37 459.155   2
   2  14  -3 3121.12 458.300  15
   2 -14  -3 3239.14 418.077   3
  -2  14   2 8192.48 601.609   1
   2  14  -2 8058.40 670.413  15
   2 -14  -2 8910.42 639.871   2
   2 -14  -1 448.011 155.400   2
   2  14  -1 419.523 176.907  15
  -2  14   1 416.261 189.190   1
  -2 -14   0 78842.3 2300.12   3
  -2  14   0 78697.5 2331.24   1
   2 -14   0 81360.7 2035.99   2
   2  14   0 81035.5 2178.15  15
   2  14   1 13503.8 692.237  15
   2  14   1 13886.9 852.575  16
   2 -14   1 14332.4 602.685   2
  -2  14  -1 14768.0 973.458  15
  -2 -14  -1 13469.2 842.326   2
  -2 -14  -1 14117.7 859.438   3
   2  14   2 69116.8 2110.59  16
  -2 -14  -2 69551.6 2233.12   3
  -2 -14  -2 65678.6 2185.12   2
  -2  14  -2 71260.4 2389.09  15
   2 -14   3 25309.3 1468.60  14
   2  14   3 25029.3 1117.60  16
  -2  14  -3 25838.4 1402.53  15
  -2 -14  -3 23861.2 1299.78   3
  -2 -14  -3 23405.1 1255.69   2
  -2  14  -4 734.511 295.216  15
   2 -14   4 654.266 302.052  14
  -2 -14  -4 797.494 289.586   3
  -2 -14  -4 762.587 280.687   2
  -2  14  -5 521.804 316.575  15
   2 -14   5 398.420 224.778  14
  -2 -14  -5 327.762 135.778  10
  -2  14  -5 305.640 123.644  12
  -2 -14  -5 14.8699 304.443   3
  -2 -14  -5 282.393 213.936   2
   2 -14   6 864.786 164.514   9
  -2  14  -6 984.722 385.585  15
  -2 -14  -6 725.454 149.153   8
  -2 -14  -6 1007.45 364.057   3
   2 -14   6 1037.45 458.033  14
  -2 -14  -6 914.821 170.605  10
  -2  14  -6 1157.44 207.635   5
  -2 -14  -6 911.481 331.010   2
  -2  14  -6 1186.44 222.297  12
  -2  14  -6 1355.73 433.229   1
   2 -14   6 1118.64 275.979  11
  -2  14  -7 60453.7 1646.11  12
   2 -14   7 59310.0 2103.24  11
   2 -14   7 61581.2 1596.86   9
  -2 -14  -7 61077.1 1532.42   8
  -2 -14  -7 62498.5 1572.03  10
  -2  14  -7 63719.6 1631.13   5
   2 -14   8-34.3699 106.651   9
  -2 -14  -8 134.786 103.108   8
   2 -14   8 98.6904 88.7231   6
  -2 -14  -8 143.636 109.762  10
  -2  14  -8 36.7450 137.705  12
   2 -14   8 63.5708 319.369  11
  -2  14  -8 17.4705 109.192   5
  -2  14  -9 486.809 141.561   8
  -2  14  -9 487.102 154.336  12
   2 -14   9 618.913 148.251   9
  -2  14  -9 514.940 144.636   5
  -2 -14  -9 663.913 134.478   8
  -2  14 -10 5475.41 322.411  12
  -2 -14 -10 4384.55 254.216   8
  -2  14 -10 4868.55 289.394   8
  -2  14 -10 4527.19 305.189   5
   2 -14  10 4960.29 298.659   9
  -2  14 -11 156.491 45.3693   8
   2 -14  11 121.056 53.1004   9
  -2  14 -11 11.9167 48.1447  12
  -2  14 -11 4.14713 49.2676   5
   2 -15 -12 8430.89 312.898   8
   2  15 -12 8308.27 322.974  12
   2  15 -12 8116.82 297.391   8
  -2 -15  12 8448.77 311.786   9
   2  15 -11 9860.82 425.426   8
   2 -15 -11 10027.3 430.776   8
   2  15 -11 9775.10 449.286  12
  -2 -15  11 9928.18 436.460   9
   2 -15 -11 9375.31 417.006  17
  -2 -15  11 9480.33 399.712   4
   2 -15 -10 12307.3 551.139   8
   2  15 -10 12288.1 577.014  12
  -2 -15  10 12276.7 554.249   9
   2  15 -10 12027.0 542.074   8
  -2 -15  10 12059.7 526.617   6
   2  15 -10 11774.5 606.717   5
   2 -15 -10 12117.8 559.587  17
  -2 -15  10 12373.9 530.096   4
   2  15  -9 22257.8 847.172  12
   2 -15  -9 21211.5 827.159  17
  -2 -15   9 20746.7 795.396   6
  -2 -15   9 21208.2 770.458   4
   2 -15  -9 21779.6 801.900   8
  -2 -15   9 21774.3 802.145   9
  -2 -15   9 22508.6 1756.83  11
   2  15  -9 19820.3 858.721   5
   2 -15  -8 3779.91 324.894   8
  -2 -15   8 3401.14 315.246   6
  -2 -15   8 3257.23 294.109   9
   2  15  -8 4146.28 351.337  12
   2  15  -8 3364.45 344.361   5
  -2 -15   8 4324.29 762.248  11
   2 -15  -8 3478.68 325.806  17
  -2  15   7 61584.2 3005.93  14
  -2 -15   7 65786.1 2562.52  11
   2  15  -7 67964.6 2900.85  15
   2 -15  -7 66813.0 2747.24   2
  -2 -15   7 66922.3 1703.76   6
   2 -15  -7 68510.6 1617.28  10
   2  15  -7 68681.0 1705.57  12
   2 -15  -7 67657.1 1639.06   8
   2  15  -7 62420.3 1736.73   5
   2 -15  -7 67719.7 1717.66  17
  -2 -15   7 65976.5 1633.10   9
   2 -15  -6 16269.2 1118.68   3
  -2  15   6 16484.4 1356.89  14
   2  15  -6 16240.4 1278.16  15
  -2 -15   6 16018.9 678.349   6
   2 -15  -6 17603.9 1251.32   2
   2 -15  -6 17313.2 698.209  17
  -2 -15   6 15154.9 985.336  11
   2  15  -5 13177.8 1090.73  15
   2 -15  -5 13447.7 956.890   3
   2 -15  -5 14111.4 1050.67   2
   2 -15  -4 4128.16 537.356   2
   2  15  -4 4667.03 612.309  15
   2 -15  -4 4519.46 535.159   3
   2 -15  -3 293.269 191.020   3
  -2  15   3 250.074 127.981   1
   2  15  -3 378.657 197.292  15
   2 -15  -3 19.8876 137.866   2
   2 -15  -2 65355.6 2044.78   2
   2  15  -2 67091.8 2201.12  15
  -2  15   2 63910.8 1982.85   1
   2  15  -1 15178.4 895.027  15
   2 -15  -1 15900.4 834.697   2
  -2  15   1 16185.3 908.358   1
   2  15   0 1320.28 254.708  15
  -2 -15   0 1670.31 316.188   3
  -2  15   0 1997.23 341.969   1
   2 -15   0 1439.46 235.457   2
  -2  15  -1 4221.15 542.588  15
   2  15   1 3844.86 375.324  15
   2  15   1 4060.57 466.570  16
  -2 -15  -1 4376.15 494.724   3
  -2 -15  -1 4072.97 482.796   2
   2  15   2 6023.37 554.974  16
  -2  15  -2 5659.97 640.990  15
  -2 -15  -2 5496.41 581.803   2
  -2 -15  -2 5570.88 596.487   3
   2 -15   3 49542.9 2188.49  14
  -2 -15  -3 50417.7 1980.09   2
  -2 -15  -3 51635.5 2041.26   3
  -2  15  -3 51722.8 2121.14  15
   2 -15   4 99.1580 293.234  14
  -2 -15  -4 129.322 189.974   2
  -2  15  -4 375.196 271.437  15
  -2 -15  -5 652.202 270.805   2
   2 -15   5 422.237 321.988  14
  -2  15  -5-183.038 268.265  15
   2 -15   5 200.803 106.062   9
  -2 -15  -5-2.00194 97.5565  10
  -2 -15  -5 332.277 105.685   8
  -2  15  -5 84.3843 99.0946  12
  -2 -15  -5 182.827 251.870   3
   2 -15   5 244.330 144.117  11
  -2 -15  -6 3043.72 589.345   3
  -2 -15  -6 2930.93 550.617   2
  -2 -15  -6 2799.86 274.216  10
   2 -15   6 2835.16 385.069  11
  -2  15  -6 2712.36 283.132  12
  -2  15  -6 3173.03 303.985   5
   2 -15   6 2601.72 268.792   9
  -2  15  -6 1966.70 503.153  15
  -2 -15  -6 2635.72 253.455   8
  -2  15  -6 2532.67 583.792   1
   2 -15   6 2060.59 607.855  14
  -2 -15  -7 501.987 142.763   8
  -2  15  -7 429.678 159.194  12
   2 -15   7 331.420 278.929  11
  -2 -15  -7 577.009 163.357  10
  -2  15  -7 580.029 159.494   5
   2 -15   7 477.084 135.570   9
  -2 -15  -8 21700.5 788.768  10
   2 -15   8 22836.1 827.140   9
  -2 -15  -8 21653.7 764.067   8
   2 -15   8 20274.8 1303.08  11
   2 -15   8 21336.4 805.911   6
  -2  15  -8 22235.4 844.624   5
  -2  15  -8 21305.2 837.799  12
  -2  15  -9 439.025 145.792  12
  -2  15  -9 904.729 163.055   8
   2 -15   9 452.389 105.669   6
   2 -15   9 741.023 153.743   9
  -2 -15  -9 648.877 131.412   8
  -2  15  -9 399.644 122.217   5
  -2  15 -10 9477.62 430.302   5
  -2 -15 -10 10257.2 391.280   8
   2 -15  10 10598.8 431.187   9
  -2  15 -10 10628.1 447.482  12
  -2  15 -10 10702.5 422.660   8
  -2  15 -11 2638.85 152.829  12
   2 -15  11 2788.65 154.885   9
   2 -16 -12 3732.35 190.478   8
   2  16 -12 3410.82 191.103  12
  -2 -16  12 3717.51 190.243   9
   2  16 -12 3538.04 178.539   8
  -2 -16  11 1179.60 151.529   9
   2  16 -11 1127.39 147.306   8
   2 -16 -11 1474.41 166.640  17
   2  16 -11 1311.41 168.345  12
  -2 -16  11 1296.41 135.027   4
   2 -16 -11 1636.45 171.103   8
   2 -16 -10 14791.0 606.464   8
  -2 -16  10 14303.0 581.867   6
   2  16 -10 15618.1 612.572   8
  -2 -16  10 15722.9 620.489   9
  -2 -16  10 15419.2 581.210   4
   2  16 -10 15575.0 645.716  12
   2  16 -10 15122.8 676.141   5
   2 -16 -10 14949.4 623.397  17
   2 -16  -9 36552.3 1092.78   8
  -2 -16   9 34953.8 1084.51   6
  -2 -16   9 35730.7 1078.31   9
   2  16  -9 35818.5 1119.44  12
  -2 -16   9 34637.5 1025.53   4
   2  16  -9 34078.7 1161.67   5
   2 -16  -9 34387.9 1102.98  17
   2 -16  -8 17521.0 717.286   8
  -2 -16   8 19155.3 1495.16  11
  -2 -16   8 18099.1 755.547   6
   2 -16  -8 18426.3 774.825  17
   2  16  -8 16606.2 770.432   5
  -2 -16   8 17453.0 709.352   9
   2  16  -8 17551.2 747.614  12
   2  16  -7 15911.3 1384.71  15
   2 -16  -7 17131.8 689.801   8
   2  16  -7 17370.5 732.294  12
  -2  16   7 16248.8 1492.88  14
  -2 -16   7 17470.6 698.200   9
  -2 -16   7 18106.9 1290.49  11
   2 -16  -7 16974.5 1322.43   2
  -2 -16   7 17639.1 744.843   6
   2 -16  -7 18148.0 686.617  10
   2  16  -7 16544.2 754.123   5
   2 -16  -7 16618.0 730.005  17
   2  16  -6 35612.7 1948.42  15
  -2  16   6 33398.1 2023.44  14
   2  16  -6 33224.2 1032.55  12
  -2 -16   6 32843.0 1512.33  11
   2 -16  -6 33318.0 1800.26   2
  -2 -16   6 33906.3 1069.75   6
   2 -16  -6 33686.1 973.100  10
   2 -16  -6 33594.8 1064.47  17
   2 -16  -6 33672.6 1672.42   3
   2 -16  -6 33390.2 1003.21   8
  -2 -16   6 34146.3 1000.23   9
   2 -16  -5 477.279 248.501   2
   2 -16  -5 329.684 216.002   3
   2  16  -5 438.605 262.950  15
   2 -16  -4 69079.5 2441.32   2
   2  16  -4 70841.5 2624.58  15
   2 -16  -4 70701.1 2381.49   3
   2  16  -3 35106.2 1649.92  15
   2 -16  -3 35558.6 1533.37   3
   2 -16  -3 34749.1 1536.96   2
  -2  16   3 35618.5 1367.56   1
   2 -16  -2 345.477 187.023   2
   2  16  -2 557.450 241.512  15
  -2  16   2 508.308 201.911   1
   2  16  -1 731.184 218.956  15
  -2  16   1 774.633 225.754   1
   2 -16  -1 576.896 173.739   2
  -2  16   0 75800.7 2386.80   1
  -2 -16   0 73918.1 2352.90   3
   2  16   0 75719.3 2222.89  15
   2 -16   0 77187.5 2055.44   2
  -2 -16  -1 121730. 3266.45   3
  -2  16  -1 121564. 3454.83  15
   2  16   1 116004. 2855.28  15
   2  16   1 115457. 3172.27  16
  -2 -16  -1 120581. 3217.41   2
   2  16   2 9703.62 746.817  16
  -2  16  -2 10479.0 890.052  15
  -2 -16  -2 11005.0 848.006   3
  -2 -16  -2 10548.3 833.647   2
  -2 -16  -3 485.484 251.059   2
  -2  16  -3-41.7434 254.145  15
  -2 -16  -3 380.129 217.899   3
  -2 -16  -4 1127.76 365.358   3
  -2  16  -4 1461.37 407.647  15
   2 -16   4 615.088 330.940  14
  -2 -16  -4 1015.42 321.207   2
  -2 -16  -5 1969.97 444.247   2
  -2 -16  -5 2048.91 217.905   8
  -2  16  -5 2598.59 287.339  12
  -2  16  -5 2255.16 516.147  15
   2 -16   5 2758.00 328.257  11
   2 -16   5 2319.83 574.663  14
  -2 -16  -5 1572.19 418.783   3
  -2 -16  -5 2053.54 224.365  10
   2 -16   5 2108.46 223.038   9
  -2  16  -6 17839.7 770.452  12
  -2  16  -6 16215.9 1337.83   1
   2 -16   6 16883.9 1559.30  14
  -2 -16  -6 19382.7 743.223  10
   2 -16   6 20639.1 999.238  11
  -2 -16  -6 19575.5 1438.93   3
  -2  16  -6 18799.7 1434.39  15
  -2 -16  -6 19341.4 720.792   8
  -2  16  -6 19924.1 765.434   5
  -2 -16  -6 18268.4 1345.05   2
   2 -16   6 19755.0 754.331   9
  -2 -16  -7 20006.7 742.787   8
   2 -16   7 17610.3 1085.36  11
   2 -16   7 20665.1 787.212   9
  -2 -16  -7 19457.6 756.748  10
  -2  16  -7 19243.4 807.516  12
  -2  16  -7 20064.9 798.445   5
  -2 -16  -8 577.712 121.568   8
  -2  16  -8 861.287 186.723  12
   2 -16   8 789.207 167.466   9
  -2 -16  -8 701.179 167.602  10
   2 -16   8 621.248 150.308   6
  -2  16  -8 442.886 142.079   5
   2 -16   8 855.634 410.012  11
  -2  16  -9 148.348 114.111  12
  -2  16  -9 268.996 118.526   5
  -2  16  -9 314.911 120.849   8
   2 -16   9 251.307 115.169   9
   2 -16   9 217.699 86.6097   6
  -2 -16  -9 364.892 101.170   8
   2 -16  10 49.7835 68.7860   9
  -2  16 -10 63.0934 64.8411   8
  -2  16 -10 10.9532 74.7259  12
  -2 -16 -10 76.3310 67.1496   8
  -2  16 -10-4.22166 76.5995   5
   2 -17 -12 1830.89 123.831   8
   2  17 -12 1482.45 104.919   8
   2  17 -12 1542.35 118.443  12
  -2 -17  12 1833.72 122.653   9
   2  17 -11 2677.99 203.937   8
  -2 -17  11 2189.61 162.046   4
   2 -17 -11 2436.49 199.040   8
   2  17 -11 2559.78 210.565  12
  -2 -17  11 2677.35 207.954   9
   2 -17 -11 2605.25 199.454  17
   2 -17 -10 4380.33 313.991   8
   2 -17 -10 4188.86 309.988  17
   2  17 -10 4389.95 312.621   8
  -2 -17  10 4595.34 312.803   9
   2  17 -10 4705.94 357.524   5
  -2 -17  10 4253.27 299.746   6
  -2 -17  10 3707.90 261.681   4
   2  17 -10 4593.52 334.977  12
  -2 -17   9-16.0431 104.441   9
   2 -17  -9-125.259 114.353   8
   2 -17  -9 196.389 133.240  17
  -2 -17   9 76.6718 89.9675   4
   2  17  -9 42.6447 118.182  12
  -2 -17   9 100.041 104.122   6
   2  17  -9 130.894 124.268   5
  -2 -17   8 600.612 141.834   6
   2  17  -8 511.627 160.543  12
  -2 -17   8 488.053 481.610  11
   2 -17  -8 509.133 150.671   8
  -2 -17   8 461.020 111.132   4
   2  17  -8 650.170 188.009   5
   2 -17  -8 282.677 144.622  17
  -2 -17   8 434.399 134.892   9
   2  17  -7 15501.4 682.108  12
  -2 -17   7 15173.2 641.374   9
  -2  17   7 15030.9 1439.16  14
   2  17  -7 15463.6 1376.64  15
  -2 -17   7 13446.0 1125.87  11
   2 -17  -7 15062.7 694.258  17
  -2 -17   7 14962.6 687.573   6
   2 -17  -7 16568.4 1317.72   2
   2 -17  -7 15170.5 652.542   8
   2 -17  -7 15618.7 636.364  10
   2  17  -7 14658.8 702.794   5
  -2  17   6 123694. 4217.58  14
  -2 -17   6 115177. 3294.64  11
   2  17  -6 120583. 4036.53  15
   2 -17  -6 122219. 3864.77   2
   2  17  -6 118504. 2554.03  12
   2 -17  -6 120196. 2615.89  17
  -2 -17   6 119886. 2617.10   6
   2 -17  -6 119285. 2460.09  10
  -2 -17   6 118921. 2493.19   9
   2 -17  -6 119451. 2522.06   8
   2 -17  -6 115210. 3570.53   3
  -2 -17   6 119092. 2562.39  13
   2 -17  -5 47237.8 2109.20   2
   2  17  -5 50095.5 2305.36  15
   2 -17  -5 47245.8 2004.21   3
   2  17  -4 10952.0 993.898  15
   2 -17  -4 11127.6 916.927   2
   2 -17  -4 10865.7 875.026   3
   2 -17  -3 66552.1 2272.77   3
   2  17  -3 65641.8 2433.64  15
   2 -17  -3 66195.8 2285.46   2
  -2  17   3 64530.3 2025.12   1
   2 -17  -2 32464.6 1417.32   2
   2  17  -2 30865.2 1507.42  15
  -2  17   2 32246.3 1376.20   1
  -2  17   1 22901.8 1180.38   1
   2 -17  -1 22306.7 1073.98   2
   2  17  -1 22527.7 1186.34  15
   2  17   0 1828.85 300.716  15
   2 -17   0 1809.78 280.839   2
  -2 -17   0 1830.41 361.031   3
  -2  17   0 1901.05 368.649   1
  -2  17   0 1388.66 340.239  15
  -2  17  -1 13160.9 1003.47  15
  -2 -17  -1 12741.7 928.248   3
   2  17   1 12044.6 874.102  16
  -2 -17  -1 13183.9 914.483   2
  -2  17  -1 13251.4 946.034   1
  -2  17  -2 30155.6 1611.21  15
   2  17   2 28851.5 1382.73  16
  -2 -17  -2 31600.5 1529.18   3
  -2 -17  -2 30062.2 1479.53   2
  -2  17  -3 12941.0 1082.36  15
  -2 -17  -3 13040.7 997.575   2
  -2 -17  -3 12371.0 1025.29   3
  -2 -17  -4 28430.5 1624.27   3
  -2  17  -4 29387.2 1735.89  15
  -2 -17  -4 30190.1 1635.90   2
  -2 -17  -5 36678.3 1957.20   3
   2 -17   5 31658.2 2028.96  14
  -2 -17  -5 33579.8 1048.25  17
   2 -17   5 33754.1 1017.14   9
   2 -17   5 38463.1 1280.43  11
  -2 -17  -5 34562.1 1039.15  10
  -2 -17  -5 33357.4 1005.22   8
  -2 -17  -5 34686.0 1848.97   2
  -2  17  -5 32919.3 1928.71  15
  -2  17  -5 33726.1 1094.97  12
  -2 -17  -6-1.30737 286.722   2
   2 -17   6 820.775 372.159  14
  -2 -17  -6 403.872 121.633   8
  -2  17  -6 452.482 154.984  12
   2 -17   6 301.102 197.519  11
   2 -17   6 328.106 127.101   9
  -2 -17  -6 463.391 130.525  10
  -2  17  -6 436.999 198.757   1
  -2  17  -6 754.183 409.554  15
   2 -17   7 353.790 131.873   9
  -2 -17  -7 216.400 102.173   8
   2 -17   7 171.193 235.681  11
  -2 -17  -7 253.202 128.873  10
  -2  17  -7 80.1844 124.104  12
  -2  17  -7 405.816 122.347   5
  -2  17  -8 185.321 120.100  12
  -2 -17  -8 96.1729 127.830  10
   2 -17   8 121.692 298.341  11
   2 -17   8 43.7995 109.218   6
   2 -17   8-84.8508 103.077   9
  -2 -17  -8-58.9076 97.8061   8
  -2  17  -8 165.711 112.938   5
   2 -17   9 4424.88 303.166   9
  -2  17  -9 5225.67 327.513   8
  -2  17  -9 4675.99 333.772  12
   2 -17   9 4389.24 281.649   6
   2 -17   9 3823.97 577.618  11
  -2  17  -9 4294.37 306.511   5
  -2 -17  -9 4385.56 280.409   8
  -2  17 -10 11452.2 411.412   8
  -2  17 -10 11423.5 438.974  12
   2 -17  10 11868.7 424.552   9
  -2 -17 -10 11028.5 377.307   8
  -2 -18  11 161.465 77.2862   9
   2 -18 -11-52.5439 76.0637   8
   2  18 -11 32.3405 63.8428   8
   2  18 -11-114.161 78.5248  12
   2 -18 -11-9.40619 62.8352  17
  -2 -18  10 6613.07 330.558   4
   2  18 -10 7754.11 420.351  12
  -2 -18  10 7555.46 391.270   6
   2  18 -10 7523.51 394.879   8
  -2 -18  10 7883.83 401.968   9
   2 -18 -10 7818.78 405.130   8
   2 -18 -10 7722.25 413.835  17
   2 -18  -9 800.378 165.656   8
   2  18  -9 1051.92 193.830  12
   2 -18  -9 1138.42 212.796  17
  -2 -18   9 581.171 556.121  11
  -2 -18   9 718.392 128.236   4
  -2 -18   9 911.254 168.467   6
  -2 -18   9 849.495 165.495   9
   2  18  -9 1022.83 201.217   5
  -2 -18   8 43435.5 1229.53   9
   2 -18  -8 44505.6 1321.70  17
  -2 -18   8 45457.8 2297.03  11
   2  18  -8 44625.1 1290.13  12
  -2 -18   8 44409.9 1301.01   6
   2  18  -8 44281.0 1340.82   5
   2 -18  -8 44821.0 1265.13   8
  -2 -18   8 42915.3 1168.28   4
  -2  18   7 6254.25 877.166  14
   2  18  -7 5961.44 410.977  12
  -2 -18   7 6252.49 797.624  11
   2  18  -7 5857.69 837.350  15
  -2 -18   7 6237.46 433.173   6
  -2 -18   7 6408.54 404.262   9
   2  18  -7 6217.73 439.952   5
   2 -18  -7 6801.14 454.590  17
   2 -18  -7 6860.59 426.534   8
   2 -18  -7 6355.90 816.055   2
  -2 -18   6-156.269 291.926  11
   2 -18  -6 510.648 122.547   8
   2  18  -6 558.124 173.756  12
  -2 -18   6 128.295 116.611   6
   2  18  -6 296.951 270.232  15
  -2 -18   6 380.609 118.752   9
   2 -18  -6-201.107 201.289   3
   2 -18  -6-69.7608 282.026   2
  -2 -18   6 203.816 117.354  13
   2 -18  -6 293.330 119.880  10
  -2  18   6 183.368 297.583  14
   2 -18  -6 286.800 138.324  17
   2 -18  -5 20281.3 727.793   8
   2 -18  -5 19438.8 1257.54   3
  -2  18   5 20727.8 1504.51  14
   2  18  -5 20291.9 1449.72  15
   2 -18  -5 20446.9 1366.27   2
  -2 -18   5 20234.8 772.179   6
   2 -18  -5 19609.8 765.441  17
   2  18  -4 4618.80 666.400  15
   2 -18  -4 4533.90 589.860   2
   2 -18  -4 4192.30 545.897   3
   2  18  -3 26067.3 1488.07  15
   2 -18  -3 25039.6 1348.95   2
   2 -18  -2 5350.62 570.463   2
   2  18  -2 5656.91 633.483  15
  -2  18   2 5553.37 567.792   1
   2  18  -1 97122.5 2916.29  15
  -2  18   1 99923.8 2916.81   1
   2 -18  -1 99778.6 2723.47   2
   2  18   0 59397.6 2035.15  15
  -2  18   0 59221.1 2333.64  15
  -2  18   0 61912.3 2218.56   1
   2 -18   0 60330.1 1845.74   2
  -2 -18   0 59610.0 2153.42   3
  -2 -18  -1 3373.29 487.028   3
  -2 -18  -1 3365.09 483.482   2
  -2  18  -1 3122.62 495.644  15
  -2  18  -1 3739.67 523.743   1
   2  18   1 3276.26 470.561  16
  -2 -18  -2 11376.6 928.600   3
   2  18   2 12402.0 902.510  16
  -2  18  -2 11701.8 1014.85  15
  -2 -18  -2 12045.1 946.666   2
  -2 -18  -3 397.069 249.081   3
  -2 -18  -3 602.526 280.782   2
  -2  18  -3 695.999 342.181  15
  -2 -18  -4 2490.13 237.449   8
  -2 -18  -4 1888.65 466.384   3
  -2 -18  -4 2495.53 503.810   2
  -2  18  -4 2115.98 242.587  12
   2 -18   4 2857.25 308.663  11
  -2  18  -4 1902.60 447.094  15
  -2 -18  -4 2901.79 261.977  10
  -2 -18  -5 78.3197 100.073  17
  -2 -18  -5 485.305 365.129   2
  -2 -18  -5-27.7220 102.784   8
  -2  18  -5-341.584 313.729  15
  -2  18  -5 59.3533 107.758  12
  -2 -18  -5 150.881 113.419  10
  -2  18  -5-113.505 282.632   1
  -2 -18  -5 250.825 247.250   3
   2 -18   5 208.757 152.344  11
   2 -18   5 27.9094 94.3115   9
  -2  18  -6 3636.31 636.673  15
  -2 -18  -6 4218.77 323.778   8
  -2 -18  -6 3917.03 326.527  10
   2 -18   6 4081.44 456.037  11
  -2  18  -6 3868.29 352.971  12
   2 -18   6 4175.73 324.263   9
  -2  18  -7 2676.15 286.167  12
  -2 -18  -7 2850.68 294.203  10
   2 -18   7 2783.11 275.953   9
  -2 -18  -7 2752.07 258.254   8
   2 -18   7 2802.86 297.086   6
   2 -18   7 2682.63 423.621  11
  -2  18  -7 2728.53 275.517   5
  -2  18  -8 5679.24 394.908  12
  -2 -18  -8 5521.78 371.428  10
   2 -18   8 5030.86 359.759   6
   2 -18   8 5257.06 685.041  11
  -2 -18  -8 5501.85 345.039   8
   2 -18   8 4866.74 345.595   9
  -2  18  -8 4687.33 345.216   5
  -2  18  -9 3320.00 256.679   8
  -2  18  -9 2372.48 216.075   5
   2 -18   9 2907.32 509.527  11
  -2  18  -9 3123.91 261.843  12
   2 -18   9 2950.73 227.179   6
   2 -18   9 3023.97 242.823   9
  -2 -18  -9 2715.10 217.084   8
  -2 -18 -10 1962.20 140.233   8
  -2  18 -10 1887.16 152.896   8
  -2  18 -10 2025.68 175.432  12
   2 -18  10 2035.59 161.704   9
   2  19 -11 15797.7 496.377   8
   2 -19 -11 17141.7 522.423   8
   2  19 -11 16388.1 525.760  12
  -2 -19  11 16188.1 504.419   9
   2 -19 -11 15595.9 488.901  17
  -2 -19  10 2139.13 205.306   9
   2 -19 -10 2171.53 222.535  17
  -2 -19  10 1971.68 201.403   6
   2  19 -10 2265.31 224.056  12
   2  19 -10 2125.42 210.826   8
   2 -19 -10 2143.16 212.957   8
   2  19  -9 89137.0 2029.32  12
   2 -19  -9 87825.8 2061.96  17
   2 -19  -9 88988.7 2015.11   8
  -2 -19   9 86654.7 2017.47   6
   2  19  -9 89872.6 2082.67   5
  -2 -19   9 90338.0 1987.99   9
   2 -19  -8 725.226 178.775   8
   2  19  -8 591.412 161.042  12
  -2 -19   8 662.766 154.483   9
  -2 -19   8 636.816 420.551  11
  -2 -19   8 691.419 168.657   6
   2  19  -8 775.942 187.693   5
   2 -19  -8 707.862 184.024  17
  -2 -19   7 39508.1 1185.91  13
   2 -19  -7 40921.4 1199.59   8
   2  19  -7 41899.3 1218.12  12
  -2 -19   7 41111.3 1990.37  11
  -2 -19   7 40348.5 1158.79   9
  -2 -19   7 41231.1 1252.62   6
   2  19  -7 39907.0 1234.78   5
   2 -19  -7 41225.7 1266.94  17
   2 -19  -6 518.373 278.579   3
   2  19  -6 375.053 329.705  15
   2 -19  -6 258.416 256.539   2
  -2 -19   6 508.410 145.348  13
   2  19  -6 396.015 129.455  12
  -2 -19   6 381.457 308.520  11
   2 -19  -6 543.048 164.593  17
   2 -19  -6 715.428 164.468   8
  -2  19   6 1244.84 488.962  14
   2 -19  -6 729.311 159.473  10
  -2 -19   6 517.142 150.315   6
  -2 -19   6 495.454 136.650   9
   2 -19  -5 325.693 204.587   2
  -2  19   5 1139.37 387.597  14
   2  19  -5 1066.97 363.392  15
  -2 -19   5 779.505 156.447  13
   2 -19  -5 851.167 146.953   8
   2 -19  -5 1233.05 365.026   3
  -2 -19   5 940.162 296.199  11
  -2 -19   5 1113.95 179.228   6
   2 -19  -5 1005.61 189.934  17
   2 -19  -4 991.639 295.896   3
   2 -19  -4 1115.15 327.362   2
   2  19  -4 1206.94 405.514  15
   2  19  -3 1525.66 403.309  15
   2 -19  -3 2586.00 418.046   2
  -2  19   2 168.770 199.573   1
   2 -19  -2 73.3665 127.856   2
   2  19  -2-23.9037 178.746  15
   2  19  -1 41153.6 1752.78  15
  -2  19   1 39046.3 1695.07   1
   2 -19  -1 38452.6 1549.52   2
  -2  19   0 4492.92 582.628   1
  -2  19   0 3679.76 577.540  15
   2 -19   0 4520.30 453.976   2
   2  19   0 4075.90 510.485  15
   2  19   1 11904.8 916.923  16
  -2 -19  -1 10187.6 888.484   3
  -2  19  -1 9905.58 934.694  15
  -2  19  -1 10262.7 887.701   1
   2  19   2 907.722 264.717  16
  -2  19  -2 822.894 333.787  15
  -2 -19  -2 494.309 272.068   3
  -2 -19  -2 895.357 265.724   2
  -2 -19  -3 41757.4 2004.22   3
  -2  19  -3 44707.3 2174.66  15
  -2 -19  -3 43008.5 1990.62   2
  -2  19  -4 25991.3 1709.97  15
  -2 -19  -4 25780.8 1648.11   3
   2 -19   4 28033.1 944.027  13
  -2  19  -4 26516.4 921.837  12
   2 -19   4 29987.9 1057.85  11
  -2 -19  -4 28435.3 896.098  10
  -2 -19  -4 25797.7 1583.33   2
  -2 -19  -4 26556.2 914.443  17
  -2 -19  -4 26345.2 865.857   8
  -2 -19  -5 1582.46 203.599   8
   2 -19   5 1530.17 194.740   9
  -2  19  -5 1896.04 532.947  15
  -2 -19  -5 1672.61 219.619  10
  -2 -19  -5 2692.95 561.291   2
  -2  19  -5 1696.87 232.343  12
   2 -19   5 2037.82 242.410  13
  -2 -19  -5 1806.21 494.489   3
   2 -19   5 1948.55 295.224  11
  -2 -19  -5 1343.38 201.659  17
  -2  19  -5 888.894 407.937   1
  -2 -19  -6 212.159 101.571   8
  -2  19  -6 297.130 143.287  12
  -2 -19  -6 248.538 113.173  17
   2 -19   6 231.105 206.806  11
   2 -19   6 345.385 126.880   9
  -2 -19  -6 437.209 138.278  10
  -2  19  -7 11472.0 588.926  12
   2 -19   7 11102.9 844.988  11
  -2 -19  -7 12040.8 563.204  10
   2 -19   7 11381.0 597.781   6
  -2 -19  -7 11024.7 530.107   8
   2 -19   7 11873.0 554.355   9
  -2  19  -8 1080.91 175.687   5
  -2 -19  -8 1154.02 164.702   8
   2 -19   8 1887.80 460.346  11
   2 -19   8 1189.73 173.843   9
   2 -19   8 1156.02 179.831   6
  -2 -19  -8 1528.53 211.438  10
  -2  19  -8 1147.39 192.951  12
  -2  19  -9 10073.1 439.897   8
  -2  19  -9 10182.7 463.769  12
  -2 -19  -9 10074.1 410.474   8
   2 -19   9 9140.14 815.970  11
   2 -19   9 9282.90 404.270   6
  -2  19  -9 8975.72 409.454   5
   2 -19   9 10504.9 439.286   9
  -2  19 -10 1549.07 144.892  12
   2 -19  10 1861.44 145.095   9
  -2  19 -10 1714.90 135.759   8
   2  20 -11 4419.19 223.967   8
   2  20 -11 4360.19 235.224  12
  -2 -20  11 4946.41 236.558   9
   2 -20 -11 4583.44 236.425   8
   2 -20 -11 4279.24 216.062  17
   2  20 -10 25000.9 745.304   8
  -2 -20  10 23774.8 739.105   6
   2 -20 -10 23983.6 761.663  17
   2 -20 -10 25372.1 764.514   8
   2  20 -10 24764.8 763.409  12
  -2 -20  10 24375.6 732.395   9
  -2 -20   9 14567.8 619.372   6
  -2 -20   9 14228.4 581.975   9
  -2 -20   9 14850.2 1354.69  11
   2 -20  -9 14631.6 615.271   8
   2  20  -9 14388.9 611.570  12
   2 -20  -9 14742.6 640.361  17
   2 -20  -8 52396.7 1458.64  17
  -2 -20   8 50702.9 1340.23   9
   2  20  -8 49310.4 1398.23   5
  -2 -20   8 52938.7 2479.01  11
  -2 -20   8 51839.0 1428.83   6
   2  20  -8 52542.3 1401.15  12
   2 -20  -8 50378.7 1382.49   8
   2 -20  -7 9327.26 507.171   8
  -2 -20   7 9592.46 485.821   9
   2  20  -7 9286.99 507.019  12
  -2 -20   7 9396.69 949.255  11
  -2 -20   7 9528.81 537.847   6
  -2 -20   7 8915.59 500.572  13
   2 -20  -7 9249.88 547.660  17
   2  20  -6 1238.66 433.854  15
  -2 -20   6 1543.23 206.385   9
   2 -20  -6 2011.42 513.742   2
  -2  20   6 1051.12 428.222  14
   2 -20  -6 1239.09 368.742   3
   2 -20  -6 1127.31 206.667  17
   2 -20  -6 1327.63 197.596   8
   2  20  -6 1482.70 210.057  12
  -2 -20   6 643.242 290.397  11
   2 -20  -6 1695.58 204.218  10
  -2 -20   6 1223.87 212.013   6
  -2 -20   6 1342.72 213.262  13
  -2  20   5 7586.32 931.816  14
   2 -20  -5 7584.63 442.957   8
  -2 -20   5 7786.62 664.605  11
   2 -20  -5 8229.06 864.993   3
   2 -20  -5 8008.25 883.427   2
  -2 -20   5 8225.93 481.393   6
   2  20  -5 8112.70 954.458  15
   2 -20  -5 8129.61 491.043  17
  -2 -20   5 7876.12 473.137  13
  -2 -20   4 37692.9 1134.15  13
   2 -20  -4 37851.0 1141.78  17
   2  20  -4 38379.3 2025.50  15
   2 -20  -4 36862.8 1841.59   2
   2 -20  -4 35828.4 1058.80   8
   2  20  -3 5106.26 681.654  15
   2 -20  -3 5574.16 647.185   2
   2  20  -2-53.1782 155.205  15
  -2  20   2 19.3364 134.735   1
   2 -20  -2 235.645 162.114   2
   2  20  -1 27094.2 1446.37  15
  -2  20   1 26278.5 1562.54  15
  -2  20   1 28053.7 1445.84   1
   2 -20  -1 26739.6 1291.68   2
   2  20   0 17721.6 1097.49  15
  -2  20   0 20419.8 1259.19   1
  -2  20   0 18268.0 1311.31  15
  -2 -20  -1 6926.56 739.911   3
  -2  20  -1 7955.64 810.798   1
   2  20   1 6299.01 696.383  16
  -2  20  -1 7221.73 810.117  15
  -2  20  -2 5064.62 683.485   1
   2  20   2 5898.05 666.144  16
  -2 -20  -2 5409.50 680.155   3
  -2  20  -2 6094.26 778.214  15
  -2 -20  -2 5158.03 658.768   2
  -2 -20  -3 161.394 194.811   3
  -2 -20  -3 92.6009 202.392   2
   2 -20   3 105.019 130.222  11
  -2 -20  -3 121.671 87.5265  10
  -2  20  -3-121.980 225.190   1
  -2 -20  -3 102.868 104.164  17
  -2  20  -3 279.739 268.788  15
  -2 -20  -4 30897.8 979.446   7
  -2  20  -4 28361.1 1775.29   1
   2 -20   4 30304.7 1015.78  13
  -2 -20  -4 29358.9 1773.36   3
  -2  20  -4 30194.9 1004.51  12
   2 -20   4 34723.8 1163.44  11
  -2 -20  -4 31493.0 971.556  10
  -2  20  -4 32028.4 1921.68  15
  -2 -20  -4 30584.0 958.703   8
  -2 -20  -4 32434.8 1821.74   2
  -2 -20  -4 31060.9 1016.91  17
  -2  20  -5 73.7540 295.899  15
   2 -20   5 75.5560 96.5149  13
   2 -20   5 87.3899 168.134  11
  -2 -20  -5-635.575 305.776   3
  -2 -20  -5 31.0283 85.9975   8
  -2 -20  -5-431.064 256.108   2
  -2 -20  -5 10.4054 104.553  10
  -2  20  -5 297.347 318.918   1
   2 -20   5 304.724 122.802   9
  -2  20  -5-3.63631 101.501  12
  -2 -20  -5 112.510 98.2259  17
   2 -20   6 38842.3 1114.69   9
  -2  20  -6 37549.9 1193.32  12
  -2 -20  -6 38449.6 1127.46   8
   2 -20   6 41418.5 1524.61  11
  -2 -20  -6 38659.9 1159.21  17
  -2 -20  -6 38524.8 1145.67  10
  -2 -20  -7 142.068 86.4304   8
  -2  20  -7 397.592 133.387  12
   2 -20   7 137.472 287.981  11
   2 -20   7 296.015 131.188   6
   2 -20   7 200.130 104.152   9
  -2 -20  -7 200.166 138.031  10
   2 -20   8 2600.41 235.923   9
  -2 -20  -8 2328.50 216.800   8
  -2 -20  -8 2744.94 254.784  10
   2 -20   8 2456.19 244.203   6
  -2  20  -8 2531.06 257.293  12
   2 -20   8 2567.35 480.804  11
  -2  20  -9 6687.56 355.586  12
   2 -20   9 6792.58 329.301   9
   2 -20   9 5934.37 652.015  11
  -2  20  -9 6297.95 335.301   8
  -2 -20  -9 6319.66 304.913   8
   2 -20   9 6406.80 317.826   6
  -2  20 -10 634.185 85.4379   8
   2 -20  10 576.687 81.4091   9
   2  21 -11 149.396 51.1287   8
   2  21 -11 114.207 52.8422  12
  -2 -21  11 33.2101 50.3785   9
   2 -21 -10 440.943 114.739   8
   2  21 -10 450.028 110.744  12
  -2 -21  10 164.745 81.3418   6
   2  21 -10 436.909 105.475   8
   2 -21 -10 231.285 91.2589  17
  -2 -21  10 267.750 81.9345   9
   2  21  -9 18773.3 692.279  12
  -2 -21   9 19158.7 665.219   9
  -2 -21   9 18541.4 701.994   6
  -2 -21   9 20251.5 1557.21  11
   2 -21  -9 19430.9 734.909  17
   2 -21  -9 19285.0 703.533   8
   2 -21  -8 314.421 146.121  17
   2 -21  -8 379.459 141.068   8
   2  21  -8 576.149 148.535  12
  -2 -21   8 382.399 120.385   9
  -2 -21   8 399.154 419.148  11
  -2 -21   8 439.503 143.587   6
   2  21  -7 163.073 109.704  12
  -2 -21   7-64.0492 343.605  11
   2 -21  -7 97.5020 112.489  17
  -2 -21   7 119.807 108.935  13
   2 -21  -7 5.00824 107.653   8
  -2 -21   7 200.544 114.445   6
  -2 -21   7 58.1270 98.2683   9
  -2 -21   6 4490.64 359.209  13
   2 -21  -6 4106.56 336.456   8
   2 -21  -6 4477.30 376.312  17
  -2 -21   6 4707.87 322.077   9
   2 -21  -6 4418.39 721.806   2
   2  21  -6 4307.17 327.757  12
  -2 -21   6 3351.11 512.467  11
   2 -21  -6 4289.57 304.451  10
  -2 -21   6 4107.17 350.089   6
   2  21  -6 4344.32 680.130  15
   2 -21  -5 251.159 121.092   8
   2 -21  -5 375.336 243.450   2
  -2 -21   5 101.669 106.643  13
  -2  21   5 566.717 350.692  14
  -2 -21   5 359.952 256.474  11
  -2 -21   5 230.468 123.775   6
   2  21  -5-88.2807 293.872  15
   2 -21  -5 104.559 99.8995  17
  -2 -21   4 611.648 163.818  13
   2 -21  -4 503.103 138.140   8
  -2 -21   4 665.167 239.787  11
   2 -21  -4 957.024 224.878  17
   2 -21  -4 526.654 122.677   7
   2 -21  -4 912.919 317.693   2
   2  21  -4 236.376 186.029  15
  -2 -21   4 583.167 144.841   6
   2  21  -3 2773.21 520.023  15
   2 -21  -3 2291.12 437.950   2
   2  21  -2 251.277 185.341  15
   2 -21  -2 92.9776 139.729   2
  -2  21   2 221.761 137.103   1
   2  21  -1 485.440 229.724  15
   2 -21  -1 671.525 245.341   2
  -2  21   1 465.831 220.463   1
  -2  21   1-184.365 230.037  15
   2  21   0 26952.8 1416.61  15
  -2  21   0 25987.2 1488.14   1
  -2  21   0 26190.1 1625.68  15
  -2  21  -1 873.267 322.467  15
   2  21   1 549.348 249.859  16
  -2 -21  -1 718.662 238.967   3
  -2  21  -1 1248.22 363.804   1
  -2 -21  -2 266.515 168.761   3
   2 -21   2 880.397 171.602  11
  -2  21  -2 481.667 237.914  15
  -2  21  -2 990.916 374.446   1
  -2 -21  -3 394.355 123.333   8
  -2  21  -3 628.706 227.902  15
  -2 -21  -3 646.161 274.588   2
   2 -21   3 224.542 109.512  13
  -2 -21  -3 528.892 290.738   3
   2 -21   3 360.927 158.144  11
  -2 -21  -3 353.208 128.698  17
  -2 -21  -3 128.965 94.5281  10
  -2  21  -3-48.5340 287.968   1
  -2 -21  -3 328.833 123.915   7
  -2  21  -4 16903.4 715.240  12
   2 -21   4 17338.1 737.518  13
  -2 -21  -4 17355.3 701.981   7
  -2 -21  -4 17100.6 1341.06   3
  -2 -21  -4 17821.0 735.094  17
   2 -21   4 19803.8 864.366  11
  -2 -21  -4 17361.9 685.235  10
  -2 -21  -4 17639.8 1338.09   2
  -2 -21  -4 17320.0 681.907   8
  -2  21  -4 14588.1 1295.37   1
  -2  21  -4 17957.1 1476.34  15
  -2 -21  -5 41267.7 1185.86  10
  -2 -21  -5 41211.8 1224.30  17
  -2  21  -5 41506.2 1246.93  12
   2 -21   5 39903.5 1118.35   9
   2 -21   5 40515.3 1211.14  13
  -2 -21  -5 40295.6 1163.80   8
  -2 -21  -6 1559.01 219.418  17
  -2  21  -6 1922.51 251.619  12
  -2 -21  -6 1853.72 224.559   8
   2 -21   6 1773.73 210.967   9
  -2 -21  -6 1540.75 218.948  10
   2 -21   6 1481.77 301.868  11
  -2 -21  -7 1904.03 218.213   8
  -2  21  -7 1983.67 246.575  12
   2 -21   7 1876.86 420.960  11
  -2 -21  -7 1930.55 226.359  10
   2 -21   7 1738.43 238.325   6
   2 -21   7 1810.46 203.553   9
   2 -21   8 826.266 362.459  11
  -2 -21  -8 1010.17 171.653  10
   2 -21   8 956.805 163.866   6
  -2 -21  -8 987.396 148.185   8
  -2  21  -8 821.754 159.611  12
   2 -21   8 748.390 143.061   9
   2 -21   9 7044.08 319.440   9
  -2  21  -9 7293.33 357.447  12
  -2  21  -9 7461.60 345.268   8
   2 -21   9 7084.59 324.150   6
  -2  21 -10 19099.7 501.858  12
   2  22 -11 305.926 58.2223   8
   2  22 -10 4668.43 273.230  12
  -2 -22  10 4798.37 276.979   6
  -2 -22  10 4667.28 254.660   9
   2  22 -10 4850.42 269.010   8
   2 -22 -10 4675.94 283.571  17
   2 -22 -10 4988.76 284.735   8
   2  22  -9 145.413 113.979  12
   2 -22  -9 225.767 127.849   8
   2 -22  -9 133.174 117.012  17
  -2 -22   9 75.5513 85.6302   9
  -2 -22   9 241.269 122.195   6
   2 -22  -8 3496.70 316.951  17
   2  22  -8 3532.03 290.035  12
  -2 -22   8 3869.66 761.866  11
  -2 -22   8 3210.66 263.516   9
   2 -22  -8 3685.75 308.640   8
  -2 -22   8 3643.59 319.152   6
   2 -22  -7 815.092 194.286  17
  -2 -22   7 535.584 143.261  13
   2  22  -7 685.365 140.415  12
  -2 -22   7 1067.03 427.988  11
  -2 -22   7 684.992 129.813   9
  -2 -22   7 600.947 159.818   6
   2 -22  -7 699.002 163.863   8
  -2 -22   6 3094.87 252.297   9
   2 -22  -6 3042.38 286.959   8
   2 -22  -6 2960.81 319.587  17
  -2 -22   6 2664.67 467.842  11
  -2 -22   6 3150.93 309.015   6
  -2 -22   6 3045.26 307.304  13
   2 -22  -6 2915.31 248.776  10
   2  22  -5 1385.29 365.210  15
   2 -22  -5 1784.07 471.514   2
  -2 -22   5 2123.56 421.232  11
   2 -22  -5 1972.49 238.216   8
  -2 -22   5 2081.17 257.089   6
  -2 -22   5 2247.77 270.475  13
   2 -22  -5 1787.25 244.918  17
  -2 -22   4 29093.1 1005.48  13
   2 -22  -4 30231.7 965.687   7
   2 -22  -4 28938.2 944.907   8
  -2 -22   4 30033.1 1272.60  11
   2  22  -4 30095.6 1845.78  15
  -2 -22   4 30060.3 989.314   6
   2 -22  -4 28900.5 1680.54   2
   2 -22  -4 29329.0 1016.05  17
   2 -22  -3 8194.45 829.007   2
   2  22  -3 8028.69 914.389  15
  -2 -22   3 8144.28 438.419   7
   2 -22  -3 8983.82 487.500   7
   2 -22  -3 8791.37 499.461  17
  -2 -22   3 9179.41 506.944  13
  -2 -22   3 9569.24 493.354   6
   2  22  -2 2395.65 498.135  15
  -2  22   2 2232.87 498.508  15
   2 -22  -2 2047.57 392.411   2
   2  22  -1 1899.31 432.447  15
  -2  22   1 2506.53 527.785  15
  -2  22   1 2108.00 454.558   1
   2 -22  -1 2480.30 413.846   2
  -2  22   0 9280.96 898.153   1
  -2  22   0 9683.92 1000.50  15
  -2  22  -1-46.4794 212.780   1
   2  22   1 178.055 155.179  16
  -2  22  -1 255.699 243.433  15
  -2 -22  -1 431.578 122.645   7
   2 -22   1-37.4687 96.9711   7
  -2 -22  -1 36.9961 103.317  17
  -2  22  -2 34520.6 1894.41   1
   2 -22   2 36780.0 1139.53  11
  -2 -22  -2 35841.2 1106.99  17
  -2  22  -2 31985.4 1918.13  15
  -2 -22  -2 32314.1 963.374  10
   2 -22   2 32174.0 1017.20   7
  -2 -22  -2 35344.6 1073.66   7
  -2 -22  -2 33187.0 1823.16   3
  -2  22  -3 4720.83 742.883  15
  -2 -22  -3 5500.65 384.205   7
  -2 -22  -3 4862.74 707.263   3
   2 -22   3 5619.77 405.335  13
   2 -22   3 4827.03 344.771   7
  -2 -22  -3 5510.03 399.835  17
   2 -22   3 5510.79 428.097  11
  -2 -22  -3 5143.47 347.056  10
  -2  22  -3 4455.55 714.991   1
  -2 -22  -4 1588.46 210.422   8
  -2  22  -4 560.212 260.616  15
  -2 -22  -4 2055.22 503.941   3
  -2 -22  -4 1782.14 226.528   7
   2 -22   4 1261.52 212.444  13
  -2  22  -4 1761.16 233.279  12
  -2 -22  -4 1472.09 214.970  17
   2 -22   4 1863.61 278.419  11
  -2 -22  -4 1716.28 217.994  10
  -2  22  -4 1899.51 505.480   1
  -2  22  -5 7006.05 451.557  12
  -2 -22  -5 6876.64 423.538  10
  -2 -22  -5 6335.00 428.731  17
   2 -22   5 7040.13 440.566  13
  -2 -22  -5 6612.32 409.111   8
   2 -22   5 7658.25 585.437  11
  -2 -22  -6 14840.4 630.118  10
  -2 -22  -6 14009.6 605.591   8
  -2  22  -6 13740.8 644.530  12
   2 -22   6 14292.7 581.691   9
   2 -22   6 14371.5 878.012  11
  -2 -22  -6 13646.7 619.527  17
   2 -22   7 1445.86 185.044   9
  -2 -22  -7 1453.50 186.261   8
   2 -22   7 1327.70 200.900   6
  -2  22  -7 1486.43 208.871  12
  -2 -22  -7 1502.66 205.540  10
   2 -22   7 796.840 296.738  11
   2 -22   8 14583.9 1028.09  11
  -2  22  -8 16892.4 627.590  12
   2 -22   8 15434.6 549.897   9
   2 -22   8 15613.9 606.592   6
  -2 -22  -8 16939.1 598.690  10
  -2 -22  -8 15513.9 556.684   8
  -2  22  -9 68.1769 70.2154   8
  -2  22  -9 73.3096 69.3052  12
   2 -22   9 90.5626 56.5822   9
   2 -22   9 180.004 67.3578   6
   2  23 -10-19.9966 55.1081   8
   2  23 -10 34.2161 65.5944  12
  -2 -23  10-99.1768 57.8577   9
  -2 -23  10-28.6400 65.1788   6
   2 -23 -10 2.83867 60.8906  17
   2 -23  -9 27251.9 863.441  17
   2  23  -9 26487.9 799.476  12
  -2 -23   9 27350.2 844.991   6
  -2 -23   9 26478.7 762.218   9
   2 -23  -9 27768.4 834.913   8
   2  23  -8 888.942 152.503  12
   2 -23  -8 739.725 155.287   8
  -2 -23   8 727.673 163.189   6
   2 -23  -8 558.208 169.084  17
  -2 -23   8 317.863 501.608  11
  -2 -23   8 763.132 139.792   9
   2  23  -7 31042.7 963.935  12
  -2 -23   7 30879.8 913.343   9
  -2 -23   7 30952.3 1725.39  11
  -2 -23   7 30698.8 1031.20   6
   2 -23  -7 31244.4 1007.44   8
   2 -23  -7 31454.6 1070.39  17
  -2 -23   7 30766.4 995.200  13
   2 -23  -6-60.4271 119.305   8
  -2 -23   6 209.957 127.655   6
  -2 -23   6-253.151 339.468  11
  -2 -23   6-70.3940 123.613  13
   2 -23  -6 306.042 139.317  17
   2 -23  -5 1818.66 229.315   8
   2  23  -5 1398.85 482.547  15
   2 -23  -5 2385.80 486.474   2
  -2 -23   5 2354.53 273.202  13
   2 -23  -5 1805.33 222.526   7
  -2 -23   5 1599.58 356.814  11
  -2 -23   5 2082.31 252.635   6
   2 -23  -5 1947.96 267.298  17
  -2 -23   4 24971.2 918.179  13
  -2 -23   4 23028.7 1111.15  11
   2 -23  -4 24343.6 863.306   7
  -2 -23   4 24634.3 885.998   6
   2 -23  -4 24113.5 1547.81   2
   2 -23  -4 24213.8 914.677  17
   2  23  -4 24205.2 1688.33  15
   2 -23  -3 2052.36 429.872   2
  -2 -23   3 2089.44 251.815  13
  -2 -23   3 1640.75 203.950   7
  -2 -23   3 1840.69 278.150  11
  -2 -23   3 1563.13 201.617   6
  -2  23   3 1610.34 397.158  15
   2  23  -3 1544.11 443.459  15
   2 -23  -3 1695.67 231.718  17
   2 -23  -3 1851.91 220.619   7
  -2 -23   2 8007.42 474.709  13
  -2  23   2 6528.22 820.578  15
   2 -23  -2 7635.89 455.356   7
  -2 -23   2 9087.32 525.108  17
   2  23  -2 6855.28 804.513  15
   2 -23  -2 6606.91 715.950   2
   2 -23  -2 7717.10 461.886  17
  -2 -23   2 7588.75 435.080   7
   2  23  -1 43083.3 2034.38  15
  -2  23   1 43007.0 2210.48  15
  -2 -23   1 40698.3 1186.48   7
  -2 -23   1 42694.2 1242.64  13
  -2 -23   1 44950.0 1300.39  17
   2 -23  -1 41969.3 1235.44  17
   2 -23  -1 41560.4 1779.85   2
  -2  23   1 43487.1 1985.62   1
   2 -23  -1 45107.5 1256.88   7
   2 -23   0 15536.7 663.186   7
  -2  23   0 15946.0 1197.44   1
  -2 -23   0 15923.2 664.900   7
   2 -23   0 15944.8 662.724  11
  -2 -23   0 16495.0 714.302  17
  -2  23   0 15445.5 1307.75  15
  -2 -23  -1 9838.31 523.181   7
  -2  23  -1 9994.18 1004.08   1
   2 -23   1 9489.00 507.159   7
   2  23   1 9994.68 930.360  16
   2 -23   1 10729.8 549.454  11
  -2  23  -1 9773.65 1044.15  15
  -2 -23  -1 10176.5 462.792  10
  -2 -23  -1 10861.0 571.610  17
  -2 -23  -2 2092.96 260.475  17
  -2  23  -2 2283.01 530.770  15
  -2 -23  -2 1846.60 237.065   7
   2 -23   2 2470.04 270.466  13
   2 -23   2 1942.26 237.724   7
   2 -23   2 2496.70 278.296  11
  -2 -23  -2 2201.56 221.821  10
  -2  23  -2 2321.29 508.972   1
  -2 -23  -2 2329.34 492.073   3
   2 -23   3 30827.6 1046.94  13
  -2 -23  -3 30588.5 1007.18   7
  -2  23  -3 28878.0 1838.46   1
  -2 -23  -3 29263.8 1768.61   3
   2 -23   3 28216.4 934.704   7
   2 -23   3 33926.0 1142.51  11
  -2 -23  -3 29245.1 927.313  10
  -2  23  -3 29926.0 1930.76  15
  -2 -23  -3 29818.2 1024.30  17
  -2  23  -4 50.9622 338.779  15
  -2  23  -4 302.990 129.532  12
   2 -23   4 34.7604 103.838  13
   2 -23   4 74.1172 137.965  11
  -2 -23  -4-15.7784 100.277   7
  -2 -23  -4 20.5284 93.4672  10
  -2 -23  -4 6.90518 113.674  17
  -2 -23  -5 430.091 130.337   8
   2 -23   5 505.612 216.393  11
   2 -23   5 446.110 138.082  13
  -2  23  -5 448.172 140.324  12
  -2 -23  -5 262.510 118.211  10
  -2 -23  -5 533.514 142.817  17
   2 -23   6 2090.61 215.730   9
  -2 -23  -6 2361.86 246.157   8
  -2  23  -6 2555.55 271.155  12
   2 -23   6 2169.18 383.517  11
  -2 -23  -6 2146.29 249.761  10
   2 -23   6 2399.33 287.267   6
  -2 -23  -6 2430.72 256.748  17
  -2 -23  -7 3293.70 260.749   8
  -2  23  -7 3180.12 282.566  12
  -2 -23  -7 3809.41 289.741  10
   2 -23   7 3281.76 301.372   6
   2 -23   7 3317.02 252.003   9
   2 -23   7 2735.10 427.319  11
  -2  23  -8 9189.87 432.326  12
   2 -23   8 8392.68 759.458  11
   2 -23   8 9703.81 444.590   6
   2 -23   8 9034.81 378.371   9
   2 -23   9 10027.7 332.902   9
  -2  23  -9 10692.7 380.009   8
   2 -23   9 9934.43 360.447   6
   2  24 -10 5733.98 260.673   8
   2  24 -10 5533.22 248.183  12
  -2 -24  10 5328.27 266.788   6
  -2 -24  10 5487.39 230.292   9
   2 -24 -10 5332.31 268.206  17
   2  24  -9 333.399 96.1331  12
  -2 -24   9 277.155 82.3024   9
  -2 -24   9 395.095 113.881   6
   2 -24  -9 447.141 131.217  17
   2  24  -8 19166.4 675.985  12
   2 -24  -8 20490.2 780.185  17
   2 -24  -8 20459.1 737.837   8
  -2 -24   8 20180.4 755.707   6
  -2 -24   8 19603.7 645.703   9
   2 -24  -7 758.362 184.780  17
  -2 -24   7 307.418 107.641  13
  -2 -24   7 406.787 139.665   6
  -2 -24   7 520.608 398.494  11
   2 -24  -7 650.540 155.160   8
  -2 -24   7 351.562 97.1910   9
   2 -24  -6 729.395 161.153   8
  -2 -24   6 782.779 169.135   6
  -2 -24   6 661.822 155.308  13
  -2 -24   6 482.983 336.451  11
   2 -24  -6 992.532 198.832  17
   2 -24  -5 110606. 2522.05  17
   2 -24  -5 109781. 2378.00   7
  -2 -24   5 110474. 2497.83  13
  -2 -24   5 105375. 3098.31  11
  -2 -24   5 111177. 2481.71   6
  -2 -24   4 35356.8 1108.74   6
   2 -24  -4 35343.5 1090.67   7
   2  24  -4 31849.6 1991.71  15
  -2 -24   4 34987.0 1145.11  13
   2 -24  -4 33895.8 1875.99   2
  -2 -24   4 34002.3 1425.42  11
   2 -24  -4 35990.7 1153.59  17
   2  24  -3 3441.11 642.275  15
   2 -24  -3 3037.70 541.323   2
  -2 -24   3 2417.56 274.868  13
   2 -24  -3 2831.76 286.350   7
  -2 -24   3 2597.98 260.440   7
  -2  24   3 3116.99 595.353  15
   2 -24  -3 2337.63 280.860  17
  -2 -24   3 2055.13 332.365  11
  -2 -24   3 3012.29 285.358   6
  -2 -24   2 6367.31 405.283   7
   2 -24  -2 6907.25 452.105  17
  -2  24   2 6235.80 849.430  15
   2  24  -2 5780.16 729.867  15
  -2 -24   2 6846.69 442.035  13
   2 -24  -2 6451.23 426.760   7
   2 -24  -2 5751.61 693.050   2
   2  24  -1 8066.61 876.364  15
  -2 -24   1 7450.91 447.418   7
   2 -24  -1 7729.60 464.531   7
  -2  24   1 9016.50 1004.32  15
  -2 -24   1 7719.99 468.969  13
  -2  24   1 6904.21 800.364   1
   2 -24  -1 7497.78 433.968  11
  -2 -24   1 8156.30 505.993  17
   2 -24  -1 8440.80 490.495  17
  -2  24   0 379.993 248.008  15
  -2 -24   0 440.193 173.017  17
  -2 -24   0 532.276 134.227   7
   2 -24   0 430.893 140.769  11
  -2 -24   0 736.890 162.274  13
   2 -24   0 363.714 131.842  17
   2 -24   0 368.895 123.497   7
  -2  24   0 391.190 303.061   1
  -2 -24  -1 15161.2 651.508  13
   2 -24   1 14700.1 656.113  17
  -2  24  -1 16802.1 1408.06  15
  -2 -24  -1 15415.2 591.627  10
   2 -24   1 14879.2 658.486   7
  -2 -24  -1 15131.5 671.508   7
   2 -24   1 16741.8 712.848  11
   2  24   1 14799.7 1162.07  16
  -2  24  -1 16058.7 1286.76   1
  -2 -24  -1 16162.1 720.412  17
  -2  24  -2 63.0527 218.302  15
   2 -24   2 371.986 143.271   7
   2 -24   2 259.479 132.597  13
  -2  24  -2 816.303 392.415   1
  -2 -24  -2 604.936 183.798  17
   2 -24   2 227.071 140.966  11
  -2 -24  -2 130.542 104.697  10
  -2 -24  -2 297.806 125.847   7
  -2  24  -3 7014.45 953.190  15
  -2 -24  -3 8111.10 439.574  10
   2 -24   3 7911.09 501.306  13
  -2  24  -3 7093.92 911.875   1
   2 -24   3 7631.56 440.888   7
  -2 -24  -3 6912.90 877.430   3
   2 -24   3 9026.63 566.116  11
  -2 -24  -3 8329.71 507.819  17
  -2 -24  -3 7736.51 465.232   7
  -2 -24  -4 10783.1 577.275  17
  -2 -24  -4 11513.0 562.683   7
   2 -24   4 10909.3 586.264  13
  -2  24  -4 10897.5 555.713  12
  -2 -24  -4 11716.7 544.374  10
   2 -24   4 13155.8 721.365  11
   2 -24   5 15708.6 682.627  13
  -2  24  -5 15315.1 670.504  12
  -2 -24  -5 15704.5 648.428  10
  -2 -24  -5 15352.5 681.858  17
   2 -24   6 26157.6 860.668  13
  -2  24  -6 27538.9 918.210  12
   2 -24   6 28187.0 981.048   6
  -2 -24  -6 26475.3 894.698  17
  -2 -24  -6 28086.2 884.600  10
   2 -24   6 27344.4 1247.29  11
   2 -24   7 5613.70 375.755   6
  -2  24  -7 5447.32 351.063  12
   2 -24   7 4416.83 551.507  11
  -2 -24  -7 5474.48 340.800  10
   2 -24   7 5178.26 289.898   9
  -2  24  -8 6751.29 348.861  12
   2 -24   8 6382.62 286.762   9
   2 -24   8 6186.16 647.157  11
   2 -24   8 6623.94 348.129   6
   2 -24   9 920.165 98.9154   6
  -2  24  -9 1042.86 109.442   8
  -2  24  -9 888.325 105.043  12
   2  25 -10 1259.22 113.568   8
  -2 -25  10 1107.89 118.043   6
   2 -25 -10 1089.99 113.593  17
   2  25  -9 7845.94 339.748  12
  -2 -25   9 8448.26 394.507   6
   2 -25  -9 7623.26 391.895  17
  -2 -25   9 7505.37 306.960   9
   2  25  -8 4207.72 275.169  12
  -2 -25   8 4716.33 332.197   6
   2 -25  -8 4120.13 328.476  17
  -2 -25   8 4352.60 767.762  11
  -2 -25   8 4133.16 249.557   9
  -2 -25   7 19.5619 97.5789  13
  -2 -25   7 53.8468 363.513  11
   2 -25  -7 150.060 129.868  17
  -2 -25   7-40.1101 105.021   6
  -2 -25   6 3152.15 304.266  13
  -2 -25   6 3113.44 303.337   6
  -2 -25   6 2798.79 572.398  11
   2 -25  -6 3055.82 331.175  17
  -2 -25   5 773.806 317.994  11
  -2 -25   5 761.764 168.491   6
  -2 -25   5 849.343 193.010  13
   2 -25  -5 752.835 190.977  17
   2 -25  -5 779.133 158.795   7
   2  25  -4 1686.66 474.634  15
  -2 -25   4 1395.03 231.372  13
   2 -25  -4 1536.28 200.437   7
  -2 -25   4 1553.98 372.920  11
  -2 -25   4 1560.09 219.582   6
   2 -25  -4 1626.17 237.986  17
   2  25  -3 1949.66 511.699  15
  -2  25   3 2145.90 535.526  15
   2 -25  -3 2087.61 246.066   7
   2 -25  -3 1874.08 246.672  17
  -2 -25   3 1721.95 222.235   6
  -2 -25   3 1929.90 362.793  11
   2 -25  -3 2201.35 500.116   2
  -2 -25   3 1829.49 216.331   7
  -2 -25   3 2209.49 267.634  13
  -2  25   2 54028.8 2606.22  15
   2 -25  -2 59792.7 1558.35  13
  -2 -25   2 63527.7 1631.31  13
   2 -25  -2 57866.4 2348.58   2
   2 -25  -2 61577.4 1589.83   7
  -2 -25   2 56079.4 1506.69   7
   2  25  -2 56565.7 2589.03  15
   2 -25  -2 59481.9 1594.11  17
  -2  25   1 11570.7 1192.60  15
   2 -25  -1 11219.5 571.649   7
   2 -25  -1 11918.3 595.971  13
  -2 -25   1 10236.4 538.381   7
  -2 -25   1 11122.0 579.676  13
  -2 -25   1 11536.8 617.150  17
   2 -25  -1 10629.9 563.541  17
   2 -25  -1 10664.6 537.878  11
  -2 -25   0 15602.2 681.844   7
   2 -25   0 15561.5 681.418   7
  -2 -25   0 15044.0 715.513  17
  -2  25   0 14464.3 1210.65   1
  -2 -25   0 14814.4 672.137  13
   2 -25   0 16132.2 688.149  11
  -2  25   0 15151.8 1351.44  15
   2 -25   0 15706.7 711.804  13
   2  25   0 14040.9 1190.38  16
   2 -25   0 14988.1 676.066  17
   2 -25   1 2042.09 252.082  17
  -2 -25  -1 2736.01 283.297   7
  -2 -25  -1 1748.12 200.284  10
  -2 -25  -1 2200.29 258.604  13
   2 -25   1 2230.74 279.687  13
   2 -25   1 1739.98 228.604   7
   2 -25   1 2248.41 269.890  11
  -2 -25  -1 1731.08 241.797  17
  -2  25  -1 1154.76 444.443   1
  -2  25  -1 2238.62 583.045  15
  -2 -25  -2 22184.9 842.850   7
  -2  25  -2 22925.7 1708.20  15
   2 -25   2 22721.8 882.097  13
  -2  25  -2 21675.9 1572.03   1
  -2 -25  -2 22634.7 875.812  17
   2 -25   2 24254.6 923.793  11
   2 -25   2 20189.0 792.113   7
  -2 -25  -2 20106.2 724.608  10
   2 -25   3 4427.79 331.483   7
   2 -25   3 5584.10 452.054  11
  -2 -25  -3 4625.46 359.553   7
  -2 -25  -3 5081.38 345.899  10
  -2 -25  -3 4672.82 382.789  17
   2 -25   3 5119.04 410.383  13
  -2 -25  -4 8325.39 504.279  17
  -2 -25  -4 8621.99 482.741   7
   2 -25   4 7925.69 494.967  13
  -2 -25  -4 7881.99 442.590  10
  -2 -25  -5 3718.29 300.816  10
  -2 -25  -5 3838.58 329.887  17
  -2  25  -5 3607.93 310.123  12
   2 -25   5 3983.16 438.907  11
   2 -25   5 3584.19 335.958   6
   2 -25   5 3735.77 322.756  13
   2 -25   6 20385.6 737.983  13
  -2  25  -6 23365.6 801.261  12
   2 -25   6 21329.1 1077.80  11
  -2 -25  -6 23557.5 774.467  10
   2 -25   6 22261.0 841.776   6
  -2 -25  -6 22756.4 790.366  17
  -2  25  -7 122.011 83.4888  12
   2 -25   7 91.2333 244.448  11
  -2 -25  -7 14.7236 94.1259  10
   2 -25   7 69.3374 102.938   6
  -2  25  -8 461.699 100.972  12
   2 -25   8 314.413 95.9748   6
  -2  25  -9 2393.74 139.452   8
   2  26 -10 1134.99 94.4484   8
  -2 -26  10 1365.06 112.769   6
  -2 -26   9 2225.51 192.180   6
   2 -26  -9 2074.59 193.973  17
   2 -26  -8 1731.78 216.285  17
  -2 -26   8 1946.86 218.362   6
  -2 -26   8 1387.66 494.421  11
  -2 -26   7 251.847 113.177  13
  -2 -26   7 649.715 394.131  11
   2 -26  -7 469.847 160.660  17
  -2 -26   7 452.415 143.968   6
  -2 -26   6 541.352 148.074  13
  -2 -26   6 16.0837 319.816  11
  -2 -26   6 491.489 152.587   6
   2 -26  -6 564.738 168.118  17
  -2 -26   5 2502.67 281.615  13
  -2 -26   5 1813.12 421.287  11
  -2 -26   5 2537.76 271.450   6
   2 -26  -5 2583.19 251.586   7
   2 -26  -5 2421.75 284.646  17
  -2 -26   4 20793.2 750.380   7
   2 -26  -4 23311.0 837.578   7
  -2 -26   4 21558.9 873.270  13
  -2 -26   4 19403.5 1096.67  11
  -2 -26   4 22770.6 838.861   6
   2 -26  -4 22501.0 881.929  17
  -2 -26   3 28529.5 1011.41  13
  -2 -26   3 26713.4 1205.75  11
   2  26  -3 29396.3 1871.70  15
  -2 -26   3 25988.6 895.609   7
   2 -26  -3 27813.1 1644.88   2
   2 -26  -3 28327.7 968.683   7
   2 -26  -3 28943.4 1015.47  17
  -2 -26   3 27486.1 925.033   6
   2  26  -2 194.140 237.495  15
   2 -26  -2 277.031 120.948   7
  -2 -26   2 275.534 121.243   7
  -2  26   2 359.185 317.943  15
   2 -26  -2-117.520 126.386  17
   2 -26  -2 133.913 106.422  13
  -2 -26   2 275.883 157.700  13
   2 -26  -1 416.866 133.801  17
  -2 -26   1 372.416 137.834   7
  -2  26   1 158.881 348.929  15
  -2 -26   1 801.005 171.915  13
   2 -26  -1 429.397 154.636  13
   2 -26  -1 181.067 122.604  11
   2 -26  -1 493.737 151.641   7
  -2 -26   1 497.667 192.503  17
   2  26   0 343.341 196.805  16
  -2  26   0 882.875 416.344  15
  -2 -26   0 616.277 161.675  13
   2 -26   0 532.773 175.026  13
  -2 -26   0 778.448 172.434   7
   2 -26   0 1070.95 197.097   7
  -2  26   0 647.871 331.284   1
   2 -26   0 502.510 151.173  17
   2 -26   0 694.368 161.165  11
  -2 -26   0 668.935 182.090  17
  -2 -26  -1 12149.5 599.757   7
   2 -26   1 12695.5 641.637  13
  -2  26  -1 10347.7 1075.31   1
  -2 -26  -1 10914.1 557.090  13
   2 -26   1 12581.1 626.501  11
  -2  26  -1 13895.3 1325.71  15
  -2 -26  -1 11299.8 500.386  10
   2 -26   1 11167.7 572.455  17
  -2 -26  -1 11427.0 620.731  17
   2 -26   1 11194.0 579.456   7
  -2 -26  -2 10965.0 568.358   7
   2 -26   2 10142.9 572.013  13
   2 -26   2 10240.1 536.377   7
   2 -26   2 10589.4 602.199  11
  -2 -26  -2 9828.26 476.669  10
  -2 -26  -2 10451.5 581.266  17
  -2 -26  -3 5755.46 401.925   7
   2 -26   3 5369.45 422.554  13
   2 -26   3 5596.54 372.246   7
   2 -26   3 6291.83 483.721  11
  -2 -26  -3 5654.09 360.239  10
  -2 -26  -3 5433.22 416.466  17
  -2 -26  -4 3276.62 320.865  17
  -2 -26  -4 3928.43 302.933  10
  -2 -26  -4 3546.63 310.047   7
   2 -26   4 3453.54 326.169  13
  -2  26  -5 1023.14 170.841  12
   2 -26   5 1429.96 287.124  11
  -2 -26  -5 1232.94 181.024  10
   2 -26   5 1225.84 213.398   6
   2 -26   5 1352.85 200.015  13
  -2 -26  -5 1327.51 204.558  17
   2 -26   6 5911.69 352.398  13
  -2  26  -6 6537.64 380.055  12
  -2 -26  -6 6309.97 377.213  17
  -2 -26  -6 6727.49 372.451  10
   2 -26   6 6258.39 595.975  11
   2 -26   6 6460.48 418.975   6
  -2  26  -7 144.843 85.2531  12
   2 -26   7 15.9000 237.603  11
  -2 -26  -7 131.263 95.1226  10
   2 -26   7 74.5587 93.7866   6
   2 -26   8 4295.42 505.932  11
   2 -26   8 4887.86 267.116   6
  -2  26  -8 4421.00 239.569  12
   2 -27  -9 3041.28 214.253  17
  -2 -27   9 3288.66 219.254   6
  -2 -27   8 6689.15 818.248  11
  -2 -27   8 6585.78 367.979   6
   2 -27  -8 6232.33 370.852  17
   2 -27  -7 246.633 137.061  17
  -2 -27   7-218.572 356.030  11
  -2 -27   7-42.5425 102.736   6
  -2 -27   7 217.909 111.499  13
   2 -27  -6 29262.8 1013.76  17
  -2 -27   6 29075.0 978.958  13
  -2 -27   6 30612.3 1625.34  11
  -2 -27   6 30481.9 981.715   6
  -2 -27   5 5566.10 659.913  11
   2 -27  -5 5944.65 372.239   7
  -2 -27   5 5160.10 404.112  13
  -2 -27   5 5868.24 402.821   6
   2 -27  -5 5948.67 436.063  17
  -2 -27   4 25433.1 945.421  13
  -2 -27   4 24200.3 814.636   7
   2 -27  -4 24545.8 875.617   7
  -2 -27   4 23086.1 1223.31  11
  -2 -27   4 26143.1 899.823   6
   2 -27  -4 26481.3 969.937  17
   2 -27  -3 5290.99 388.481   7
  -2 -27   3 5093.01 406.752  13
  -2 -27   3 3774.87 450.982  11
  -2 -27   3 5252.81 365.536   6
   2 -27  -3 5146.16 400.230  17
  -2 -27   3 5118.00 363.368   7
   2 -27  -2 17802.7 729.087  13
  -2 -27   2 17990.5 770.535  13
   2 -27  -2 16957.5 756.928  17
  -2 -27   2 16678.7 701.387   7
   2 -27  -2 17118.6 737.856   7
  -2 -27   1 38120.1 1201.06  13
  -2 -27   1 36581.6 1147.93   7
   2 -27  -1 38490.6 1190.65  13
   2 -27  -1 37834.4 1181.16   7
  -2 -27   1 37059.6 1227.41  17
   2 -27  -1 38427.2 1201.54  17
   2 -27  -1 39085.8 1151.49  11
  -2  27   1 36372.5 2173.40  15
  -2  27   0 42102.3 2382.17  15
  -2 -27   0 42326.4 1275.30   7
  -2 -27   0 46340.5 1322.80  13
   2 -27   0 46066.3 1347.48  13
   2 -27   0 43851.7 1296.06   7
   2 -27   0 44732.6 1298.24  11
   2 -27   0 42921.5 1288.69  17
  -2 -27   0 43249.7 1346.35  17
   2 -27   1 5921.82 410.601   7
  -2 -27  -1 6199.02 429.545   7
  -2 -27  -1 5993.99 356.450  10
  -2 -27  -1 6715.88 424.395  13
   2 -27   1 5586.50 407.593  17
   2 -27   1 6907.32 463.763  13
   2 -27   1 6195.86 440.882  11
  -2 -27  -1 6338.21 461.549  17
  -2 -27  -2 5025.26 382.234   7
  -2 -27  -2 5117.95 405.080  17
   2 -27   2 4434.80 348.546   7
   2 -27   2 4974.94 412.589  13
   2 -27   2 5149.45 421.699  11
  -2 -27  -2 4105.67 298.452  10
  -2 -27  -3 1169.88 195.072   7
   2 -27   3 1024.69 199.772  13
   2 -27   3 1001.71 167.953   7
   2 -27   3 1470.93 253.700  11
  -2 -27  -3 1006.56 159.461  10
  -2 -27  -3 1057.99 206.859  17
  -2 -27  -4 21093.9 774.631   7
  -2 -27  -4 20890.4 726.230  10
   2 -27   4 19514.1 805.861   6
  -2 -27  -4 20686.9 812.881  17
   2 -27   4 20824.7 824.717  13
   2 -27   5 13886.0 616.842  13
  -2 -27  -5 13737.9 615.548  17
  -2  27  -5 13596.5 563.997  12
   2 -27   5 15609.1 851.696  11
  -2 -27  -5 13221.0 551.160  10
   2 -27   5 13775.1 638.600   6
  -2  27  -6 155.971 92.2362  12
   2 -27   6 121.432 75.3863  13
   2 -27   6 177.360 225.074  11
  -2 -27  -6 339.293 116.137  10
   2 -27   6 526.116 152.822   6
  -2 -27  -6 100.306 97.6148  17
  -2  27  -7 1968.01 176.949  12
   2 -27   7 2126.69 410.595  11
   2 -27   7 2184.39 208.080   6
  -2 -27  -7 2194.91 189.888  10
  -2  27  -8 23.0256 42.7193  12
   2 -27   8 39.3186 51.3850   6
   2 -28  -9 1070.30 122.980  17
  -2 -28   9 1048.04 124.560   6
  -2 -28   8 1.78450 74.1439   6
  -2 -28   8 233.416 318.510  11
   2 -28  -8 32.8515 94.8984  17
  -2 -28   7 258.128 113.404  13
  -2 -28   7 425.230 130.119   6
   2 -28  -7 185.417 106.477  17
  -2 -28   6 3390.78 616.684  11
  -2 -28   6 3550.34 299.063   6
  -2 -28   6 2972.85 284.058  13
   2 -28  -6 2936.81 299.367  17
   2 -28  -5 35167.6 1030.51   7
  -2 -28   5 36720.6 1151.91  13
   2 -28  -5 37864.4 1178.76  17
  -2 -28   5 34210.5 1612.88  11
  -2 -28   5 36812.0 1105.56   6
  -2 -28   4 50057.9 1332.69   7
  -2 -28   4 54689.4 1530.83  13
  -2 -28   4 53431.0 1971.80  11
  -2 -28   4 55596.5 1442.21   6
   2 -28  -4 56030.9 1536.92  17
   2 -28  -4 55155.8 1439.11   7
  -2 -28   3 11076.9 601.904  13
   2 -28  -3 11588.4 610.295  17
   2 -28  -3 11555.2 582.893   7
  -2 -28   3 12088.6 556.882   6
  -2 -28   3 11396.9 548.313   7
  -2 -28   3 9842.00 738.614  11
  -2 -28   2 40.8506 110.708  13
   2 -28  -2 263.433 121.159  13
  -2 -28   2 69.7856 110.859   7
   2 -28  -2 52.8208 120.870  17
   2 -28  -2 84.9669 100.223   7
  -2 -28   1 33177.3 1082.38   7
  -2 -28   1 33849.3 1117.66  13
   2 -28  -1 35600.9 1131.28  13
   2 -28  -1 33530.7 1107.06   7
   2 -28  -1 35690.0 1085.92  11
  -2 -28   1 34444.3 1165.23  17
   2 -28  -1 34397.6 1129.03  17
  -2 -28   0 4934.93 412.814  17
  -2 -28   0 4029.78 344.860   7
  -2 -28   0 4630.43 360.485  13
   2 -28   0 4050.84 344.674   7
   2 -28   0 3994.02 351.412  11
   2 -28   0 4590.58 374.026  17
   2 -28   0 3976.23 360.905  13
  -2 -28  -1 13898.5 624.510  13
   2 -28   1 14371.8 655.744   7
  -2 -28  -1 14285.5 666.817   7
   2 -28   1 14667.7 696.976  11
  -2 -28  -1 14302.5 696.383  17
   2 -28   1 14999.7 703.963  13
  -2 -28  -2 349.285 142.906   7
   2 -28   2 295.041 115.804   7
  -2 -28  -2 314.354 105.501  10
   2 -28   2 292.351 156.910  11
   2 -28   2 353.861 145.606  13
   2 -28   2 262.606 113.318   6
  -2 -28  -2 357.908 170.431  17
  -2 -28  -3 6521.22 423.666   7
  -2 -28  -3 7074.35 461.897  17
  -2 -28  -3 6368.81 368.410  10
   2 -28   3 6369.84 429.783   6
   2 -28   3 6375.86 395.132   7
   2 -28   3 6803.90 459.531  13
   2 -28   4 17684.9 738.277  13
  -2 -28  -4 17550.3 731.531  17
  -2 -28  -4 17321.4 680.854   7
  -2 -28  -4 17673.1 642.828  10
   2 -28   4 17308.1 726.032   6
   2 -28   5 22125.3 790.043  13
   2 -28   5 24866.0 1100.91  11
  -2 -28  -5 22355.0 725.547  10
   2 -28   5 23719.4 839.092   6
  -2 -28  -5 22644.0 798.960  17
   2 -28   6 2200.52 203.393  13
  -2  28  -6 2511.20 204.423  12
   2 -28   6 2445.27 381.582  11
  -2 -28  -6 2452.32 223.970  17
   2 -28   6 2648.74 249.782   6
  -2 -28  -6 2347.71 203.870  10
  -2  28  -7 681.534 104.799  12
   2 -28   7 503.214 213.751  11
   2 -28   7 608.750 113.482   6
   2 -28   8-29.4266 202.682  11
  -2  28  -8-49.4112 47.7927   8
   2 -28   8 8.36547 44.8961   6
  -2 -29   9 47.6872 48.3140   6
   2  29  -9 95.9915 41.2628   8
  -2 -29   8 5952.65 312.061   6
   2 -29  -8 5297.00 307.507  17
  -2 -29   7 236.265 323.658  11
  -2 -29   7 387.345 116.469   6
  -2 -29   7 519.362 122.117  13
   2 -29  -7 301.114 120.856  17
  -2 -29   6 5687.28 700.134  11
  -2 -29   6 6365.02 395.712  13
  -2 -29   6 6302.17 384.204   6
   2 -29  -6 6421.14 416.210  17
  -2 -29   5 4917.94 376.838  13
   2 -29  -5 4656.86 317.124   7
  -2 -29   5 4017.32 575.260  11
  -2 -29   5 4676.93 341.585   6
   2 -29  -5 4643.14 379.235  17
  -2 -29   4 3000.31 259.925   7
   2 -29  -4 3134.34 281.871   7
   2 -29  -4 3028.43 311.949  17
  -2 -29   4 3075.19 309.422  13
  -2 -29   4 3622.43 528.060  11
  -2 -29   4 3554.59 298.207   6
  -2 -29   3 519.258 123.049   6
   2 -29  -3 371.343 138.724  17
  -2 -29   3 181.532 131.644  13
  -2 -29   3 149.637 115.264   7
   2 -29  -3 114.613 119.458   7
  -2 -29   2 254.923 122.700  13
   2 -29  -2 299.936 127.845  17
   2 -29  -2 319.670 140.329  13
   2 -29  -2 303.662 133.520   7
  -2 -29   2 186.463 116.612   7
   2 -29  -1 18902.5 772.456  13
   2 -29  -1 17981.4 725.176  11
   2 -29  -1 18817.6 771.459   7
  -2 -29   1 17332.2 731.367   7
  -2 -29   1 18255.6 772.519  13
   2 -29  -1 17937.9 765.365  17
   2 -29   0 9982.34 559.670  13
  -2 -29   0 10411.9 598.847  17
  -2 -29   0 10219.3 553.281   7
   2 -29   0 11101.5 577.355  11
  -2 -29   0 9659.06 534.082  13
   2 -29   0 9956.26 545.151   7
   2 -29   0 9308.83 534.940  17
  -2 -29  -1 1554.44 204.115  13
   2 -29   1 1331.00 226.505  13
   2 -29   1 1355.91 203.231   7
  -2 -29  -1 1119.39 201.584   7
   2 -29   1 1377.88 228.523  11
  -2 -29  -1 1835.55 265.081  17
   2 -29   2 4542.20 345.595   7
   2 -29   2 5163.51 402.423  13
   2 -29   2 5514.27 442.040  11
  -2 -29  -2 5047.41 379.085   7
  -2 -29  -2 4602.28 386.632  17
   2 -29   2 4359.36 339.691   6
  -2 -29  -2 4543.07 301.536  10
   2 -29   3 1570.71 233.307  13
   2 -29   3 1983.65 307.558  11
  -2 -29  -3 1580.15 216.745   7
   2 -29   3 1589.54 195.938   7
  -2 -29  -3 1601.46 192.174  10
   2 -29   3 1400.71 208.551   6
  -2 -29  -3 1658.88 235.952  17
  -2 -29  -4 744.848 153.938   7
   2 -29   4 655.642 162.879  13
   2 -29   4 479.469 222.445  11
  -2 -29  -4 502.791 118.235  10
   2 -29   4 524.281 145.630   6
  -2 -29  -4 568.177 156.886  17
   2 -29   5 11634.2 744.787  11
   2 -29   5 11615.9 528.492  13
   2 -29   5 12074.1 545.886   6
  -2 -29  -5 11080.0 459.467  10
  -2 -29  -5 11771.8 532.238  17
  -2 -29  -6 290.751 94.7640  17
   2 -29   6 89.8289 65.9024  13
   2 -29   6 331.901 108.519   6
  -2 -29  -6 225.508 86.0367  10
   2 -29   7 1241.74 328.002  11
   2 -29   7 1298.62 144.375   6
  -2 -30   8 740.561 110.752   6
   2 -30  -8 479.043 105.837  17
  -2 -30   7 1280.19 157.979  13
   2 -30  -7 1333.35 178.215  17
  -2 -30   7 1387.59 170.857   6
  -2 -30   6 696.054 366.249  11
   2 -30  -6 949.747 180.448  17
  -2 -30   6 873.103 151.959   6
  -2 -30   6 984.606 163.636  13
   2 -30  -5 266.016 134.049  17
   2 -30  -5 196.542 87.9748   7
  -2 -30   5 268.018 124.411  13
  -2 -30   5 185.970 261.170  11
  -2 -30   5 404.322 123.916   6
  -2 -30   4 4072.90 289.657   7
   2 -30  -4 3549.60 290.317   7
   2 -30  -4 3660.80 330.047  17
  -2 -30   4 4123.10 358.713  13
  -2 -30   4 3126.77 500.203  11
  -2 -30   4 4030.84 310.891   6
  -2 -30   3 12623.0 638.179  13
  -2 -30   3 12095.7 552.703   7
   2 -30  -3 12833.9 597.288   7
   2 -30  -3 12171.2 619.165  17
  -2 -30   3 12315.7 535.582   6
  -2 -30   2 93.2770 114.198  13
   2 -30  -2 95.6609 97.5706  13
  -2 -30   2 84.1001 95.8682   7
   2 -30  -2 72.6063 113.218   7
   2 -30  -2 13.2654 113.402  17
  -2 -30   1 17.7611 121.792  13
   2 -30  -1 192.102 121.098  13
   2 -30  -1 12.3426 116.468   7
   2 -30  -1-45.7066 123.058  17
  -2 -30   1 58.5363 107.215   7
   2 -30  -1 259.434 142.566  11
  -2 -30   0 3908.74 331.732  13
  -2 -30   0 4070.48 347.305   7
   2 -30   0 4158.38 351.047   7
   2 -30   0 4269.48 354.199  11
  -2 -30   0 4243.97 400.812  17
   2 -30   0 4022.18 345.424  17
   2 -30   0 4222.67 358.119  13
  -2 -30  -1 61065.4 1594.77   7
  -2 -30  -1 59467.9 1507.03  13
   2 -30   1 57700.6 1549.48   7
   2 -30   1 60652.1 1623.78  13
   2 -30   1 65357.3 1681.70  11
  -2 -30  -1 61011.1 1645.63  17
  -2 -30  -2 108.457 130.351   7
   2 -30   2-172.361 138.946  13
   2 -30   2 173.208 101.723   7
   2 -30   2 59.4587 136.518  11
   2 -30   2 40.3212 79.4573   6
  -2 -30  -2-78.3977 87.9624  10
  -2 -30  -2 35.3577 123.043  17
   2 -30   3 4025.42 347.145  13
   2 -30   3 3539.52 277.321   7
  -2 -30  -3 3562.55 320.219  17
   2 -30   3 3456.91 293.874   6
  -2 -30  -3 3401.86 248.342  10
   2 -30   3 4432.92 411.601  11
  -2 -30  -3 3816.71 311.819   7
  -2 -30  -4 1591.29 189.892   7
   2 -30   4 1538.35 216.608  13
   2 -30   4 1269.46 282.853  11
  -2 -30  -4 1375.55 162.547  10
   2 -30   4 1638.79 202.372   6
  -2 -30  -4 1584.77 213.212  17
   2 -30   5 437.956 120.491  13
   2 -30   5 139.199 208.981  11
  -2 -30  -5 404.804 104.977  10
   2 -30   5 329.875 118.034   6
  -2 -30  -5 246.174 113.536  17
   2 -30   6 8833.83 642.580  11
   2 -30   6 8264.30 349.022  13
  -2 -30  -6 8061.23 354.034  17
   2 -30   6 9725.99 420.604   6
  -2 -30  -6 8707.87 344.560  10
   2 -30   7 170.994 186.899  11
   2 -30   7-25.3513 60.6038   6
  -2 -31   8 1945.83 153.112   6
   2 -31  -8 1857.37 156.895  17
  -2 -31   7 669.911 110.227  13
  -2 -31   7 935.327 131.708   6
   2 -31  -7 579.025 121.444  17
  -2 -31   7 926.747 358.688  11
  -2 -31   6 18710.2 666.867  13
  -2 -31   6 18641.5 1194.07  11
  -2 -31   6 18295.1 636.092   6
   2 -31  -6 18596.0 686.808  17
   2 -31  -5 1953.19 238.904  17
   2 -31  -5 1769.57 184.537   7
  -2 -31   5 1832.39 226.276  13
  -2 -31   5 2118.30 214.110   6
   2 -31  -4 54611.3 1450.65  17
  -2 -31   4 54820.2 1449.65  13
  -2 -31   4 53476.8 1320.28   6
   2 -31  -4 51886.4 1327.89   7
  -2 -31   4 49423.5 1917.53  11
  -2 -31   4 50171.7 1252.72   7
   2 -31  -3 150.114 131.721  17
  -2 -31   3 236.344 143.873  13
   2 -31  -3 193.326 110.412   7
  -2 -31   3 127.098 92.9306   7
  -2 -31   2 16484.4 722.464  13
   2 -31  -2 15628.9 681.231   7
   2 -31  -2 16360.9 660.274  13
  -2 -31   2 15854.7 656.564   7
   2 -31  -2 16231.0 711.871  17
   2 -31  -1 3789.37 323.236  13
  -2 -31   1 3637.91 315.485   7
  -2 -31   1 4008.46 339.458  13
   2 -31  -1 3736.10 331.529  17
   2 -31  -1 3738.78 329.055   7
  -2 -31   0 24212.9 863.016  13
   2 -31   0 24325.9 879.261   7
  -2 -31   0 24887.7 887.963   7
   2 -31   0 25374.7 909.099  13
   2 -31   0 23969.3 869.725  17
   2 -31   0 27037.5 925.444  11
  -2 -31  -1 11303.6 594.053  17
  -2 -31  -1 10861.3 553.885   7
   2 -31   1 10990.7 575.670  13
   2 -31   1 11258.0 604.850  11
   2 -31   1 9792.32 518.802   7
  -2 -31  -2 7940.46 458.243   7
  -2 -31  -2 8225.72 498.558  17
   2 -31   2 8512.47 546.957  11
   2 -31   2 6981.85 393.314   6
   2 -31   2 7888.26 480.377  13
   2 -31   2 7479.04 423.071   7
   2 -31   3 931.286 147.972   7
  -2 -31  -3 945.774 186.905  17
  -2 -31  -3 829.330 157.733   7
   2 -31   3 878.494 219.333  11
  -2 -31  -3 740.265 114.363  10
   2 -31   3 720.771 149.980   6
   2 -31   3 784.283 175.611  13
  -2 -31  -4 24508.1 761.783   7
   2 -31   4 25675.2 847.436  13
  -2 -31  -4 24342.5 823.919  17
   2 -31   4 26729.7 1085.83  11
   2 -31   4 25596.8 808.047   6
  -2 -31  -4 24452.9 702.501  10
   2 -31   5 5638.73 510.615  11
   2 -31   5 6598.84 353.891   6
  -2 -31  -5 6448.29 295.897  10
  -2 -31  -5 5605.06 333.714  17
   2 -31   5 6478.67 350.869  13
   2 -31   6 577.020 91.6327  13
  -2 -31  -6 651.366 108.861  17
   2 -31   6 807.597 246.819  11
   2 -31   6 488.552 100.887   6
   2 -31   7-150.775 211.900  11
   2 -31   7 44.5264 46.9464   6
  -2 -32   8 3165.52 168.595   6
   2 -32  -8 2997.43 168.718  17
   2 -32  -7 2643.84 205.018  17
  -2 -32   7 2331.80 178.686  13
   2 -32  -6 11673.4 502.831  17
  -2 -32   6 11384.8 475.811  13
  -2 -32   6 11398.7 893.176  11
  -2 -32   6 11700.5 456.803   6
  -2 -32   5 12851.9 944.879  11
  -2 -32   5 12174.8 544.434  13
   2 -32  -5 11646.8 451.980   7
  -2 -32   5 12191.8 489.277   6
   2 -32  -5 12382.7 554.748  17
  -2 -32   4 228.888 129.607  13
  -2 -32   4 193.399 89.6870   7
   2 -32  -4 215.839 100.215   7
  -2 -32   4 241.438 90.7997   6
  -2 -32   4 320.483 270.574  11
   2 -32  -4 341.628 158.304  17
  -2 -32   3 13189.6 552.767   7
  -2 -32   3 15013.1 652.559  13
   2 -32  -3 14068.2 598.404   7
   2 -32  -3 14275.0 638.264  17
   2 -32  -2 1060.48 184.579   7
  -2 -32   2 1268.21 193.040   7
   2 -32  -2 1402.29 214.504  17
   2 -32  -2 903.396 163.320  13
  -2 -32   2 1217.63 207.953  13
  -2 -32   1 6507.40 415.147  13
   2 -32  -1 6536.03 411.903  13
   2 -32  -1 6394.92 417.909   7
   2 -32  -1 6775.59 429.220  17
  -2 -32   1 6422.80 405.169   7
  -2 -32   0 35378.8 1096.65   7
  -2 -32   0 37234.3 1090.03  13
   2 -32   0 35828.5 1102.05   7
   2 -32   0 39562.6 1162.96  11
   2 -32   0 37674.1 1136.32  13
   2 -32   1 157.515 154.210  11
  -2 -32  -1 97.0505 108.274   7
   2 -32   1 0.33780 115.272  13
   2 -32   1-40.9937 101.146   7
  -2 -32  -1 306.929 181.300  17
   2 -32   2 392.594 172.303  11
   2 -32   2 375.024 108.652   7
   2 -32   2 397.072 146.607  13
   2 -32   2 337.404 90.8373   6
  -2 -32  -2 256.406 116.909   7
  -2 -32  -2 361.692 163.462  17
   2 -32   3 2390.97 208.142   7
   2 -32   3 2780.06 274.276  13
   2 -32   3 2540.02 313.709  11
  -2 -32  -3 2767.76 274.059  17
   2 -32   3 2570.43 224.528   6
  -2 -32  -3 2784.62 243.637   7
   2 -32   4 58.8782 89.8821  13
  -2 -32  -4 32.6287 72.2432   7
  -2 -32  -4 72.0635 57.6297  10
   2 -32   4 84.3578 83.4232   6
  -2 -32  -4 136.442 120.916  17
  -2 -32  -5 465.984 110.947  17
   2 -32   5 366.138 98.6532  13
  -2 -32  -5 414.834 79.0548  10
   2 -32   5 606.070 111.984   6
   2 -32   6 652.683 219.129  11
   2 -32   6 1012.31 114.734   6
  -2 -33   7 5086.93 235.379   6
   2 -33  -7 5120.15 261.004  17
  -2 -33   6 2868.95 222.581  13
  -2 -33   6 3146.12 208.325   6
   2 -33  -6 2816.46 229.443  17
   2 -33  -5 5951.49 290.509   7
  -2 -33   5 6873.56 380.514  13
  -2 -33   5 6713.56 653.842  11
  -2 -33   5 6543.83 321.783   6
   2 -33  -5 6620.45 381.416  17
  -2 -33   4 109.135 104.898  13
   2 -33  -4 26.7179 104.353  17
  -2 -33   4 191.227 76.3478   6
   2 -33  -4 40.5279 75.9379   7
   2 -33  -3 423.926 148.420  17
   2 -33  -3 281.498 114.009   7
  -2 -33   3 257.453 124.703  13
  -2 -33   3 267.636 99.9615   7
  -2 -33   2 69.1187 103.147   7
  -2 -33   2 10.6326 113.991  13
   2 -33  -2 127.474 76.8047  13
   2 -33  -2 137.538 110.731   7
   2 -33  -2 257.682 126.338  17
   2 -33  -1 360.715 140.559   7
  -2 -33   1 49.2799 110.937   7
  -2 -33   1 20.3322 103.363  13
   2 -33  -1 141.500 111.180  13
   2 -33  -1 373.061 144.867  17
  -2 -33   0 417.541 126.576  13
  -2 -33   0 200.971 125.625   7
   2 -33   0 233.316 129.729  13
   2 -33   0 312.240 139.272  11
   2 -33   0 73.0666 98.8435   7
   2 -33   1 3169.00 270.434   7
   2 -33   1 3305.38 317.534  11
  -2 -33  -1 3208.87 287.232   7
   2 -33   1 3413.59 302.407  13
   2 -33   2 2462.47 221.923   7
  -2 -33  -2 2419.24 236.570   7
   2 -33   2 2992.35 313.980  11
   2 -33   2 2710.38 268.575  13
  -2 -33  -2 2920.30 289.481  17
  -2 -33  -3 2564.86 220.004   7
   2 -33   3 2108.90 184.631   7
   2 -33   3 2977.70 263.324  13
   2 -33   3 2574.18 316.418  11
   2 -33   3 2769.04 211.609   6
  -2 -33  -3 2622.72 260.665  17
   2 -33   4 4855.78 272.170   6
   2 -33   4 4953.53 307.002  13
   2 -33   4 4258.20 418.296  11
  -2 -33  -4 4620.04 299.747  17
  -2 -33  -4 4503.63 255.540   7
   2 -33   5 916.685 242.626  11
   2 -33   5 750.012 109.956  13
   2 -33   5 917.721 114.738   6
   2 -33   6-11.3601 192.844  11
   2 -33   6 204.168 58.6411   6
   2 -34  -7 147.665 57.6940  17
  -2 -34   6 133.061 66.9737  13
   2 -34  -6 242.579 88.6014  17
  -2 -34   6 186.855 61.6919   6
   2 -34  -5 65.4537 89.2022  17
   2 -34  -5 174.462 66.4671   7
  -2 -34   5 178.952 64.1244   6
  -2 -34   5 148.306 87.4563  13
   2 -34  -4 2938.57 224.142   7
  -2 -34   4 3061.96 264.447  13
   2 -34  -4 3363.18 274.402  17
  -2 -34   3 4492.30 280.496   7
  -2 -34   3 3748.55 302.048  13
   2 -34  -3 4615.82 329.132  17
   2 -34  -3 4453.83 298.270   7
   2 -34  -2 3968.81 271.699  13
  -2 -34   2 3801.19 295.085  13
   2 -34  -2 4829.24 335.053  17
  -2 -34   2 4206.11 290.194   7
   2 -34  -2 4067.39 301.540   7
   2 -34  -1 150.345 105.165   7
  -2 -34   1 126.645 101.350  13
   2 -34  -1-21.4159 85.3976  13
  -2 -34   1 84.0814 97.7748   7
   2 -34   0 4898.29 335.470  13
  -2 -34   0 5060.24 340.584   7
   2 -34   0 4484.37 318.033   7
   2 -34   0 4855.70 348.563  11
  -2 -34   0 4318.97 296.152  13
   2 -34   1 48607.9 1275.15  13
  -2 -34  -1 50020.2 1262.11   7
   2 -34   1 47024.1 1216.82   7
   2 -34   1 47955.5 1338.72  11
  -2 -34  -2 181.359 103.024   7
   2 -34   2 150.273 114.763  13
   2 -34   2 103.404 78.7477   7
   2 -34   2 45.9811 128.589  11
  -2 -34  -3-43.1888 78.8015   7
   2 -34   3 37.7326 53.3502   7
   2 -34   3 49.8212 59.3705   6
   2 -34   3 8.06968 93.8455  13
   2 -34   3 52.3487 139.505  11
   2 -34   4 997.929 235.297  11
   2 -34   4 1191.94 149.293  13
   2 -34   4 1037.88 117.712   6
   2 -34   5 3953.10 210.620  13
   2 -34   5 3474.12 374.674  11
   2 -34   5 3399.42 187.024   6
   2 -35  -6 17528.3 504.860  17
  -2 -35   6 14921.4 466.573  13
  -2 -35   5 13272.7 481.633  13
   2 -35  -5 13575.9 492.105  17
   2 -35  -4 9293.74 423.019  17
   2 -35  -4 8433.04 356.238   7
  -2 -35   4 9216.08 418.088  13
  -2 -35   3 8348.53 362.528   7
   2 -35  -3 7864.26 378.389   7
  -2 -35   3 8457.35 414.386  13
   2 -35  -3 8398.63 416.548  17
  -2 -35   2 40.4346 71.7782   7
  -2 -35   2 83.3958 92.9719  13
   2 -35  -2-52.9523 73.0359  13
   2 -35  -2 178.117 101.064   7
   2 -35  -1 5377.97 321.552  13
  -2 -35   1 4876.04 316.215  13
   2 -35  -1 5343.29 336.433   7
  -2 -35   1 4930.73 317.702   7
  -2 -35   0 191.282 118.640   7
   2 -35   0 474.332 123.872  13
   2 -35   0 160.160 96.9157   7
  -2 -35   0 224.828 86.4248  13
  -2 -35  -1 14114.9 547.416   7
   2 -35   1 13849.8 526.724   7
   2 -35   1 13395.9 549.297  13
   2 -35   1 13254.5 597.951  11
  -2 -35  -2 4109.37 267.512   7
   2 -35   2 4040.55 247.829   7
   2 -35   2 3241.39 314.888  11
   2 -35   2 3504.67 271.031  13
  -2 -35  -3 390.349 87.9608   7
   2 -35   3 134.476 142.747  11
   2 -35   3 390.978 80.5122   7
   2 -35   3 373.029 105.428  13
   2 -35   4 15763.3 486.679  13
   2 -35   4 13846.9 688.192  11
   2 -35   5 5283.78 394.544  11
  -2 -36   5 2671.07 188.967  13
   2 -36  -5 3400.34 211.312  17
  -2 -36   4 1774.36 171.287  13
   2 -36  -4 1626.54 137.752   7
[truncated: 792,487 more chars]
