# Supplementary material for: μ3-Chlorido-μ2-chlorido-(μ3-pyrrolidine-1-carbo­dithio­ato-κ4 S:S,S′:S′)tris­[(tri­ethyl­phosphane-κP)copper(I)]: crystal structure and Hirshfeld surface analysis
Source: Acta Crystallogr E Crystallogr Commun. 2017 Apr 18;73(Pt 5):720–5. doi: 10.1107/S2056989017005382 (PMC5418792; doi:10.1107/S2056989017005382)
Supplement: Supplementary file 2 [file e-73-00720-Isup2.hkl]

data_I                                                                          
_shelx_title ' et141'                                                           
_shelx_refln_list_code          4                                               
_shelx_F_calc_maximum      418.87                                               
_exptl_crystal_F_000      1584.00                                               
_reflns_d_resolution_high  0.7925                                               
                                                                                
loop_                                                                           
 _space_group_symop_operation_xyz                                               
 'x, y, z'                                                                      
 '-x+1/2, y+1/2, -z+1/2'                                                        
 '-x, -y, -z'                                                                   
 'x-1/2, -y-1/2, z-1/2'                                                         
                                                                                
_cell_length_a    10.6489                                                       
_cell_length_b    31.7578                                                       
_cell_length_c    10.7212                                                       
_cell_angle_alpha  90.000                                                       
_cell_angle_beta  108.607                                                       
_cell_angle_gamma  90.000                                                       
                                                                                
_shelx_F_squared_multiplier     1.000                                           
                                                                                
loop_                                                                           
 _refln_index_h                                                                 
 _refln_index_k                                                                 
 _refln_index_l                                                                 
 _refln_F_squared_calc                                                          
 _refln_F_squared_meas                                                          
 _refln_F_squared_sigma                                                         
 _refln_observed_status                                                         
   2   0   0        335.45        403.70        27.07 o                         
   4   0   0       5023.15       5947.27       115.22 o                         
   6   0   0        586.98        476.14        52.80 o                         
   8   0   0       3044.40       3010.72        91.78 o                         
  10   0   0       3225.43       3424.81        96.52 o                         
  12   0   0         10.65         24.74        12.86 o                         
   1   1   0      14411.23      14622.86       111.37 o                         
   2   1   0       5436.09       6153.76        86.51 o                         
   3   1   0       4343.68       4452.35        62.14 o                         
   4   1   0       1519.07       1733.99        40.51 o                         
   5   1   0       7049.43       7252.53       108.76 o                         
   6   1   0       3732.20       3774.79       103.19 o                         
   7   1   0       9065.40       8747.62       182.00 o                         
   8   1   0      10600.29      10569.11       121.62 o                         
   9   1   0      11736.02      11305.22       134.72 o                         
  10   1   0       1814.37       1966.99        58.08 o                         
  11   1   0       3112.17       3273.28        77.25 o                         
  12   1   0          1.15         -8.86         8.86 o                         
   0   2   0       3321.60       3393.40        55.78 o                         
   1   2   0     120258.39     118688.38       751.60 o                         
   2   2   0       1626.76       1763.47        36.36 o                         
   3   2   0      28240.17      29514.70       240.99 o                         
   4   2   0        233.03        171.88        15.94 o                         
   5   2   0        593.18        405.18        23.25 o                         
   6   2   0          8.14         29.88        13.43 o                         
   7   2   0         75.66        132.92        25.76 o                         
   8   2   0         27.66         51.98        11.85 o                         
   9   2   0       7162.32       7061.31       133.29 o                         
  10   2   0       2530.43       2723.49        69.29 o                         
  11   2   0        335.62        364.25        32.96 o                         
  12   2   0        165.00        159.68        32.05 o                         
   1   3   0       1861.66       1872.60        22.95 o                         
   2   3   0      20342.39      20116.93       151.08 o                         
   3   3   0        124.41        118.78        11.15 o                         
   4   3   0        600.76        731.95        30.34 o                         
   5   3   0         55.50         92.70        13.00 o                         
   6   3   0      25075.34      25090.46       326.45 o                         
   7   3   0        615.00        456.15        40.55 o                         
   8   3   0       8279.84       8316.08       104.38 o                         
   9   3   0       1703.44       1695.05        48.42 o                         
  10   3   0         99.84        123.60        17.16 o                         
  11   3   0       4620.48       4824.60       105.23 o                         
  12   3   0        297.03        369.87        21.30 o                         
   0   4   0     130812.77     128434.27      1515.05 o                         
   1   4   0       9695.02       9588.02        93.01 o                         
   2   4   0      20138.67      21258.99       169.49 o                         
   3   4   0       9107.85       9615.79       130.60 o                         
   4   4   0        276.26        399.13        23.36 o                         
   5   4   0        590.24        527.64        29.76 o                         
   6   4   0       3415.75       3407.60        99.01 o                         
   7   4   0         80.12         62.96        20.87 o                         
   8   4   0      11543.89      11196.70       126.89 o                         
   9   4   0       5699.99       5532.09        94.01 o                         
  10   4   0       1469.69       1589.56        63.89 o                         
  11   4   0         40.80         65.23        12.93 o                         
  12   4   0        238.81        238.20        17.16 o                         
   1   5   0      13030.97      12877.41       118.37 o                         
   2   5   0       7098.65       6689.60        60.77 o                         
   3   5   0        709.07        713.04        27.43 o                         
   4   5   0       5925.21       6171.10        97.42 o                         
   5   5   0      25119.07      24880.17       267.43 o                         
   6   5   0       1882.70       1850.64        72.45 o                         
   7   5   0      13553.85      13585.44       285.55 o                         
   8   5   0       1284.30       1424.58        38.51 o                         
   9   5   0       7641.83       7648.01       154.93 o                         
  10   5   0       1041.60       1142.57        43.78 o                         
  11   5   0        333.78        392.13        28.42 o                         
  12   5   0        280.79        308.37        26.81 o                         
   0   6   0      16498.78      16702.35       246.11 o                         
   1   6   0      45970.38      44749.64       555.85 o                         
   2   6   0       6922.89       6521.86        74.79 o                         
   3   6   0       2644.93       2562.32        42.09 o                         
   4   6   0        355.39        363.43        23.04 o                         
   5   6   0       3429.19       3645.38        80.93 o                         
   6   6   0       7039.35       6640.89       144.60 o                         
   7   6   0       7503.54       7489.49       211.70 o                         
   8   6   0         39.80         48.18        14.21 o                         
   9   6   0       5648.60       5627.55        93.85 o                         
  10   6   0        991.03        950.16        39.47 o                         
  11   6   0       2698.02       2978.41        64.23 o                         
  12   6   0        481.41        454.54        22.74 o                         
   1   7   0       1822.48       1601.33        38.46 o                         
   2   7   0       5761.15       6400.64        82.53 o                         
   3   7   0       4218.90       3984.18        60.97 o                         
   4   7   0      17496.70      17923.76       180.76 o                         
   5   7   0       3567.55       3779.37        74.39 o                         
   6   7   0      33054.39      33442.47       408.03 o                         
   7   7   0       2479.27       2243.70       109.17 o                         
   8   7   0      12054.45      11557.12       132.16 o                         
   9   7   0        986.17       1012.79        36.20 o                         
  10   7   0         22.28         16.45        11.79 o                         
  11   7   0        365.71        430.09        30.46 o                         
  12   7   0        412.36        457.89        26.98 o                         
   0   8   0      21438.95      21359.44       317.11 o                         
   1   8   0       1153.64       1239.99        35.84 o                         
   2   8   0        792.01        665.63        24.46 o                         
   3   8   0      22679.26      21850.66       197.95 o                         
   4   8   0       1813.42       1861.29        57.25 o                         
   5   8   0      18999.07      18758.02       223.94 o                         
   6   8   0       6534.28       6335.68       174.89 o                         
   7   8   0       3086.19       2954.20       127.37 o                         
   8   8   0       4621.72       4466.71        59.75 o                         
   9   8   0          1.12          5.96        10.28 o                         
  10   8   0       1363.24       1425.57        41.67 o                         
  11   8   0         92.57         87.75        12.50 o                         
  12   8   0       1247.65       1257.01        84.75 o                         
   1   9   0       1406.87       1567.29        42.74 o                         
   2   9   0        836.24        902.17        32.94 o                         
   3   9   0       1536.73       1634.91        39.90 o                         
   4   9   0          0.70          8.81         9.46 o                         
   5   9   0      62813.62      63010.39       567.01 o                         
   6   9   0        141.10        196.89        35.86 o                         
   7   9   0       1005.32       1028.71        50.00 o                         
   8   9   0        432.97        377.73        18.79 o                         
   9   9   0      11647.04      11517.00       147.95 o                         
  10   9   0        441.75        438.38        22.75 o                         
  11   9   0        340.26        371.55        20.50 o                         
  12   9   0        302.66        313.12        22.79 o                         
   0  10   0       1555.07       1449.59        51.71 o                         
   1  10   0       9834.48       9534.77       130.66 o                         
   2  10   0         63.36         81.62        12.29 o                         
   3  10   0       6048.69       5731.04        90.15 o                         
   4  10   0       1286.92       1413.47        61.20 o                         
   5  10   0       5109.56       5378.16       125.61 o                         
   6  10   0      34616.37      35253.89       519.13 o                         
   7  10   0       3800.36       3586.85        67.10 o                         
   8  10   0        226.82        271.96        15.04 o                         
   9  10   0        372.96        369.16        19.31 o                         
  10  10   0        100.92         90.29        12.15 o                         
  11  10   0        313.63        306.87        24.83 o                         
  12  10   0        375.16        333.27        14.49 o                         
   1  11   0      10345.79       9588.19       135.86 o                         
   2  11   0       1008.97       1102.73        40.10 o                         
   3  11   0       5593.77       5465.33        90.92 o                         
   4  11   0      17058.73      17322.62       208.93 o                         
   5  11   0        431.62        474.55        38.18 o                         
   6  11   0      34218.31      33869.28       510.33 o                         
   7  11   0       1822.95       1769.09        45.82 o                         
   8  11   0       3183.43       3248.89        51.45 o                         
   9  11   0        532.45        583.20        32.05 o                         
  10  11   0        316.39        268.10        23.03 o                         
  11  11   0        526.16        543.52        31.41 o                         
  12  11   0         27.68         30.80         9.79 o                         
   0  12   0        354.54        438.55        37.88 o                         
   1  12   0      12293.37      11579.42       159.20 o                         
   2  12   0          3.35          9.98        12.94 o                         
   3  12   0      11038.04      10306.61       139.27 o                         
   4  12   0       9100.27       8946.27       153.52 o                         
   5  12   0      25591.82      25694.55       405.01 o                         
   6  12   0        666.99        656.44        59.38 o                         
   7  12   0       3491.79       3221.26        73.23 o                         
   8  12   0         13.55         12.76         8.11 o                         
   9  12   0         50.30         70.88        15.33 o                         
  10  12   0        406.05        421.00        27.38 o                         
  11  12   0       1475.74       1633.45        52.97 o                         
  12  12   0        169.83        124.63        16.03 o                         
   1  13   0       2432.10       2040.23        67.86 o                         
   2  13   0        137.74        138.14        17.68 o                         
   3  13   0       7203.54       7590.96       117.85 o                         
   4  13   0       5024.50       4946.51       110.84 o                         
   5  13   0      34722.08      34583.86       493.67 o                         
   6  13   0         13.83        126.54        40.52 o                         
   7  13   0       4509.19       4340.11        64.63 o                         
   8  13   0        537.83        461.04        21.54 o                         
   9  13   0       2759.65       2738.92        59.55 o                         
  10  13   0         59.38         57.79        11.80 o                         
  11  13   0         13.18         -4.89         9.49 o                         
   0  14   0      66221.45      66180.62      1009.80 o                         
   1  14   0       6236.31       6138.03       114.22 o                         
   2  14   0      15472.42      14384.08       197.64 o                         
   3  14   0       6592.87       6112.33       106.83 o                         
   4  14   0       1548.41       1697.10        81.21 o                         
   5  14   0        718.49        758.75        58.87 o                         
   6  14   0       4526.73       4679.30        95.92 o                         
   7  14   0        415.15        345.71        19.28 o                         
   8  14   0       3999.52       3900.57        73.17 o                         
   9  14   0       1212.01       1175.85        37.46 o                         
  10  14   0         65.64         78.60        15.66 o                         
  11  14   0         22.71         27.23         7.37 o                         
   1  15   0         93.66        123.16        17.23 o                         
   2  15   0        176.37        282.97        24.89 o                         
   3  15   0       3832.43       4035.48        87.09 o                         
   4  15   0       5801.28       5612.71       157.68 o                         
   5  15   0       1166.76       1106.13        71.90 o                         
   6  15   0      28081.22      27465.69       587.22 o                         
   7  15   0        576.87        535.08        28.10 o                         
   8  15   0         11.31          4.60        11.66 o                         
   9  15   0       1610.40       1691.72        52.94 o                         
  10  15   0       2093.44       2211.94        78.98 o                         
  11  15   0       1951.26       1927.07        54.43 o                         
   0  16   0      22031.84      20634.35       374.08 o                         
   1  16   0      42769.50      42047.34       406.25 o                         
   2  16   0      13744.75      13604.61       201.31 o                         
   3  16   0      25379.79      24801.45       315.96 o                         
   4  16   0       1984.25       1852.49        89.69 o                         
   5  16   0       1192.02       1130.82        74.76 o                         
   6  16   0       1145.45       1084.29        38.09 o                         
   7  16   0       1073.70       1178.65        40.90 o                         
   8  16   0        409.97        398.58        27.62 o                         
   9  16   0         45.26         30.78        10.06 o                         
  10  16   0         73.54         81.17        11.83 o                         
  11  16   0        835.82        813.03        78.40 o                         
   1  17   0        102.41         56.54        17.25 o                         
   2  17   0        289.21        318.20        26.07 o                         
   3  17   0      11921.23      11606.61       239.69 o                         
   4  17   0       2891.22       2605.97       110.84 o                         
   5  17   0       6512.17       5954.51       117.69 o                         
   6  17   0       1663.36       1520.02        40.92 o                         
   7  17   0       1100.29       1090.80        42.44 o                         
   8  17   0       5067.58       5343.02       104.93 o                         
   9  17   0         13.19         10.16         9.36 o                         
  10  17   0        127.88        144.79        13.97 o                         
  11  17   0         47.62         69.86        16.93 o                         
   0  18   0      87820.17      85440.17      1171.17 o                         
   1  18   0       2351.30       2104.04        73.61 o                         
   2  18   0      10717.86      10791.61       168.33 o                         
   3  18   0       1479.20       1265.64        66.57 o                         
   4  18   0       6251.98       6313.55       160.22 o                         
   5  18   0       1957.32       2051.89        44.09 o                         
   6  18   0        277.38        232.16        15.91 o                         
   7  18   0       1233.38       1351.46        49.18 o                         
   8  18   0        186.85        243.49        22.67 o                         
   9  18   0         70.71        105.12        12.37 o                         
  10  18   0       1219.32       1274.40        49.08 o                         
  11  18   0       2380.41       2308.44        54.27 o                         
   1  19   0       8796.45       8643.18       148.47 o                         
   2  19   0        705.77        763.34        46.93 o                         
   3  19   0       2246.02       2182.67        90.16 o                         
   4  19   0       2132.35       2080.33        91.84 o                         
   5  19   0       2592.56       2635.33        51.15 o                         
   6  19   0        175.20        151.65        13.80 o                         
   7  19   0       1499.76       1467.83        67.76 o                         
   8  19   0          6.69         11.75        12.79 o                         
   9  19   0      10943.02      11168.65       158.92 o                         
  10  19   0        183.21        211.47        16.49 o                         
  11  19   0       4241.84       3978.21       247.11 o                         
   0  20   0      33927.98      34610.29       778.58 o                         
   1  20   0      29472.60      29581.57       376.98 o                         
   2  20   0       3294.89       3371.88       135.95 o                         
   3  20   0       1804.24       1744.50        97.46 o                         
   4  20   0         87.47        138.00        13.86 o                         
   5  20   0        334.79        418.26        19.81 o                         
   6  20   0        470.28        408.92        19.75 o                         
   7  20   0        254.84        327.05        24.89 o                         
   8  20   0        867.75        849.22        37.65 o                         
   9  20   0       6086.81       6496.93       107.87 o                         
  10  20   0        481.08        446.64        20.11 o                         
  11  20   0         93.80         66.51        11.94 o                         
   1  21   0       2098.17       2033.89        80.76 o                         
   2  21   0       4643.39       4741.88       155.77 o                         
   3  21   0        383.85        387.23        48.88 o                         
   4  21   0        158.52        166.86        15.03 o                         
   5  21   0        735.38        744.39        29.17 o                         
   6  21   0       2750.05       2656.88        60.59 o                         
   7  21   0          0.35          1.07        13.43 o                         
   8  21   0      13289.32      13872.11       191.33 o                         
   9  21   0        906.47        934.20        34.98 o                         
  10  21   0        294.39        295.10        15.56 o                         
   0  22   0      24846.68      24306.39       390.88 o                         
   1  22   0       6236.10       6156.14       149.28 o                         
   2  22   0       1569.26       1699.16       119.98 o                         
   3  22   0         10.39         16.73         8.08 o                         
   4  22   0        168.90        168.62        12.16 o                         
   5  22   0       1463.53       1431.84        35.77 o                         
   6  22   0          9.88         10.80         9.76 o                         
   7  22   0        404.89        351.94        25.92 o                         
   8  22   0       3839.68       4024.02        83.33 o                         
   9  22   0         82.51         77.16        11.05 o                         
  10  22   0       2806.79       2823.10        50.54 o                         
   1  23   0          8.42         38.75        14.52 o                         
   2  23   0       2885.21       2860.27        56.61 o                         
   3  23   0       3325.36       3413.47        51.15 o                         
   4  23   0       1063.92       1105.42        28.64 o                         
   5  23   0        323.67        352.27        20.93 o                         
   6  23   0          0.21         18.15        11.93 o                         
   7  23   0       5978.22       6200.40       113.91 o                         
   8  23   0        250.65        319.06        19.70 o                         
   9  23   0       2874.67       3045.98        53.63 o                         
  10  23   0        238.20        225.46        12.39 o                         
   0  24   0       1879.06       1787.39        69.57 o                         
   1  24   0       2898.71       2938.11        44.21 o                         
   2  24   0         30.58         85.67         9.92 o                         
   3  24   0        444.81        520.27        19.65 o                         
   4  24   0        812.78        861.45        27.71 o                         
   5  24   0         20.80         21.99         9.30 o                         
   6  24   0        130.96        128.82        14.62 o                         
   7  24   0       1623.99       1748.91        46.07 o                         
   8  24   0        264.33        286.10        18.13 o                         
   9  24   0       3184.78       3158.11        52.54 o                         
  10  24   0       1307.17       1144.14        60.15 o                         
   1  25   0       1395.51       1532.73        31.75 o                         
   2  25   0       2741.58       2749.63        43.96 o                         
   3  25   0       3067.23       3057.44        49.16 o                         
   4  25   0         13.31         27.68         8.78 o                         
   5  25   0        468.82        512.12        23.19 o                         
   6  25   0       7794.50       8422.01       117.76 o                         
   7  25   0       1770.75       1730.05        44.70 o                         
   8  25   0       2925.42       3034.01        56.08 o                         
   9  25   0       1158.78       1239.33        34.55 o                         
   0  26   0       2941.75       2936.97        71.19 o                         
   1  26   0       1215.46       1252.38        30.26 o                         
   2  26   0        135.26        123.54        10.66 o                         
   3  26   0         90.46         82.81        11.39 o                         
   4  26   0       3242.10       3435.00        61.52 o                         
   5  26   0       5999.43       6413.19        95.83 o                         
   6  26   0        895.36        973.13        61.76 o                         
   7  26   0        250.98        305.14        18.91 o                         
   8  26   0       4400.62       4557.08        78.05 o                         
   9  26   0         30.83         31.95         7.24 o                         
   1  27   0          3.72         -3.66         7.22 o                         
   2  27   0       7679.63       7924.29        93.05 o                         
   3  27   0       1358.72       1391.02        32.16 o                         
   4  27   0        292.69        307.32        18.15 o                         
   5  27   0       1856.06       1901.72        43.67 o                         
   6  27   0         91.91         96.42        16.15 o                         
   7  27   0       2775.63       2900.84        65.08 o                         
   8  27   0         31.67         53.75         8.84 o                         
   9  27   0       1396.20       1369.74        31.07 o                         
   0  28   0       5773.95       6261.53       117.71 o                         
   1  28   0       1632.40       1709.22        36.63 o                         
   2  28   0        694.98        773.72        25.28 o                         
   3  28   0        900.99        943.87        24.53 o                         
   4  28   0        739.97        798.32        28.94 o                         
   5  28   0       1006.38       1014.87        34.92 o                         
   6  28   0       6132.86       6278.29       129.70 o                         
   7  28   0         11.40         34.80        10.74 o                         
   8  28   0        285.59        264.52        17.80 o                         
   9  28   0        571.98        507.65        41.65 o                         
   1  29   0        790.67        769.24        24.59 o                         
   2  29   0       1870.68       1810.91        37.75 o                         
   3  29   0       4718.88       4837.52       106.84 o                         
   4  29   0       2654.78       2898.21        49.80 o                         
   5  29   0       1378.86       1428.85        36.67 o                         
   6  29   0       3491.26       3722.78        66.37 o                         
   7  29   0       2601.46       2608.23        49.62 o                         
   8  29   0       1196.85       1239.61        43.50 o                         
   0  30   0        447.80        492.54        31.86 o                         
   1  30   0        923.22        934.13        29.32 o                         
   2  30   0        753.70        740.06        24.02 o                         
   3  30   0       4613.18       4906.33        69.56 o                         
   4  30   0        221.76        229.18        14.42 o                         
   5  30   0       2793.00       2992.82        53.00 o                         
   6  30   0       1944.42       2043.09        44.81 o                         
   7  30   0        503.99        520.39        20.09 o                         
   8  30   0        157.84        131.05         9.48 o                         
   1  31   0          9.07         22.62         9.02 o                         
   2  31   0       4101.43       4481.20        66.11 o                         
   3  31   0       2449.81       2529.41        50.83 o                         
   4  31   0        546.92        608.40        20.76 o                         
   5  31   0       2496.69       2789.84        48.93 o                         
   6  31   0        205.89        208.49        14.37 o                         
   7  31   0        345.37        339.19        15.28 o                         
   8  31   0        392.48        321.60        13.39 o                         
   0  32   0       2023.70       2007.89        59.34 o                         
   1  32   0        134.43        146.65        14.04 o                         
   2  32   0       6161.25       6666.04       110.06 o                         
   3  32   0        535.44        538.27        22.42 o                         
   4  32   0        615.22        696.57        23.56 o                         
   5  32   0       2636.37       2817.66        52.55 o                         
   6  32   0        298.21        320.66        17.32 o                         
   7  32   0         59.15         73.35         7.58 o                         
   1  33   0       3842.50       4056.53        72.29 o                         
   2  33   0         42.07         43.13         9.75 o                         
   3  33   0          7.89         21.72         8.46 o                         
   4  33   0       2564.07       2612.79        52.96 o                         
   5  33   0        201.90        201.14        13.20 o                         
   6  33   0        980.69       1022.89        25.45 o                         
   7  33   0        209.90        154.70        10.28 o                         
   0  34   0       1156.94       1153.82        50.22 o                         
   1  34   0       1646.25       1826.20        44.05 o                         
   2  34   0        778.44        845.57        26.18 o                         
   3  34   0       6564.03       6752.61        93.35 o                         
   4  34   0         21.81         38.10         9.05 o                         
   5  34   0        113.84        118.98         9.51 o                         
   6  34   0        796.06        821.48        38.22 o                         
   1  35   0       1565.72       1634.68        39.51 o                         
   2  35   0         16.39         47.52        11.08 o                         
   3  35   0       3167.44       3379.64        58.12 o                         
   4  35   0         13.63         14.50         7.46 o                         
   5  35   0          6.55         12.40         6.98 o                         
   6  35   0        832.87        712.81        23.94 o                         
   0  36   0         33.85         39.89        14.37 o                         
   1  36   0         11.61         10.04         7.26 o                         
   2  36   0       6128.26       6435.27       107.68 o                         
   3  36   0        610.27        612.78        39.71 o                         
   4  36   0        676.43        709.05        29.49 o                         
   5  36   0        845.71        774.17        26.83 o                         
   1  37   0         98.23         91.20         9.19 o                         
   2  37   0         11.43         28.75        11.41 o                         
   3  37   0          3.25         14.00         9.86 o                         
   4  37   0        354.88        299.51        17.18 o                         
   0  38   0       5220.86       4962.87       272.20 o                         
   1  38   0        192.78        198.97        13.00 o                         
   2  38   0        899.41        911.44        25.84 o                         
   3  38   0       1368.36       1388.60        37.11 o                         
   1  39   0        242.13        227.31        14.95 o                         
   2  39   0        293.43        259.69        15.10 o                         
 -11   0   1       8003.01       8305.08       360.46 o                         
  -9   0   1       8391.77       8457.85       180.93 o                         
  -7   0   1         21.64         54.89        27.35 o                         
  -5   0   1        581.56        361.84        26.44 o                         
  -3   0   1         96.32         55.51         9.04 o                         
  -1   0   1      31636.12      33666.41       456.16 o                         
   1   0   1        683.56        786.89        19.54 o                         
   3   0   1      34871.76      35709.40       356.80 o                         
   5   0   1       3116.83       2961.48        92.18 o                         
   7   0   1         69.84        118.02        23.42 o                         
   9   0   1       8909.39       8800.06       208.13 o                         
  11   0   1       2714.61       2855.46       106.17 o                         
 -12   1   1        751.79        849.09        35.19 o                         
 -11   1   1        325.54        386.41        24.83 o                         
 -10   1   1        713.48        691.76        25.23 o                         
  -9   1   1        878.17        899.16        36.80 o                         
  -8   1   1         61.88         70.94         8.86 o                         
  -7   1   1       2557.47       2566.60        92.35 o                         
  -6   1   1        302.94        241.49        27.61 o                         
  -5   1   1       4120.26       4301.98        68.39 o                         
  -4   1   1       7436.12       7555.81        87.87 o                         
  -3   1   1       7201.45       8155.14        89.62 o                         
  -2   1   1      14693.39      14704.95       121.86 o                         
  -1   1   1      25789.30      25609.30       226.42 o                         
   0   1   1      68771.01      69212.30       412.42 o                         
   1   1   1       1198.25        979.35        16.15 o                         
   2   1   1        567.61        621.71        18.52 o                         
   3   1   1       2096.53       2412.41        44.09 o                         
   4   1   1        490.23        457.58        20.57 o                         
   5   1   1       1915.26       2009.00        52.92 o                         
   6   1   1       1394.78       1320.23        47.47 o                         
   7   1   1       2443.75       2095.65        56.80 o                         
   8   1   1        876.65        774.33        27.08 o                         
   9   1   1       2158.59       2068.32        61.04 o                         
  10   1   1          2.14         21.71        15.39 o                         
  11   1   1        730.29        804.54        38.04 o                         
  12   1   1       2234.11       2181.39        51.10 o                         
 -12   2   1        290.33        297.03        17.13 o                         
 -11   2   1       2332.81       2417.69        60.39 o                         
 -10   2   1        936.68        979.96        32.87 o                         
  -9   2   1          2.40          8.72        11.77 o                         
  -8   2   1       4436.06       4678.37        65.33 o                         
  -7   2   1       1341.96       1511.13        70.95 o                         
  -6   2   1        173.60        165.06        28.26 o                         
  -5   2   1       2506.88       2457.79        50.28 o                         
  -4   2   1      14637.36      14594.40       141.77 o                         
  -3   2   1         57.60        111.21        10.49 o                         
  -2   2   1      50068.12      49352.30       357.89 o                         
  -1   2   1       1355.08       1493.20        23.82 o                         
   0   2   1      13537.38      14040.67       120.24 o                         
   1   2   1       7260.27       7193.85        59.99 o                         
   2   2   1       1374.58       1449.34        30.37 o                         
   3   2   1          5.26          7.85         7.85 o                         
   4   2   1      40968.70      40861.87       297.42 o                         
   5   2   1          3.97         -4.06         9.99 o                         
   6   2   1       3991.62       3811.04        82.95 o                         
   7   2   1        727.47        786.78        38.20 o                         
   8   2   1       7024.24       6783.18       110.63 o                         
   9   2   1       1323.13       1290.91        47.85 o                         
  10   2   1       1973.71       2046.17        57.24 o                         
  11   2   1         66.00         83.61        15.70 o                         
  12   2   1         78.65         92.39        11.43 o                         
 -12   3   1       1589.39       1704.85        56.75 o                         
 -11   3   1       1946.01       2087.82        56.21 o                         
 -10   3   1        780.18        799.86        33.08 o                         
  -9   3   1        776.84        751.04        28.81 o                         
  -8   3   1       1404.26       1397.59        33.67 o                         
  -7   3   1        191.64        291.23        32.97 o                         
  -6   3   1        337.89        294.86        29.18 o                         
  -5   3   1      28632.46      28622.58       254.96 o                         
  -4   3   1       4620.75       4711.84        76.74 o                         
  -3   3   1         76.27         83.80        10.23 o                         
  -2   3   1       2369.85       2366.19        36.28 o                         
  -1   3   1         81.72        152.27         7.51 o                         
   0   3   1      19754.26      20093.88       241.49 o                         
   1   3   1       6725.10       5879.19        56.62 o                         
   2   3   1        843.42        896.75        23.46 o                         
   3   3   1        232.20        231.16        14.36 o                         
   4   3   1       5437.49       5590.64        80.58 o                         
   5   3   1          4.45         24.91         9.79 o                         
   6   3   1        120.23         65.43        11.94 o                         
   7   3   1        855.30        755.61        33.27 o                         
   8   3   1       1930.77       2063.84        48.98 o                         
   9   3   1       7678.60       7549.15       133.97 o                         
  10   3   1         86.06        121.70        16.46 o                         
  11   3   1        672.05        706.31        31.31 o                         
  12   3   1          0.68         -0.33         6.76 o                         
 -12   4   1       1453.35       1453.15        47.89 o                         
 -11   4   1       6745.65       6853.67       113.47 o                         
 -10   4   1       1039.37       1064.45        38.09 o                         
  -9   4   1        278.01        254.51        19.45 o                         
  -8   4   1        840.86        786.34        25.38 o                         
  -7   4   1        275.77        245.80        29.43 o                         
  -6   4   1        324.67        275.99        29.16 o                         
  -5   4   1       2016.64       1788.48        44.24 o                         
  -4   4   1         85.41         67.12        11.35 o                         
  -3   4   1       2282.23       2306.26        41.95 o                         
  -2   4   1         15.67         26.35         8.90 o                         
  -1   4   1        241.63        330.06        11.13 o                         
   0   4   1       8370.19       8388.49        92.84 o                         
   1   4   1      25003.93      23811.86       252.05 o                         
   2   4   1       9741.05       9830.09        92.94 o                         
   3   4   1      30333.06      29026.47       229.92 o                         
   4   4   1       1247.34       1247.41        35.74 o                         
   5   4   1          1.80          4.07         9.12 o                         
   6   4   1       5551.51       5785.53       117.96 o                         
   7   4   1       1245.83       1172.43        42.07 o                         
   8   4   1          7.51         17.80         9.68 o                         
   9   4   1       3483.52       3601.67        83.14 o                         
  10   4   1        444.94        460.24        27.31 o                         
  11   4   1       1346.84       1333.56        41.87 o                         
  12   4   1        184.24        160.44        23.25 o                         
 -12   5   1        849.79        843.86        39.47 o                         
 -11   5   1         14.15         22.17        12.18 o                         
 -10   5   1       1947.23       2046.89        46.28 o                         
  -9   5   1        707.58        691.22        26.95 o                         
  -8   5   1       1440.79       1463.36        35.86 o                         
  -7   5   1       3834.22       3985.21       118.45 o                         
  -6   5   1      17741.44      17582.76       257.94 o                         
  -5   5   1       1302.82       1402.12        45.91 o                         
  -4   5   1      13844.73      14444.36       165.22 o                         
  -3   5   1       1438.16       1415.24        33.31 o                         
  -2   5   1       5382.57       5652.25        66.55 o                         
  -1   5   1          9.62         19.88         6.45 o                         
   0   5   1       7616.98       7366.32        88.44 o                         
   1   5   1       8494.40       7697.44        65.61 o                         
   2   5   1        612.88        621.15        16.20 o                         
   3   5   1       8069.50       7679.43        88.69 o                         
   4   5   1          2.52         21.84         8.76 o                         
   5   5   1       1179.87       1344.90        48.39 o                         
   6   5   1         15.58         16.97        13.19 o                         
   7   5   1        237.75        207.64        15.85 o                         
   8   5   1       1087.00       1074.00        35.08 o                         
   9   5   1       2824.54       2837.89        72.44 o                         
  10   5   1       1392.00       1363.59        46.30 o                         
  11   5   1        695.11        689.23        30.10 o                         
  12   5   1       1583.30       1577.06        47.74 o                         
 -12   6   1        904.14        957.59        34.20 o                         
 -11   6   1          3.77         31.16        11.58 o                         
 -10   6   1       1835.42       1853.95        48.89 o                         
  -9   6   1       4491.35       4447.53       128.87 o                         
  -8   6   1        804.34        740.64        24.13 o                         
  -7   6   1        170.28         89.94        26.64 o                         
  -6   6   1       1695.58       1702.96        69.63 o                         
  -5   6   1       6189.57       6278.99       106.70 o                         
  -4   6   1       2875.29       2826.71        55.45 o                         
  -3   6   1      16301.80      16799.80       146.90 o                         
  -2   6   1      14684.45      14580.42       146.58 o                         
  -1   6   1       1455.01       1445.00        45.65 o                         
   0   6   1      27519.71      28340.83       406.27 o                         
   1   6   1        481.68        363.71        13.28 o                         
   2   6   1        735.96        705.26        19.93 o                         
   3   6   1        779.29        953.01        30.16 o                         
   4   6   1       5094.59       4708.54        73.91 o                         
   5   6   1       8553.43       8028.32       130.61 o                         
   6   6   1       3045.60       2988.78        85.16 o                         
   7   6   1       1706.87       1595.82        38.85 o                         
   8   6   1       2213.06       2308.56        50.27 o                         
   9   6   1       2004.42       2092.45        52.69 o                         
  10   6   1         49.24         63.09        15.87 o                         
  11   6   1         13.96         29.03        10.26 o                         
  12   6   1        181.44        209.87        14.77 o                         
 -12   7   1        392.96        393.83        29.63 o                         
 -11   7   1       2811.90       2983.74        74.22 o                         
 -10   7   1         54.65         62.71        11.44 o                         
  -9   7   1          6.21         32.95        13.13 o                         
  -8   7   1          5.25         17.18         7.84 o                         
  -7   7   1       6147.84       6088.15       144.20 o                         
  -6   7   1       8032.71       8207.54       143.54 o                         
  -5   7   1      50072.13      50782.99       422.29 o                         
  -4   7   1       8581.71       8497.81        99.86 o                         
  -3   7   1        173.41        175.29        13.99 o                         
  -2   7   1      22601.94      23734.77       219.36 o                         
  -1   7   1       3528.99       3672.10        55.10 o                         
   0   7   1       5025.94       5230.15        77.67 o                         
   1   7   1         98.23        110.12         9.37 o                         
   2   7   1        809.76        734.55        21.09 o                         
   3   7   1       4944.51       4658.51        65.35 o                         
   4   7   1       5436.25       5573.73        76.36 o                         
   5   7   1      11337.86      11407.23       191.25 o                         
   6   7   1       1708.22       1645.63        63.56 o                         
   7   7   1        616.76        556.81        22.93 o                         
   8   7   1        954.40        968.90        32.07 o                         
   9   7   1       5587.83       5689.68        93.27 o                         
  10   7   1       1421.88       1514.44        47.49 o                         
  11   7   1         67.30         54.62         9.78 o                         
  12   7   1        104.40        131.38        11.65 o                         
 -12   8   1        261.59        298.47        21.12 o                         
 -11   8   1        209.94        264.01        20.07 o                         
 -10   8   1         96.24        118.49        13.85 o                         
  -9   8   1        884.42        977.60        35.92 o                         
  -8   8   1        679.55        671.79        22.61 o                         
  -7   8   1        597.30        527.01        52.72 o                         
  -6   8   1        138.35        104.71        18.41 o                         
  -5   8   1       3106.26       3096.87        67.38 o                         
  -4   8   1       1300.72       1211.95        37.37 o                         
  -3   8   1        299.45        307.30        18.25 o                         
  -2   8   1      48442.88      50990.99       476.63 o                         
  -1   8   1       2291.64       2622.85        56.06 o                         
   0   8   1      11691.47      12058.74       144.03 o                         
   1   8   1       4695.68       5382.15        62.67 o                         
   2   8   1      47041.75      45884.16       324.94 o                         
   3   8   1        957.46        953.12        27.57 o                         
   4   8   1       2626.23       2676.20        78.51 o                         
   5   8   1       3737.51       3603.60       101.35 o                         
   6   8   1        404.74        294.47        28.09 o                         
   7   8   1        630.10        595.21        28.56 o                         
   8   8   1       7625.20       7248.39       109.38 o                         
   9   8   1        756.55        858.11        32.88 o                         
  10   8   1        287.56        280.99        22.78 o                         
  11   8   1       1330.38       1338.03        52.57 o                         
  12   8   1         54.00         74.47        10.02 o                         
 -12   9   1        676.55        795.24        32.71 o                         
 -11   9   1        727.70        731.73        26.02 o                         
 -10   9   1        929.98       1008.54        34.51 o                         
  -9   9   1        283.35        259.17        15.14 o                         
  -8   9   1         43.85         47.08         9.29 o                         
  -7   9   1       3490.21       3510.64       137.82 o                         
  -6   9   1      49795.62      50044.85       554.62 o                         
  -5   9   1       5567.67       5548.31       104.87 o                         
  -4   9   1        170.01        166.80        15.35 o                         
  -3   9   1         41.90         26.57         9.54 o                         
  -2   9   1       7167.72       7650.69       115.09 o                         
  -1   9   1        173.09        168.07        16.55 o                         
   0   9   1       3629.05       3748.00        99.59 o                         
   1   9   1          6.65         21.55         7.34 o                         
   2   9   1        644.74        766.19        21.58 o                         
   3   9   1       3009.96       2829.27        51.63 o                         
   4   9   1        275.24        345.66        30.28 o                         
   5   9   1       9365.57       9628.29       178.95 o                         
   6   9   1       3950.46       3817.66       103.39 o                         
   7   9   1        183.00        216.38        15.13 o                         
   8   9   1       2030.08       1896.88        44.13 o                         
   9   9   1       1471.93       1427.76        42.00 o                         
  10   9   1       2203.67       2183.31        83.56 o                         
  11   9   1         21.25         33.41         8.32 o                         
 -12  10   1        370.85        439.01        40.78 o                         
 -11  10   1       2468.31       2716.51        77.99 o                         
 -10  10   1        307.90        275.06        22.90 o                         
  -9  10   1        832.75        831.48        29.27 o                         
  -8  10   1         22.79         18.03        11.41 o                         
  -7  10   1      12562.88      12958.92       287.08 o                         
  -6  10   1       1984.64       1994.65        78.26 o                         
  -5  10   1       3502.94       3297.20        87.07 o                         
  -4  10   1         22.19         93.62        13.42 o                         
  -3  10   1      17212.35      15986.24       200.40 o                         
  -2  10   1       3204.78       3184.06        70.37 o                         
  -1  10   1      11232.45      11110.95       148.76 o                         
   0  10   1       5905.02       6073.83        98.61 o                         
   1  10   1      44273.51      43756.41       347.85 o                         
   2  10   1       2728.08       2641.87        45.36 o                         
   3  10   1      12361.31      12457.24       167.24 o                         
   4  10   1       2187.31       2245.25        75.54 o                         
   5  10   1      12808.51      12468.10       212.92 o                         
   6  10   1          3.72         33.91        15.61 o                         
   7  10   1       2417.53       2269.95        47.12 o                         
   8  10   1        297.34        251.39        18.17 o                         
   9  10   1       6568.60       6670.23       100.19 o                         
  10  10   1         64.79         70.64        14.02 o                         
  11  10   1          1.32         12.74        10.91 o                         
 -12  11   1          0.99         -1.52         7.49 o                         
 -11  11   1       1445.35       1553.42        56.27 o                         
 -10  11   1       1868.82       1859.29        46.23 o                         
  -9  11   1        607.56        580.16        22.88 o                         
  -8  11   1          7.31         23.39         9.02 o                         
  -7  11   1       5619.92       5285.48       108.57 o                         
  -6  11   1       5753.02       5784.32       138.90 o                         
  -5  11   1      34345.43      33595.23       349.99 o                         
  -4  11   1       4667.61       4947.44        85.53 o                         
  -3  11   1        364.89        342.37        25.22 o                         
  -2  11   1        105.82        111.10        14.88 o                         
  -1  11   1        930.52        875.37        37.05 o                         
   0  11   1       2605.39       2640.47        63.46 o                         
   1  11   1        464.44        589.51        26.06 o                         
   2  11   1       1844.20       1916.09        37.89 o                         
   3  11   1      23607.54      23154.25       332.63 o                         
   4  11   1         40.13         50.50        17.60 o                         
   5  11   1       6896.44       6855.51       137.53 o                         
   6  11   1       1590.78       1551.97        77.34 o                         
   7  11   1       1403.70       1473.41        38.53 o                         
   8  11   1        188.47        156.78        17.67 o                         
   9  11   1       4253.98       4269.29        77.22 o                         
  10  11   1         68.23         66.78        12.03 o                         
  11  11   1        221.67        220.52        14.90 o                         
 -12  12   1         44.12         36.96         7.37 o                         
 -11  12   1        535.52        616.35        34.31 o                         
 -10  12   1        716.75        759.21        34.19 o                         
  -9  12   1       2545.49       2562.64        48.19 o                         
  -8  12   1       1067.57       1085.82        33.41 o                         
  -7  12   1        114.79        104.01        12.27 o                         
  -6  12   1        762.59        656.36        57.40 o                         
  -5  12   1      11514.76      11532.63       171.75 o                         
  -4  12   1       1853.05       1952.07        57.93 o                         
  -3  12   1       2989.36       3282.51        79.71 o                         
  -2  12   1       7339.51       7642.84       126.76 o                         
  -1  12   1        457.98        523.25        30.49 o                         
   0  12   1      16446.75      15913.50       200.82 o                         
   1  12   1       6103.73       6170.92       100.84 o                         
   2  12   1      16045.51      15808.16       163.58 o                         
   3  12   1       5194.23       5359.25       135.28 o                         
   4  12   1       5614.13       5837.89       133.86 o                         
   5  12   1       3617.97       3825.56       114.43 o                         
   6  12   1       1970.76       1790.83        63.52 o                         
   7  12   1       1176.45       1133.62        34.69 o                         
   8  12   1        622.12        644.84        42.13 o                         
   9  12   1         42.58         75.79        21.22 o                         
  10  12   1        699.17        697.88        43.73 o                         
  11  12   1         17.83         34.84         8.63 o                         
 -12  13   1          2.69          9.31         6.63 o                         
 -11  13   1       1378.14       1520.85        54.94 o                         
 -10  13   1       3401.84       3432.05        64.13 o                         
  -9  13   1         52.92         18.38         7.72 o                         
  -8  13   1       2748.07       2665.99        52.20 o                         
  -7  13   1          3.92         17.35         8.53 o                         
  -6  13   1      14746.75      14922.14       378.79 o                         
  -5  13   1       8696.47       8879.15       166.10 o                         
  -4  13   1       6788.95       7126.20       121.88 o                         
  -3  13   1       4340.78       4315.10        96.03 o                         
  -2  13   1       2067.88       2430.34        78.65 o                         
  -1  13   1          3.18          1.29        11.77 o                         
   0  13   1        173.07        181.91        19.47 o                         
   1  13   1       5972.74       6247.89        99.92 o                         
   2  13   1       1333.62       1409.39        39.97 o                         
   3  13   1       3629.04       3636.69        99.43 o                         
   4  13   1       4448.14       4624.85       121.28 o                         
   5  13   1       1172.55       1044.71        60.67 o                         
   6  13   1        998.71       1024.29        33.85 o                         
   7  13   1       2643.12       2559.41        62.60 o                         
   8  13   1       2873.84       2777.96        71.20 o                         
   9  13   1        989.44       1034.81        39.72 o                         
  10  13   1       3223.50       3358.03        85.72 o                         
  11  13   1       1027.61       1077.05        29.17 o                         
 -12  14   1       1320.53       1307.85        54.24 o                         
 -11  14   1        454.16        457.19        27.87 o                         
 -10  14   1       2251.74       2298.88        50.20 o                         
  -9  14   1        138.36        165.60        13.55 o                         
  -8  14   1         59.65         31.16         9.03 o                         
  -7  14   1       3175.57       2994.67        69.60 o                         
  -6  14   1       3751.49       3948.00       184.71 o                         
  -5  14   1        150.21        165.62        23.66 o                         
  -4  14   1       3273.53       3119.60        78.49 o                         
  -3  14   1         40.34         36.17        12.61 o                         
  -2  14   1         74.99         77.03        17.84 o                         
  -1  14   1        175.86        168.91        22.18 o                         
   0  14   1       2361.79       2656.96        71.86 o                         
   1  14   1      54657.27      53106.44       473.49 o                         
   2  14   1       2654.38       2514.70        56.67 o                         
   3  14   1      14082.31      13783.15       253.38 o                         
   4  14   1       5332.92       5338.99       134.99 o                         
   5  14   1        137.28        132.43        24.06 o                         
   6  14   1        235.52        244.96        17.77 o                         
   7  14   1        488.01        522.77        28.36 o                         
   8  14   1       1215.08       1165.45        37.81 o                         
   9  14   1       5797.73       6035.92       105.51 o                         
  10  14   1         11.03         19.19        12.10 o                         
  11  14   1        170.94        156.35        10.89 o                         
 -12  15   1        314.04        352.58        26.13 o                         
 -11  15   1         19.83         34.06        10.63 o                         
 -10  15   1       1732.40       1675.06        41.66 o                         
  -9  15   1        594.58        622.98        22.57 o                         
  -8  15   1          2.26         -1.13         8.22 o                         
  -7  15   1        197.20        198.15        19.38 o                         
  -6  15   1       1348.44       1362.17        41.31 o                         
  -5  15   1       4325.85       4232.40       139.27 o                         
  -4  15   1       1473.06       1184.88        56.22 o                         
  -3  15   1       6795.52       6337.40       127.47 o                         
  -2  15   1       2757.46       2830.77        90.95 o                         
  -1  15   1        238.76        167.91        24.48 o                         
   0  15   1      23277.15      22451.72       248.26 o                         
   1  15   1       3579.24       3549.96        77.86 o                         
   2  15   1        683.26        733.22        37.06 o                         
   3  15   1       9305.04       8784.88       173.20 o                         
   4  15   1         27.72         58.36        20.21 o                         
   5  15   1         54.63         30.34        17.61 o                         
   6  15   1         76.61         54.88        12.81 o                         
   7  15   1        343.98        352.31        23.81 o                         
   8  15   1        567.93        592.03        27.06 o                         
   9  15   1       3727.25       3785.35        77.71 o                         
  10  15   1         60.76         66.31         8.74 o                         
  11  15   1         15.93         17.29        11.39 o                         
 -11  16   1       3591.99       3495.17       105.79 o                         
 -10  16   1        455.48        481.82        19.14 o                         
  -9  16   1         58.38         60.40        10.96 o                         
  -8  16   1          0.30          5.92        10.88 o                         
  -7  16   1        745.76        783.38        35.40 o                         
  -6  16   1        864.40        864.37        33.66 o                         
  -5  16   1        317.58        296.22        37.48 o                         
  -4  16   1        389.58        419.10        35.41 o                         
  -3  16   1       4688.07       4853.43       132.42 o                         
  -2  16   1        154.92        122.97        20.92 o                         
  -1  16   1      10407.77      10322.89       194.95 o                         
   0  16   1      21685.64      21487.05       246.00 o                         
   1  16   1        601.53        554.68        31.48 o                         
   2  16   1      21525.61      21339.70       254.87 o                         
   3  16   1      10517.19      10092.41       192.86 o                         
   4  16   1      11414.76      10971.00       213.52 o                         
   5  16   1          3.38         -8.96         8.96 o                         
   6  16   1        288.83        338.35        22.89 o                         
   7  16   1        276.63        299.85        23.97 o                         
   8  16   1          0.45         -9.36         9.36 o                         
   9  16   1       1091.38       1085.17        38.27 o                         
  10  16   1        592.24        623.97        20.53 o                         
  11  16   1         19.83          6.34        11.32 o                         
 -11  17   1       2029.72       1947.18        56.00 o                         
 -10  17   1       2035.97       2010.20        43.40 o                         
  -9  17   1        119.03        120.96        12.69 o                         
  -8  17   1        642.66        604.41        29.52 o                         
  -7  17   1         34.89         54.79        16.20 o                         
  -6  17   1         11.47         13.19         8.42 o                         
  -5  17   1       6961.33       7202.34       278.08 o                         
  -4  17   1         60.83         83.80        22.73 o                         
  -3  17   1       2901.90       2829.84        99.65 o                         
  -2  17   1       3751.92       4050.67       118.49 o                         
  -1  17   1       8857.66       8774.59       181.63 o                         
   0  17   1          3.77         11.14        10.72 o                         
   1  17   1       1603.63       1406.48        51.56 o                         
   2  17   1       2604.44       2309.18        74.70 o                         
   3  17   1        941.71       1086.67        61.08 o                         
   4  17   1        262.92        341.98        37.44 o                         
   5  17   1        246.35        251.00        15.77 o                         
   6  17   1         86.78         75.86        19.44 o                         
   7  17   1       2140.60       2291.40        64.72 o                         
   8  17   1         52.98         57.51        11.15 o                         
   9  17   1        498.49        448.41        24.74 o                         
  10  17   1        209.97        184.89        13.37 o                         
  11  17   1       1084.54       1110.14        48.64 o                         
 -11  18   1       2704.58       2607.98       196.88 o                         
 -10  18   1         58.58         59.44        13.94 o                         
  -9  18   1        317.10        312.81        20.61 o                         
  -8  18   1       2388.80       2623.92        61.60 o                         
  -7  18   1        602.00        553.75        26.78 o                         
  -6  18   1        123.77        136.85        12.64 o                         
  -5  18   1        906.61        933.30        34.07 o                         
  -4  18   1       7583.04       7268.22       245.35 o                         
  -3  18   1        191.89        148.53        24.93 o                         
  -2  18   1      18097.01      17771.89       295.15 o                         
  -1  18   1      10971.42      10626.27       185.64 o                         
   0  18   1         32.83         34.42        19.06 o                         
   1  18   1      20086.64      19672.24       241.45 o                         
   2  18   1        676.79        606.23        39.43 o                         
   3  18   1      24932.31      24116.53       348.74 o                         
   4  18   1       9945.21       9759.38       208.50 o                         
   5  18   1        914.40        956.86        30.28 o                         
   6  18   1        570.42        471.39        27.49 o                         
   7  18   1         87.98         86.41        17.55 o                         
   8  18   1       2926.29       3039.17        61.26 o                         
   9  18   1       3218.89       3201.46        62.76 o                         
  10  18   1        325.66        319.32        24.78 o                         
  11  18   1        230.66        174.04        17.47 o                         
 -11  19   1        300.80        282.61        15.80 o                         
 -10  19   1         49.71         86.83        15.37 o                         
  -9  19   1        112.05        102.15        13.73 o                         
  -8  19   1         10.39          7.38        15.02 o                         
  -7  19   1         72.51         60.88        11.93 o                         
  -6  19   1       3121.24       3230.63        57.12 o                         
  -5  19   1        273.82        277.83        17.57 o                         
  -4  19   1       4124.42       3975.73       181.63 o                         
  -3  19   1        735.42        703.53        52.11 o                         
  -2  19   1       6981.65       7087.74       171.95 o                         
  -1  19   1         23.12         -3.20        13.72 o                         
   0  19   1      33625.52      33894.49       406.98 o                         
   1  19   1         76.24        106.98        20.57 o                         
   2  19   1       1927.12       1906.01        81.35 o                         
   3  19   1         17.08         37.89        17.83 o                         
   4  19   1        375.40        430.99        22.14 o                         
   5  19   1       1668.59       1662.47        48.63 o                         
   6  19   1       3408.32       3433.62        71.85 o                         
   7  19   1        452.88        435.11        28.49 o                         
   8  19   1       3174.48       3288.02        76.37 o                         
   9  19   1        584.93        655.45        29.74 o                         
  10  19   1       1335.94       1237.09        34.39 o                         
 -11  20   1        665.43        627.34        25.93 o                         
 -10  20   1        822.73        837.42        30.35 o                         
  -9  20   1       3132.86       3172.51        62.44 o                         
  -8  20   1         10.33         24.94        12.87 o                         
  -7  20   1       1672.54       1616.43        47.24 o                         
  -6  20   1       1389.00       1445.17        36.76 o                         
  -5  20   1        533.55        621.55        26.01 o                         
  -4  20   1       1564.02       1468.11        51.21 o                         
  -3  20   1         72.05        108.41        27.74 o                         
  -2  20   1       4954.36       4858.59       128.05 o                         
  -1  20   1       6288.91       6404.10       146.51 o                         
   0  20   1       4175.60       4478.04       118.32 o                         
   1  20   1         61.17         93.83        22.49 o                         
   2  20   1       1279.08       1271.26        68.18 o                         
   3  20   1      10444.24      10269.68       216.09 o                         
   4  20   1       7427.22       7288.13        84.31 o                         
   5  20   1         72.67         97.25        12.08 o                         
   6  20   1        690.59        702.99        35.41 o                         
   7  20   1        892.70        940.54        41.06 o                         
   8  20   1       5064.70       5426.78       101.30 o                         
   9  20   1       2767.98       2910.98        63.02 o                         
  10  20   1        939.14       1009.91        27.64 o                         
 -11  21   1       1078.04        947.62        39.05 o                         
 -10  21   1        963.67        954.99        27.14 o                         
  -9  21   1        298.62        362.59        23.55 o                         
  -8  21   1        589.95        601.19        28.35 o                         
  -7  21   1        433.64        455.86        25.03 o                         
  -6  21   1          4.33         20.72        19.29 o                         
  -5  21   1      20755.13      20974.85       328.09 o                         
  -4  21   1        453.40        432.22        19.06 o                         
  -3  21   1      10689.01      10479.57       314.83 o                         
  -2  21   1         79.41         63.90        28.38 o                         
  -1  21   1       1463.25       1308.32        65.65 o                         
   0  21   1       2436.39       2442.69       112.65 o                         
   1  21   1       1966.85       1864.91        92.68 o                         
   2  21   1        146.18        147.24        25.21 o                         
   3  21   1        961.95       1006.72        29.81 o                         
   4  21   1       1471.30       1501.85        34.96 o                         
   5  21   1       1084.63       1031.04        32.50 o                         
   6  21   1        328.98        403.49        27.83 o                         
   7  21   1       5068.17       5215.74       102.21 o                         
   8  21   1       3285.37       3414.95        75.16 o                         
   9  21   1         89.20        112.31        15.70 o                         
  10  21   1        882.88        825.39        29.45 o                         
 -10  22   1        122.11        120.89        13.39 o                         
  -9  22   1          8.17         13.03        10.80 o                         
  -8  22   1       1977.96       1845.45        47.96 o                         
  -7  22   1        272.49        347.10        22.54 o                         
  -6  22   1        417.77        440.92        21.91 o                         
  -5  22   1       3739.30       3702.70        65.54 o                         
  -4  22   1        966.59       1070.18        29.95 o                         
  -3  22   1          0.22         11.14         7.97 o                         
  -2  22   1        490.80        406.51        40.53 o                         
  -1  22   1        531.09        593.70        44.91 o                         
   0  22   1       7128.08       7055.46       192.70 o                         
   1  22   1         42.48         55.19        17.38 o                         
   2  22   1          0.45         24.35        12.21 o                         
   3  22   1       1757.87       1768.95        37.39 o                         
   4  22   1      12754.60      12910.57       151.73 o                         
   5  22   1        500.63        527.90        25.86 o                         
   6  22   1       4482.71       4637.85        96.42 o                         
   7  22   1       2085.12       2208.00        61.78 o                         
   8  22   1       1449.41       1422.55        39.30 o                         
   9  22   1        130.24        167.35        12.84 o                         
  10  22   1          5.33         12.81         9.85 o                         
 -10  23   1        361.14        361.62        15.10 o                         
  -9  23   1         97.42        142.45        13.22 o                         
  -8  23   1       1650.85       1632.18        44.02 o                         
  -7  23   1        151.34        183.78        17.26 o                         
  -6  23   1       2210.89       2121.51        47.51 o                         
  -5  23   1       7452.17       7774.44        94.09 o                         
  -4  23   1      18608.73      18887.08       178.13 o                         
  -3  23   1        173.69        164.11        11.28 o                         
  -2  23   1       7889.11       7715.50        87.05 o                         
  -1  23   1       1229.26       1205.95        43.40 o                         
   0  23   1       3258.70       3470.36        78.37 o                         
   1  23   1       2184.34       2168.77        48.80 o                         
   2  23   1       1843.12       1824.74        38.58 o                         
   3  23   1       1145.32       1364.76        37.76 o                         
   4  23   1       1241.27       1154.89        32.07 o                         
   5  23   1        249.49        235.77        16.69 o                         
   6  23   1       3669.10       3845.47        73.66 o                         
   7  23   1        982.01       1042.18        35.32 o                         
   8  23   1        186.62        167.20        14.34 o                         
   9  23   1       3272.03       3421.79        72.20 o                         
 -10  24   1       1083.24       1028.90        26.87 o                         
  -9  24   1        543.48        541.21        21.57 o                         
  -8  24   1        154.13        170.26        13.85 o                         
  -7  24   1         62.98         49.35        10.45 o                         
  -6  24   1        463.58        461.89        22.78 o                         
  -5  24   1       1865.43       2163.65        52.49 o                         
  -4  24   1       3223.50       3249.74        55.08 o                         
  -3  24   1        290.39        273.16        13.86 o                         
  -2  24   1       1341.82       1405.75        32.04 o                         
  -1  24   1        411.29        324.17        15.79 o                         
   0  24   1        135.04        123.92        10.85 o                         
   1  24   1       1680.86       1908.72        35.96 o                         
   2  24   1       2922.46       2778.31        42.55 o                         
   3  24   1       4756.79       4808.32        73.15 o                         
   4  24   1        794.14        843.30        28.83 o                         
   5  24   1        833.88        789.23        28.32 o                         
   6  24   1        878.47        982.07        35.21 o                         
   7  24   1        761.82        793.98        30.23 o                         
   8  24   1         76.68         56.41         9.99 o                         
   9  24   1       2115.29       2052.07        37.30 o                         
 -10  25   1        138.80        104.23        11.93 o                         
  -9  25   1       1450.41       1430.53        33.26 o                         
  -8  25   1         21.53         13.58         8.79 o                         
  -7  25   1        333.99        382.55        19.71 o                         
  -6  25   1       9571.37       9703.33       117.98 o                         
  -5  25   1      12269.66      12789.48       214.38 o                         
  -4  25   1        410.10        407.38        19.22 o                         
  -3  25   1      12310.62      12530.28       116.02 o                         
  -2  25   1       2013.49       1983.20        38.07 o                         
  -1  25   1       5176.73       5191.47        66.87 o                         
   0  25   1        809.56        891.30        23.85 o                         
   1  25   1        238.44        231.72        13.65 o                         
   2  25   1        347.11        369.07        19.38 o                         
   3  25   1        324.59        308.95        17.64 o                         
   4  25   1        388.51        358.99        20.05 o                         
   5  25   1        884.24        940.87        30.61 o                         
   6  25   1        279.76        286.70        19.66 o                         
   7  25   1       1011.69       1090.32        34.33 o                         
   8  25   1       1034.69       1060.22        29.94 o                         
   9  25   1       1153.42       1134.91        27.54 o                         
  -9  26   1        313.62        286.98        13.78 o                         
  -8  26   1        574.41        624.62        23.60 o                         
  -7  26   1        779.14        928.77        32.80 o                         
  -6  26   1         14.11         36.91        10.64 o                         
  -5  26   1       4652.52       5122.06        78.00 o                         
  -4  26   1       5782.00       5780.39        87.16 o                         
  -3  26   1       4385.71       4440.65        61.66 o                         
  -2  26   1         58.14         79.95         9.89 o                         
  -1  26   1        282.02        319.65        17.26 o                         
   0  26   1       1762.12       1816.75        36.15 o                         
   1  26   1       1193.48       1166.86        28.79 o                         
   2  26   1       2145.03       2094.56        49.70 o                         
   3  26   1       1825.30       1873.15        40.79 o                         
   4  26   1       1590.71       1655.81        41.60 o                         
   5  26   1       1053.21       1156.31        38.03 o                         
   6  26   1       1073.34       1021.50        33.97 o                         
   7  26   1        921.75       1001.79        31.39 o                         
   8  26   1       1303.50       1454.79        30.05 o                         
   9  26   1         42.52         40.14        14.83 o                         
  -9  27   1         12.58         12.86         5.65 o                         
  -8  27   1       1077.10       1171.99        36.59 o                         
  -7  27   1        708.25        657.53        26.48 o                         
  -6  27   1       2955.37       2996.84        61.98 o                         
  -5  27   1       4060.27       4399.84        70.56 o                         
  -4  27   1       7166.29       7158.87        99.64 o                         
  -3  27   1        542.33        463.15        18.45 o                         
  -2  27   1       6703.17       6803.82        78.75 o                         
  -1  27   1          2.74          5.59         8.22 o                         
   0  27   1         10.13         18.67         8.16 o                         
   1  27   1        364.27        335.81        16.28 o                         
   2  27   1       1160.51       1116.72        26.68 o                         
   3  27   1       1906.77       2031.52        42.63 o                         
   4  27   1        606.70        708.06        25.22 o                         
   5  27   1       5491.42       5892.41       121.86 o                         
   6  27   1       2471.29       2520.94        62.61 o                         
   7  27   1          1.32         -2.11         6.97 o                         
   8  27   1        176.87        145.94         9.65 o                         
   9  27   1         62.52         51.15         9.84 o                         
  -9  28   1          0.87          1.72         4.68 o                         
  -8  28   1        160.00        128.05        12.93 o                         
  -7  28   1       5093.98       5397.80       108.83 o                         
  -6  28   1          2.30         17.96        12.12 o                         
  -5  28   1         42.76         85.47        11.98 o                         
  -4  28   1          7.10         17.10         9.29 o                         
  -3  28   1       3733.86       3860.98        60.98 o                         
  -2  28   1       5886.92       6175.65        75.72 o                         
  -1  28   1        440.99        513.33        22.03 o                         
   0  28   1        453.72        491.35        19.98 o                         
   1  28   1       3211.37       3461.73        54.05 o                         
   2  28   1       2617.94       2585.90        49.27 o                         
   3  28   1       6061.88       6263.24       125.30 o                         
   4  28   1        387.54        387.29        20.47 o                         
   5  28   1       1709.49       1796.00        41.93 o                         
   6  28   1        449.62        424.62        21.96 o                         
   7  28   1        209.09        253.05        15.27 o                         
   8  28   1          6.55          7.86         5.90 o                         
  -9  29   1        293.79        252.45        17.93 o                         
  -8  29   1         83.80         86.43        10.45 o                         
  -7  29   1        165.17        152.20        13.54 o                         
  -6  29   1       8631.65       9277.17       119.53 o                         
  -5  29   1       2325.52       2556.45        45.70 o                         
  -4  29   1        856.64        916.18        27.12 o                         
  -3  29   1       2802.59       2757.45        49.94 o                         
  -2  29   1       3210.79       3267.13        55.37 o                         
  -1  29   1         21.51         12.79         9.48 o                         
   0  29   1         80.90        120.25        11.42 o                         
   1  29   1        871.78        929.39        26.91 o                         
   2  29   1        229.10        257.02        16.01 o                         
   3  29   1       1822.13       1923.72        40.65 o                         
   4  29   1        183.69        164.01        14.29 o                         
   5  29   1        320.84        305.10        17.33 o                         
   6  29   1       3869.69       3951.69        66.74 o                         
   7  29   1       3111.02       3249.42        53.77 o                         
   8  29   1        148.68        148.69         9.06 o                         
  -8  30   1       4176.04       4163.62        65.00 o                         
  -7  30   1       1803.14       1928.67        40.76 o                         
  -6  30   1          5.41         15.32         8.04 o                         
  -5  30   1        691.29        802.60        24.33 o                         
  -4  30   1        284.10        264.73        14.94 o                         
  -3  30   1        980.36        944.89        28.04 o                         
  -2  30   1         10.68         13.89         8.85 o                         
  -1  30   1        133.05        170.19        15.15 o                         
   0  30   1       3123.13       3193.33        60.15 o                         
   1  30   1       1967.47       2207.06        49.89 o                         
   2  30   1       9916.86      10919.42       128.63 o                         
   3  30   1       1723.84       1793.02        38.39 o                         
   4  30   1        836.65        874.69        28.25 o                         
   5  30   1        367.47        370.85        19.57 o                         
   6  30   1         11.60         30.26         8.92 o                         
   7  30   1        220.78        226.88        12.76 o                         
   8  30   1        149.21        132.23        14.53 o                         
  -8  31   1         10.43         23.11         5.37 o                         
  -7  31   1        587.51        598.94        22.58 o                         
  -6  31   1        273.69        322.51        15.36 o                         
  -5  31   1       4544.00       4689.09        61.29 o                         
  -4  31   1         11.50         24.46         7.73 o                         
  -3  31   1       1238.74       1254.58        31.73 o                         
  -2  31   1        628.28        678.77        26.29 o                         
  -1  31   1        615.66        595.52        25.02 o                         
   0  31   1        126.35        126.11        13.11 o                         
   1  31   1         93.47         90.56        11.03 o                         
   2  31   1       1776.95       1941.02        45.51 o                         
   3  31   1        507.95        557.11        22.53 o                         
   4  31   1       1488.17       1517.47        39.16 o                         
   5  31   1        257.00        253.29        14.30 o                         
   6  31   1       1476.04       1614.16        41.08 o                         
   7  31   1        434.04        447.13        17.30 o                         
  -7  32   1       1162.04       1209.12        33.51 o                         
  -6  32   1        691.88        665.76        22.46 o                         
  -5  32   1          0.44          6.28         7.04 o                         
  -4  32   1        400.15        425.14        19.41 o                         
  -3  32   1        152.61        195.42        13.11 o                         
  -2  32   1       1135.08       1171.57        33.37 o                         
  -1  32   1        758.37        825.71        28.67 o                         
   0  32   1       1873.45       1946.04        44.49 o                         
   1  32   1      16542.02      17436.30       177.24 o                         
   2  32   1          4.85         14.47         9.87 o                         
   3  32   1       5244.82       5486.70       107.95 o                         
   4  32   1       2618.19       2673.01        76.31 o                         
   5  32   1        115.76        164.87        12.94 o                         
   6  32   1        730.52        756.09        22.32 o                         
   7  32   1        983.09        820.19        23.03 o                         
  -7  33   1        194.00        143.53        10.95 o                         
  -6  33   1       1537.28       1561.07        41.19 o                         
  -5  33   1         70.68         83.55         8.75 o                         
  -4  33   1        391.20        450.20        20.87 o                         
  -3  33   1        242.74        261.91        15.86 o                         
  -2  33   1         39.48         30.37        12.42 o                         
  -1  33   1        236.76        236.45        16.09 o                         
   0  33   1        867.46        809.05        27.52 o                         
   1  33   1         35.00         64.73         9.96 o                         
   2  33   1        501.05        586.75        26.28 o                         
   3  33   1       3032.48       3278.54        61.84 o                         
   4  33   1        893.73        913.42        32.24 o                         
   5  33   1        261.20        247.43        13.63 o                         
   6  33   1          1.90         -2.11         6.20 o                         
  -6  34   1          2.46         17.40         7.11 o                         
  -5  34   1          0.79          7.41         7.96 o                         
  -4  34   1        401.40        383.40        18.37 o                         
  -3  34   1        416.86        437.02        18.41 o                         
  -2  34   1          1.35         14.29         8.66 o                         
  -1  34   1         14.20         20.33         8.02 o                         
   0  34   1       9622.63      10015.03       121.19 o                         
   1  34   1       1030.39       1000.78        36.57 o                         
   2  34   1       8335.19       8691.01       114.08 o                         
   3  34   1       3197.63       3384.37        60.60 o                         
   4  34   1       2709.37       2820.94        51.47 o                         
   5  34   1        196.86        182.15        10.95 o                         
   6  34   1          2.46         20.97         8.19 o                         
  -6  35   1        404.16        352.18        24.22 o                         
  -5  35   1       2262.17       2295.38        47.18 o                         
  -4  35   1         96.51        101.91        10.05 o                         
  -3  35   1        290.61        294.29        16.16 o                         
  -2  35   1        903.84        921.71        28.96 o                         
  -1  35   1          0.30          5.33         7.65 o                         
   0  35   1       5252.74       5430.48        79.51 o                         
   1  35   1        502.17        562.46        27.10 o                         
   2  35   1       2436.48       2456.41        49.69 o                         
   3  35   1       2662.31       2667.31        50.09 o                         
   4  35   1         15.31          7.36         8.62 o                         
   5  35   1          1.34          5.88         7.67 o                         
  -5  36   1         13.67          9.83         7.19 o                         
  -4  36   1        393.47        380.21        21.99 o                         
  -3  36   1        610.08        640.03        31.88 o                         
  -2  36   1        160.49        168.82        12.38 o                         
  -1  36   1         10.69         10.06         6.97 o                         
   0  36   1        967.37        981.50        27.77 o                         
   1  36   1      12623.14      12789.41       167.99 o                         
   2  36   1       1625.56       1689.68        42.14 o                         
   3  36   1        965.76       1017.16        54.16 o                         
   4  36   1        327.18        346.34        19.44 o                         
   5  36   1        632.56        597.59        31.99 o                         
  -5  37   1        562.40        562.90        28.63 o                         
  -4  37   1        267.91        254.88        15.98 o                         
  -3  37   1         96.11         89.27         9.67 o                         
  -2  37   1       1770.32       1833.18        43.89 o                         
  -1  37   1       1084.41       1039.28        28.16 o                         
   0  37   1        685.31        662.71        31.77 o                         
   1  37   1         27.07         25.55         8.06 o                         
   2  37   1        324.12        305.37        16.41 o                         
   3  37   1         37.71         38.63         7.16 o                         
   4  37   1        350.21        349.64        25.53 o                         
  -4  38   1        301.45        272.13        20.55 o                         
  -3  38   1        126.40        148.80        17.91 o                         
  -2  38   1        217.30        192.41        18.33 o                         
  -1  38   1        854.21        822.64        25.16 o                         
   0  38   1        852.48        858.33        34.55 o                         
   1  38   1        284.94        239.09        16.99 o                         
   2  38   1       1126.61       1080.14        27.56 o                         
   3  38   1       1614.71       1494.79       111.41 o                         
  -3  39   1       3017.50       2787.10        74.07 o                         
  -2  39   1        104.35         64.00         8.46 o                         
  -1  39   1        125.94        107.30        10.30 o                         
   0  39   1       3658.91       3567.13        73.64 o                         
   1  39   1        644.53        640.48        24.08 o                         
   2  39   1          2.15          1.03         6.64 o                         
 -12   0   2        940.94        910.40        37.11 o                         
 -10   0   2       3080.75       2922.82       129.95 o                         
  -8   0   2       8402.87       8982.67       129.75 o                         
  -6   0   2       6790.81       7387.23       361.33 o                         
  -4   0   2        823.27        762.04        50.30 o                         
  -2   0   2       2003.35       1681.16        52.55 o                         
   0   0   2      48894.38      47775.21       613.92 o                         
   2   0   2     140600.52     142118.94      1085.87 o                         
   4   0   2      14779.84      14422.66       202.10 o                         
   6   0   2        224.72        107.80        27.80 o                         
   8   0   2        308.67        359.16        29.46 o                         
  10   0   2       4811.69       5087.25       162.50 o                         
 -13   1   2        980.19        903.63        36.72 o                         
 -12   1   2         10.45         13.36         9.57 o                         
 -11   1   2          3.29          6.00        11.43 o                         
 -10   1   2       1104.25       1047.79        38.84 o                         
  -9   1   2       9866.79      10230.82       110.28 o                         
  -8   1   2       3400.21       3711.85        53.74 o                         
  -7   1   2       1205.80       1143.97        62.01 o                         
  -6   1   2        299.98        336.04        31.36 o                         
  -5   1   2       2211.67       2050.07        69.46 o                         
  -4   1   2      30953.61      30906.87       407.43 o                         
  -3   1   2       2328.78       2308.46        48.30 o                         
  -2   1   2       8917.15       8800.42        86.97 o                         
  -1   1   2        719.11        724.79        17.66 o                         
   0   1   2        417.85        434.01        12.08 o                         
   1   1   2       8608.04       8898.80        71.05 o                         
   2   1   2       7407.65       7079.65        79.24 o                         
   3   1   2      31982.55      32434.91       203.96 o                         
   4   1   2      18636.62      18211.90       167.57 o                         
   5   1   2       1084.90       1013.48        35.58 o                         
   6   1   2          2.67          5.55        15.98 o                         
   7   1   2        574.75        569.32        27.28 o                         
   8   1   2       3024.65       2954.48        76.92 o                         
   9   1   2         30.66         45.11        12.77 o                         
  10   1   2       2206.07       2346.34        72.77 o                         
  11   1   2       2580.50       2684.30        67.46 o                         
 -13   2   2        527.61        473.50        27.60 o                         
 -12   2   2        303.47        328.53        19.20 o                         
 -11   2   2       4891.20       4879.29       101.50 o                         
 -10   2   2       1105.30       1147.96        39.04 o                         
  -9   2   2        202.53        303.89        17.50 o                         
  -8   2   2       2550.62       2556.57        47.40 o                         
  -7   2   2       9618.82       9295.50       186.98 o                         
  -6   2   2       1878.65       1705.44        67.16 o                         
  -5   2   2         35.00         31.80        14.37 o                         
  -4   2   2         20.56         67.47        14.38 o                         
  -3   2   2       2182.76       2026.12        45.05 o                         
  -2   2   2       2145.82       2632.11        43.87 o                         
  -1   2   2      42173.78      42015.32       403.18 o                         
   0   2   2        119.08         54.43         5.54 o                         
   1   2   2       3276.01       3371.34        40.14 o                         
   2   2   2       3289.69       3773.21        45.68 o                         
   3   2   2      37202.37      36681.64       264.17 o                         
   4   2   2       1731.43       1804.46        38.75 o                         
   5   2   2       8698.60       8740.62       125.26 o                         
   6   2   2         41.78         91.28        14.87 o                         
   7   2   2         95.34        111.11        19.26 o                         
   8   2   2       5942.30       5833.34       160.13 o                         
   9   2   2        791.30        849.22        37.77 o                         
  10   2   2         18.08         45.56        29.72 o                         
  11   2   2       1631.77       1799.36        53.41 o                         
 -13   3   2         77.46         82.65        13.69 o                         
 -12   3   2       2831.96       2946.15        59.13 o                         
 -11   3   2       2534.63       2594.57        59.49 o                         
 -10   3   2       1045.63       1190.23        39.86 o                         
  -9   3   2       4858.49       4960.04        70.45 o                         
  -8   3   2      14049.29      14483.54       151.30 o                         
  -7   3   2        917.57       1015.93        58.75 o                         
  -6   3   2       1205.04       1086.64        53.97 o                         
  -5   3   2      12245.13      12040.82       182.51 o                         
  -4   3   2      12888.84      13970.95       200.94 o                         
  -3   3   2       3176.24       3554.02        62.16 o                         
  -2   3   2       4222.33       4305.54        57.86 o                         
  -1   3   2          9.50         11.49         6.99 o                         
   0   3   2       9196.42       8838.72       111.40 o                         
   1   3   2       4786.62       4730.50        57.62 o                         
   2   3   2       3125.34       2891.39        41.45 o                         
   3   3   2       5090.03       5003.01        65.27 o                         
   4   3   2      39486.56      40763.24       303.51 o                         
   5   3   2       1830.74       1753.30        52.43 o                         
   6   3   2        603.77        564.05        37.40 o                         
   7   3   2       2926.40       2718.01        54.91 o                         
   8   3   2          6.17         14.01        10.81 o                         
   9   3   2        177.32        215.19        21.39 o                         
  10   3   2       2218.46       2250.64        57.38 o                         
  11   3   2         14.47         24.24        23.77 o                         
 -13   4   2       1174.85       1108.07        43.96 o                         
 -12   4   2        661.82        603.91        25.08 o                         
 -11   4   2       1033.92       1046.27        30.80 o                         
 -10   4   2       2277.08       2444.77        57.87 o                         
  -9   4   2        427.54        455.64        20.98 o                         
  -8   4   2       1099.22       1107.36        30.53 o                         
  -7   4   2        502.60        557.87        44.15 o                         
  -6   4   2       2165.44       2489.63        82.79 o                         
  -5   4   2       9220.94       9086.67       153.81 o                         
  -4   4   2       7183.54       7913.32       113.97 o                         
  -3   4   2       4241.99       3961.34        67.39 o                         
  -2   4   2      14343.13      14565.99       120.11 o                         
  -1   4   2        852.17        994.69        28.37 o                         
   0   4   2      28982.60      28884.55       205.73 o                         
   1   4   2      20642.05      20390.29       164.56 o                         
   2   4   2      47690.72      47972.05       340.27 o                         
   3   4   2         74.95        144.60        10.98 o                         
   4   4   2      15805.76      15345.60       147.83 o                         
   5   4   2          3.56         25.12        11.53 o                         
   6   4   2       1045.17       1006.78        51.34 o                         
   7   4   2         44.58         79.44        13.87 o                         
   8   4   2         23.67         44.29        12.28 o                         
   9   4   2       7788.78       8001.99       133.26 o                         
  10   4   2        282.53        307.03        21.38 o                         
  11   4   2        313.41        365.03        23.42 o                         
 -13   5   2        152.19        160.99        16.76 o                         
 -12   5   2        784.24        836.05        28.99 o                         
 -11   5   2        764.34        852.60        31.23 o                         
 -10   5   2        275.00        265.09        23.05 o                         
  -9   5   2       3928.83       3900.68        63.25 o                         
  -8   5   2        340.30        298.11        15.62 o                         
  -7   5   2        142.87        211.09        28.28 o                         
  -6   5   2       9994.91       9912.68       179.72 o                         
  -5   5   2      12252.50      12266.61       187.65 o                         
  -4   5   2       3307.88       3614.43        72.74 o                         
  -3   5   2      51581.95      51069.12       361.31 o                         
  -2   5   2       1166.65       1141.24        25.69 o                         
  -1   5   2         88.88         96.34        10.98 o                         
   0   5   2       1282.70       1018.74        20.96 o                         
   1   5   2         49.61        109.62        11.00 o                         
   2   5   2       6447.15       6612.81        81.87 o                         
   3   5   2      11038.19      10183.53       103.31 o                         
   4   5   2        900.73        775.19        31.59 o                         
   5   5   2       4142.72       4015.25        82.35 o                         
   6   5   2       1562.39       1483.35        62.25 o                         
   7   5   2       7097.26       6850.29       107.79 o                         
   8   5   2        969.08       1044.86        42.60 o                         
   9   5   2        847.50        848.82        38.18 o                         
  10   5   2         57.80         30.03        10.64 o                         
  11   5   2       3443.96       3566.89       159.32 o                         
 -13   6   2          8.58         24.71         8.82 o                         
 -12   6   2          1.46          7.35         7.07 o                         
 -11   6   2       3872.36       3808.18        68.59 o                         
 -10   6   2       2033.04       2110.59        59.99 o                         
  -9   6   2          6.24          6.67         8.18 o                         
  -8   6   2         86.09         72.22         8.41 o                         
  -7   6   2       9807.83       9882.15       173.92 o                         
  -6   6   2      10723.87      10556.71       188.18 o                         
  -5   6   2       4867.94       4687.60       116.47 o                         
  -4   6   2       1942.86       2090.90        50.07 o                         
  -3   6   2       3093.41       3301.01        56.20 o                         
  -2   6   2       2754.42       2965.98        45.39 o                         
  -1   6   2          1.06         50.97        10.29 o                         
   0   6   2         54.96         86.24         7.55 o                         
   1   6   2      10989.84      11201.11       117.93 o                         
   2   6   2         12.96         15.07         8.67 o                         
   3   6   2      18856.11      18743.59       179.85 o                         
   4   6   2        362.58        341.09        22.38 o                         
   5   6   2       1177.47       1213.04        54.70 o                         
   6   6   2        285.95        277.60        27.56 o                         
   7   6   2       4440.19       4210.29        89.52 o                         
   8   6   2       5340.90       5241.82       103.00 o                         
   9   6   2       2260.95       2337.98        63.47 o                         
  10   6   2        632.09        615.73        29.04 o                         
  11   6   2          1.65         16.58         9.03 o                         
 -13   7   2         86.71         99.67        12.64 o                         
 -12   7   2       2389.16       2584.36       103.10 o                         
 -11   7   2        126.12        125.51        13.71 o                         
 -10   7   2       1792.29       1859.44        55.82 o                         
  -9   7   2          2.22         -0.96         8.16 o                         
  -8   7   2          2.71         10.78        16.93 o                         
  -7   7   2         28.54         49.86        15.03 o                         
  -6   7   2       5173.61       5592.67       116.26 o                         
  -5   7   2      10949.93      11214.48       145.34 o                         
  -4   7   2      21166.52      20572.49       204.32 o                         
  -3   7   2        445.79        569.39        27.20 o                         
  -2   7   2     175450.86     177437.00      1345.04 o                         
  -1   7   2       6945.56       7325.01        92.46 o                         
   0   7   2       2104.42       1820.32        33.31 o                         
   1   7   2      12389.30      12004.60       126.62 o                         
   2   7   2       2216.99       2592.37        50.21 o                         
   3   7   2        997.16        839.63        31.42 o                         
   4   7   2       3125.40       2957.07        64.89 o                         
   5   7   2       2005.26       1784.06        70.57 o                         
   6   7   2        396.50        363.22        32.22 o                         
   7   7   2       2849.58       2558.39        68.57 o                         
   8   7   2        139.47        112.28        22.52 o                         
   9   7   2        173.91        225.15        21.45 o                         
  10   7   2        889.61        896.31        34.60 o                         
  11   7   2         37.62         37.05         6.94 o                         
 -12   8   2          9.22         15.68        10.99 o                         
 -11   8   2       2158.77       2268.29        49.27 o                         
 -10   8   2       1778.11       1784.18        41.93 o                         
  -9   8   2        544.47        508.90        23.81 o                         
  -8   8   2        934.89        965.49        29.42 o                         
  -7   8   2       1669.43       1536.32        73.55 o                         
  -6   8   2        434.78        418.82        36.74 o                         
  -5   8   2       3509.71       3857.09        86.36 o                         
  -4   8   2         66.03         77.50        13.54 o                         
  -3   8   2       7496.54       8268.21       125.84 o                         
  -2   8   2          7.03         11.03         7.92 o                         
  -1   8   2      12753.22      12607.03       138.79 o                         
   0   8   2          4.53         15.17         6.99 o                         
   1   8   2         49.15        146.23        14.09 o                         
   2   8   2      14264.93      14158.61       153.84 o                         
   3   8   2       6843.02       7034.13        98.15 o                         
   4   8   2       8250.26       8415.55       177.88 o                         
   5   8   2      20436.07      20287.93       259.32 o                         
   6   8   2        493.04        389.40        33.66 o                         
   7   8   2        190.97        199.25        17.33 o                         
   8   8   2         22.49         25.04        11.36 o                         
   9   8   2       6456.09       6641.51       115.81 o                         
  10   8   2        350.33        348.09        27.58 o                         
  11   8   2         39.67         33.89         6.55 o                         
 -12   9   2         45.88         55.21        12.32 o                         
 -11   9   2        578.22        593.77        29.97 o                         
 -10   9   2          4.04          5.30         8.42 o                         
  -9   9   2       2798.91       2966.61        53.16 o                         
  -8   9   2        146.32        138.14        12.74 o                         
  -7   9   2       5186.94       5507.44       144.78 o                         
  -6   9   2        621.44        623.85        44.48 o                         
  -5   9   2      12441.60      12545.60       174.88 o                         
  -4   9   2          1.32         22.10        10.82 o                         
  -3   9   2      61464.41      60606.31       671.02 o                         
  -2   9   2        417.85        300.69        17.80 o                         
  -1   9   2      42203.26      42903.46       370.76 o                         
   0   9   2       5767.99       5550.78        81.54 o                         
   1   9   2         81.87         25.31         9.23 o                         
   2   9   2        670.81        588.74        27.07 o                         
   3   9   2        573.86        399.37        24.56 o                         
   4   9   2        613.75        629.34        34.50 o                         
   5   9   2       6538.35       6204.96       129.31 o                         
   6   9   2        173.67        186.60        19.53 o                         
   7   9   2       1593.43       1489.13        38.44 o                         
   8   9   2        649.74        619.09        32.38 o                         
   9   9   2         25.24         41.26        13.87 o                         
  10   9   2        702.09        672.33        28.58 o                         
  11   9   2        290.30        263.56        18.53 o                         
 -12  10   2        431.44        430.36        25.64 o                         
 -11  10   2          0.10         -6.20        10.71 o                         
 -10  10   2       5722.04       5910.71        91.01 o                         
  -9  10   2       1276.90       1257.29        33.13 o                         
  -8  10   2         41.11         61.70        11.44 o                         
  -7  10   2        532.26        483.06        43.49 o                         
  -6  10   2      19721.16      19766.11       288.96 o                         
  -5  10   2       1273.94       1226.84        49.52 o                         
  -4  10   2      11626.77      12001.16       161.94 o                         
  -3  10   2        599.33        540.95        36.73 o                         
  -2  10   2       1107.47       1394.22        37.98 o                         
  -1  10   2        833.88        735.08        28.80 o                         
   0  10   2       1749.72       1643.68        42.58 o                         
   1  10   2       6175.73       5910.19        82.86 o                         
   2  10   2       1153.25       1392.94        42.03 o                         
   3  10   2        206.95        251.59        20.43 o                         
   4  10   2       5289.89       4813.39       117.65 o                         
   5  10   2       2098.83       2081.63        73.79 o                         
   6  10   2        697.83        657.74        30.73 o                         
   7  10   2        247.38        257.59        17.30 o                         
   8  10   2        404.79        494.05        24.22 o                         
   9  10   2       1741.18       2014.95        55.93 o                         
  10  10   2        377.76        371.51        20.63 o                         
  11  10   2         46.51         36.87         7.61 o                         
 -12  11   2       2459.83       2577.42        63.64 o                         
 -11  11   2        640.16        612.65        37.28 o                         
 -10  11   2       2128.29       2113.65        42.21 o                         
  -9  11   2          0.38          7.81         7.73 o                         
  -8  11   2       1327.46       1338.31        45.12 o                         
  -7  11   2       1206.28       1085.59        52.44 o                         
  -6  11   2       2609.52       2631.41        91.93 o                         
  -5  11   2          9.50         16.55        11.61 o                         
  -4  11   2      34642.15      35128.29       395.67 o                         
  -3  11   2       2596.91       2194.41        75.93 o                         
  -2  11   2      55520.21      55056.75       536.14 o                         
  -1  11   2        965.96        921.59        33.60 o                         
   0  11   2       2116.83       2391.14        54.44 o                         
   1  11   2       1753.63       1672.53        45.01 o                         
   2  11   2        243.48        155.57        16.09 o                         
   3  11   2          5.86          0.48        14.53 o                         
   4  11   2        574.21        612.98        42.60 o                         
   5  11   2       4982.93       4960.88       132.36 o                         
   6  11   2        277.81        195.12        20.05 o                         
   7  11   2        128.24        126.17        15.69 o                         
   8  11   2        753.25        756.11        29.69 o                         
   9  11   2       4439.35       4684.07       162.37 o                         
  10  11   2        308.80        301.76        18.41 o                         
  11  11   2         50.19         62.57        10.34 o                         
 -12  12   2        317.82        323.87        20.77 o                         
 -11  12   2       4223.73       4011.62        99.06 o                         
 -10  12   2        785.69        798.44        25.55 o                         
  -9  12   2       1774.33       1865.79        46.01 o                         
  -8  12   2       1335.53       1147.65        37.80 o                         
  -7  12   2        736.94        686.94        30.86 o                         
  -6  12   2       1221.05       1256.45        64.02 o                         
  -5  12   2      13727.97      13584.96       217.36 o                         
  -4  12   2        870.96        950.32        48.00 o                         
  -3  12   2       9328.32       9038.12       173.95 o                         
  -2  12   2        569.17        776.70        38.59 o                         
  -1  12   2       6114.94       5880.06        95.23 o                         
   0  12   2       2023.55       1818.32        49.07 o                         
   1  12   2       1053.13       1111.15        34.13 o                         
   2  12   2       2505.78       2264.87        57.47 o                         
   3  12   2        557.74        552.27        36.22 o                         
   4  12   2        982.34       1002.24        55.58 o                         
   5  12   2      14150.85      14150.29       245.91 o                         
   6  12   2        360.33        389.38        22.89 o                         
   7  12   2        905.57        879.16        30.09 o                         
   8  12   2       1997.97       2007.75        48.77 o                         
   9  12   2       5126.10       5278.97       120.65 o                         
  10  12   2       1906.47       2065.79        49.53 o                         
  11  12   2        247.11        207.51        12.32 o                         
 -12  13   2         56.77         67.52        10.99 o                         
 -11  13   2       2638.19       2701.35        91.31 o                         
 -10  13   2        599.07        596.39        21.99 o                         
  -9  13   2       1937.07       1944.93        46.53 o                         
  -8  13   2        116.34        121.28        12.84 o                         
  -7  13   2         41.28         41.05        15.14 o                         
  -6  13   2       2454.19       2291.25       128.27 o                         
  -5  13   2         19.07         27.52        14.69 o                         
  -4  13   2         10.49         24.38        13.30 o                         
  -3  13   2      18964.04      18193.88       280.22 o                         
  -2  13   2      12306.97      13263.88       219.98 o                         
  -1  13   2      12812.68      12853.95       183.08 o                         
   0  13   2       5160.60       5007.94        89.56 o                         
   1  13   2       8482.25       7547.40       100.47 o                         
   2  13   2        341.31        379.67        28.98 o                         
   3  13   2       6552.15       6520.82       141.20 o                         
   4  13   2       3890.57       3651.68       109.87 o                         
   5  13   2       3246.65       3110.44       108.19 o                         
   6  13   2       9753.48       9443.74       111.33 o                         
   7  13   2       9535.53       9400.68       123.08 o                         
   8  13   2       2413.59       2401.42        63.19 o                         
   9  13   2         30.49         48.59        11.64 o                         
  10  13   2        460.30        498.38        22.92 o                         
  11  13   2        436.97        375.35        18.45 o                         
 -12  14   2         17.71         18.23        11.69 o                         
 -11  14   2        969.46       1003.18        32.91 o                         
 -10  14   2       8341.63       8857.06       104.82 o                         
  -9  14   2        404.47        394.90        21.14 o                         
  -8  14   2        381.46        318.86        19.47 o                         
  -7  14   2          5.44          6.09        13.17 o                         
  -6  14   2        517.09        478.94        47.76 o                         
  -5  14   2       1467.53       1565.16        80.72 o                         
  -4  14   2       1788.87       1750.39        68.27 o                         
  -3  14   2         18.38         -9.50        14.93 o                         
  -2  14   2       1609.77       1508.79        65.86 o                         
  -1  14   2       2740.03       2343.93        69.79 o                         
   0  14   2        945.01        926.07        41.78 o                         
   1  14   2         86.99         59.17        12.73 o                         
   2  14   2      12383.82      12361.21       199.51 o                         
   3  14   2       1098.68        985.68        54.30 o                         
   4  14   2       5314.71       5347.74       138.22 o                         
   5  14   2          4.25         22.81        11.14 o                         
   6  14   2      13232.50      12791.04       137.54 o                         
   7  14   2        766.90        761.20        30.57 o                         
   8  14   2       4417.02       4396.52        88.87 o                         
   9  14   2       1741.28       1662.39        46.81 o                         
  10  14   2        282.20        293.03        19.07 o                         
  11  14   2        224.84        283.17        23.06 o                         
 -12  15   2       4034.86       3621.73       476.71 o                         
 -11  15   2       1394.13       1411.04        35.45 o                         
 -10  15   2        766.08        828.86        26.16 o                         
  -9  15   2       3912.68       3925.24        62.18 o                         
  -8  15   2        359.85        319.06        19.21 o                         
  -7  15   2         61.17         89.15        19.05 o                         
  -6  15   2       1630.08       1584.00        78.66 o                         
  -5  15   2       3669.75       3617.40       127.66 o                         
  -4  15   2        111.79        144.81        21.45 o                         
  -3  15   2       3434.49       3202.21       104.46 o                         
  -2  15   2      12107.63      11734.81       214.58 o                         
  -1  15   2       1373.51       1270.32        52.90 o                         
   0  15   2       5229.66       4892.74       105.34 o                         
   1  15   2        870.63        769.45        33.63 o                         
   2  15   2       1165.94       1024.49        53.06 o                         
   3  15   2      15117.82      14577.60       240.32 o                         
   4  15   2       3517.70       3506.34       113.18 o                         
   5  15   2       3610.83       3642.34        60.47 o                         
   6  15   2        259.78        269.66        20.28 o                         
   7  15   2          0.42         21.09        10.60 o                         
   8  15   2       5692.68       5855.93       104.60 o                         
   9  15   2       4515.81       4513.65        70.80 o                         
  10  15   2        223.86        196.91        17.96 o                         
 -12  16   2        787.35        728.94        38.54 o                         
 -11  16   2       3522.52       3511.98        68.17 o                         
 -10  16   2       2044.84       2241.70        49.67 o                         
  -9  16   2        335.93        311.93        17.26 o                         
  -8  16   2         72.71        104.42        12.61 o                         
  -7  16   2       3788.45       3875.12        87.60 o                         
  -6  16   2       1648.45       1594.56        56.30 o                         
  -5  16   2       2493.78       2453.22       105.73 o                         
  -4  16   2       4618.64       4409.99       117.38 o                         
  -3  16   2       3394.81       3376.76       110.57 o                         
  -2  16   2        118.24         82.96        21.42 o                         
  -1  16   2        707.79        667.45        39.75 o                         
   0  16   2      14518.36      14064.18       207.43 o                         
   1  16   2       1928.22       1957.09        62.78 o                         
   2  16   2       1952.81       1868.29        74.00 o                         
   3  16   2       6067.48       5792.37       144.02 o                         
   4  16   2        135.06        149.42        30.63 o                         
   5  16   2       3498.73       3518.67        60.14 o                         
   6  16   2          7.70         22.03        12.08 o                         
   7  16   2         18.13         25.37        12.75 o                         
   8  16   2        121.74        145.94        12.90 o                         
   9  16   2       2164.20       2231.24        49.79 o                         
  10  16   2         33.01         21.70         6.86 o                         
 -12  17   2         82.40         48.20        11.88 o                         
 -11  17   2       2547.38       2582.71        41.44 o                         
 -10  17   2         44.46         50.65        10.61 o                         
  -9  17   2        116.17         67.71        11.77 o                         
  -8  17   2       5203.92       5236.36        93.15 o                         
  -7  17   2       1127.13       1159.88        38.15 o                         
  -6  17   2         63.09         93.42        12.10 o                         
  -5  17   2          2.54         71.42        25.54 o                         
  -4  17   2       4982.15       4997.11       128.55 o                         
  -3  17   2        804.72        664.97        49.70 o                         
  -2  17   2       5581.68       5730.39       148.27 o                         
  -1  17   2         31.97         39.71        14.66 o                         
   0  17   2       5930.02       5896.81       133.52 o                         
   1  17   2       2024.11       1728.71        61.14 o                         
   2  17   2       5412.71       5408.75       134.08 o                         
   3  17   2        488.76        411.44        37.78 o                         
   4  17   2       4807.82       4610.46       101.35 o                         
   5  17   2       1157.08       1227.26        41.74 o                         
   6  17   2         53.34         63.17        13.39 o                         
   7  17   2       4734.14       4601.83        81.25 o                         
   8  17   2       3503.30       3736.90        68.61 o                         
   9  17   2         99.43        113.81        13.27 o                         
  10  17   2        836.10        752.31        33.00 o                         
 -11  18   2          0.66          0.83         6.47 o                         
 -10  18   2       1576.16       1607.50        39.30 o                         
  -9  18   2       2890.39       2973.91        64.11 o                         
  -8  18   2       1666.61       1697.35        44.86 o                         
  -7  18   2         25.98          1.48        10.49 o                         
  -6  18   2        119.71        103.05        12.97 o                         
  -5  18   2       6422.43       6471.37       123.43 o                         
  -4  18   2       2157.97       2019.50       101.83 o                         
  -3  18   2       6352.78       6450.85       167.18 o                         
  -2  18   2        914.65        989.90        60.98 o                         
  -1  18   2      18552.90      18254.99       300.24 o                         
   0  18   2        818.22        895.33        52.32 o                         
   1  18   2        957.67        851.75        51.04 o                         
   2  18   2       2357.76       2137.76        84.87 o                         
   3  18   2        393.70        448.67        42.95 o                         
   4  18   2      11030.82      11419.01       122.41 o                         
   5  18   2         34.46         29.47        11.02 o                         
   6  18   2         16.72         25.62         9.15 o                         
   7  18   2        872.43        895.06        32.88 o                         
   8  18   2          1.64          0.59         8.86 o                         
   9  18   2          6.62         10.36         8.26 o                         
  10  18   2       1172.67       1278.95        60.08 o                         
 -11  19   2        596.19        527.29        19.94 o                         
 -10  19   2        450.62        476.31        20.95 o                         
  -9  19   2       8889.16       9406.10       120.23 o                         
  -8  19   2       1476.45       1527.41        46.29 o                         
  -7  19   2         23.91         16.02        10.64 o                         
  -6  19   2        768.71        701.33        28.39 o                         
  -5  19   2        819.07        778.17        32.53 o                         
  -4  19   2        354.76        349.42        36.20 o                         
  -3  19   2         17.53         35.16        14.91 o                         
  -2  19   2          8.03         12.53        16.56 o                         
  -1  19   2        477.25        548.85        45.40 o                         
   0  19   2         41.76         41.58        16.04 o                         
   1  19   2       2003.90       2055.41        81.90 o                         
   2  19   2        121.23        141.41        25.16 o                         
   3  19   2      20185.61      19787.11       317.80 o                         
   4  19   2        117.46         94.49        11.67 o                         
   5  19   2       1019.24        978.26        32.72 o                         
   6  19   2        661.47        696.48        35.66 o                         
   7  19   2       1502.74       1443.09        41.34 o                         
   8  19   2        112.70        104.36        13.02 o                         
   9  19   2         84.04         65.47        10.91 o                         
  10  19   2         16.89         36.52        13.37 o                         
 -11  20   2        137.49        153.89         9.47 o                         
 -10  20   2        186.97        219.33        17.26 o                         
  -9  20   2        980.76        969.17        35.30 o                         
  -8  20   2       1931.27       1910.78        51.46 o                         
  -7  20   2       3742.64       3669.42        74.08 o                         
  -6  20   2       4737.78       4801.67        80.63 o                         
  -5  20   2        573.84        598.96        29.31 o                         
  -4  20   2       2048.49       2071.59        71.55 o                         
  -3  20   2       1488.73       1327.32        75.91 o                         
  -2  20   2          3.06         11.24        15.47 o                         
  -1  20   2       8651.29       8704.15       211.32 o                         
   0  20   2      18735.83      18514.21       287.19 o                         
   1  20   2      10996.77      10791.51       207.82 o                         
   2  20   2        984.61        991.80        55.37 o                         
   3  20   2       3449.92       3654.13        68.73 o                         
   4  20   2        372.46        371.10        18.57 o                         
   5  20   2        952.20        975.40        32.80 o                         
   6  20   2       1164.06       1159.63        45.58 o                         
   7  20   2         93.60         70.23        14.87 o                         
   8  20   2        394.21        378.07        24.15 o                         
   9  20   2         78.62        107.12        11.86 o                         
  10  20   2        300.20        276.20        24.94 o                         
 -11  21   2        130.37        118.29        14.43 o                         
 -10  21   2        809.83        749.15        28.48 o                         
  -9  21   2        250.77        268.94        18.54 o                         
  -8  21   2       3376.72       3502.10        82.27 o                         
  -7  21   2        247.43        278.23        20.28 o                         
  -6  21   2       2376.41       2444.36        48.95 o                         
  -5  21   2         67.15         56.59        15.16 o                         
  -4  21   2       6908.85       6520.90        79.28 o                         
  -3  21   2         71.80         75.88        22.39 o                         
  -2  21   2         23.00         32.91        15.54 o                         
  -1  21   2       2055.12       1715.77        91.53 o                         
   0  21   2       1012.89       1042.40        71.13 o                         
   1  21   2       3169.45       3088.36       127.47 o                         
   2  21   2        108.93        118.48        29.10 o                         
   3  21   2        713.04        785.80        25.36 o                         
   4  21   2      10426.68      10357.90       124.44 o                         
   5  21   2        859.04        824.23        33.05 o                         
   6  21   2        214.83        214.35        21.49 o                         
   7  21   2        584.98        566.54        30.69 o                         
   8  21   2        646.27        653.03        25.55 o                         
   9  21   2        772.61        836.15        26.73 o                         
  10  21   2       2875.84       2753.30        77.97 o                         
 -11  22   2        696.83        649.86        33.57 o                         
 -10  22   2         68.31         53.84         8.46 o                         
  -9  22   2       5060.64       5330.93        83.20 o                         
  -8  22   2       3084.94       3372.60        67.75 o                         
  -7  22   2        458.65        489.96        25.95 o                         
  -6  22   2       2706.97       2753.72        61.33 o                         
  -5  22   2      13809.35      14273.85       157.52 o                         
  -4  22   2          8.08         22.32         8.74 o                         
  -3  22   2       1591.26       1580.03        35.38 o                         
  -2  22   2        374.76        395.83        47.07 o                         
  -1  22   2        954.58        840.07        65.59 o                         
   0  22   2        576.05        428.09        48.93 o                         
   1  22   2       2214.09       2343.36        71.55 o                         
   2  22   2       5974.37       6140.79       108.78 o                         
   3  22   2        744.13        703.28        24.54 o                         
   4  22   2       5483.05       5550.68        69.96 o                         
   5  22   2       3096.43       3211.26        59.98 o                         
   6  22   2        571.81        615.57        28.21 o                         
   7  22   2        220.01        180.72        16.11 o                         
   8  22   2       2013.38       2021.64        44.23 o                         
   9  22   2       1374.01       1318.71        49.49 o                         
 -10  23   2         53.84         31.76         7.27 o                         
  -9  23   2       3293.47       3391.14        56.34 o                         
  -8  23   2       1186.92       1226.47        38.39 o                         
  -7  23   2         43.20         14.85        10.85 o                         
  -6  23   2         60.43         54.76        13.00 o                         
  -5  23   2      15317.18      15943.90       154.52 o                         
  -4  23   2       4775.32       4498.65        66.62 o                         
  -3  23   2       2371.76       2292.54        39.11 o                         
  -2  23   2       1376.94       1395.72        44.63 o                         
  -1  23   2       1061.89       1088.23        30.04 o                         
   0  23   2       6323.34       6576.55        82.04 o                         
   1  23   2       2026.39       1999.11        39.31 o                         
   2  23   2        380.73        393.41        17.22 o                         
   3  23   2       3500.51       3439.46        56.99 o                         
   4  23   2       1986.20       1906.66        40.03 o                         
   5  23   2          4.68         -0.70         9.14 o                         
   6  23   2        824.75        911.10        33.59 o                         
   7  23   2         72.03         64.89        10.61 o                         
   8  23   2         19.36         18.23         8.12 o                         
   9  23   2        764.46        729.73        28.33 o                         
 -10  24   2        137.72        134.04         9.38 o                         
  -9  24   2         55.02         75.18         9.57 o                         
  -8  24   2       1723.85       1927.21        42.21 o                         
  -7  24   2       2652.69       2726.34        60.34 o                         
  -6  24   2       3117.49       3119.15        58.74 o                         
  -5  24   2        228.11        295.80        18.57 o                         
  -4  24   2        127.74        204.23        13.45 o                         
  -3  24   2        142.60        132.75        11.27 o                         
  -2  24   2       1239.97       1166.86        34.59 o                         
  -1  24   2         90.74        108.60        10.10 o                         
   0  24   2      15605.55      15916.92       143.49 o                         
   1  24   2        689.51        676.11        22.14 o                         
   2  24   2         27.55         54.18        12.03 o                         
   3  24   2       5536.55       5724.43        77.25 o                         
   4  24   2         66.37         61.19         9.05 o                         
   5  24   2         38.97         58.70        10.70 o                         
   6  24   2        122.34        130.99        14.57 o                         
   7  24   2         50.87         64.23        10.33 o                         
   8  24   2        716.95        708.14        20.73 o                         
   9  24   2         59.67         57.30         9.10 o                         
 -10  25   2         83.89         49.08         8.00 o                         
  -9  25   2        797.11        755.17        23.51 o                         
  -8  25   2        379.57        392.86        18.48 o                         
  -7  25   2        129.16        122.73        14.54 o                         
  -6  25   2       3349.89       3490.45        62.28 o                         
  -5  25   2       1158.44       1173.25        41.78 o                         
  -4  25   2       9010.85       9176.58       102.56 o                         
  -3  25   2        780.83        814.73        24.90 o                         
  -2  25   2      10653.85      10661.54       168.27 o                         
  -1  25   2        566.51        609.83        20.18 o                         
   0  25   2          4.94         33.57         8.55 o                         
   1  25   2       4510.23       4754.98        93.92 o                         
   2  25   2       3860.04       3934.84        75.60 o                         
   3  25   2       1222.27       1271.62        33.51 o                         
   4  25   2       2127.41       2189.48        53.64 o                         
   5  25   2       1651.45       1835.22        43.07 o                         
   6  25   2       1572.94       1668.36        44.04 o                         
   7  25   2         24.80         20.97         7.64 o                         
   8  25   2        255.83        220.94        11.42 o                         
   9  25   2       1322.91       1187.05        42.23 o                         
 -10  26   2         12.37          5.50         4.13 o                         
  -9  26   2        357.59        312.28        25.87 o                         
  -8  26   2         17.92         31.65         9.42 o                         
  -7  26   2         17.39          4.06        10.73 o                         
  -6  26   2       4252.42       4387.12        70.14 o                         
  -5  26   2       4413.34       4648.32        73.15 o                         
  -4  26   2       5164.57       5230.45        90.81 o                         
  -3  26   2        536.16        522.26        22.22 o                         
  -2  26   2         25.03         32.44         9.53 o                         
  -1  26   2        533.31        477.91        18.65 o                         
   0  26   2        344.33        305.38        16.42 o                         
   1  26   2        241.11        252.10        16.15 o                         
   2  26   2       1791.81       1856.36        40.40 o                         
   3  26   2         56.35         64.08         9.83 o                         
   4  26   2          0.87          7.32         8.39 o                         
   5  26   2        792.49        876.47        26.68 o                         
   6  26   2        466.16        485.27        20.76 o                         
   7  26   2          0.11          6.63         6.60 o                         
   8  26   2        112.92         94.22         8.31 o                         
  -9  27   2        529.78        510.31        27.82 o                         
  -8  27   2        361.79        328.06        17.76 o                         
  -7  27   2        360.60        398.81        21.61 o                         
  -6  27   2        437.92        498.65        24.82 o                         
  -5  27   2       5737.96       5729.49        82.40 o                         
  -4  27   2        449.29        398.47        19.28 o                         
  -3  27   2       1163.04       1191.22        32.10 o                         
  -2  27   2       3199.52       3106.66        59.25 o                         
  -1  27   2       6188.86       6460.50        97.14 o                         
   0  27   2       5265.54       5427.84       118.61 o                         
   1  27   2        371.24        390.05        19.12 o                         
   2  27   2        832.93        850.87        30.08 o                         
   3  27   2         97.01        108.65        11.79 o                         
   4  27   2       1683.63       1740.71        38.53 o                         
   5  27   2        211.53        249.06        17.31 o                         
   6  27   2        231.44        201.92        13.69 o                         
   7  27   2        142.69        111.45        11.06 o                         
   8  27   2       1810.73       1478.33        33.97 o                         
  -9  28   2         61.20         40.83         6.77 o                         
  -8  28   2          6.78         -0.87         7.91 o                         
  -7  28   2         70.76         65.95        11.19 o                         
  -6  28   2       2536.09       2828.86        58.43 o                         
  -5  28   2         81.25        106.89        12.32 o                         
  -4  28   2        375.34        477.84        18.52 o                         
  -3  28   2       1306.35       1487.52        35.75 o                         
  -2  28   2         24.18         17.96         8.99 o                         
  -1  28   2       1484.42       1518.87        37.50 o                         
   0  28   2         62.53         79.18        10.64 o                         
   1  28   2       1276.38       1282.06        34.52 o                         
   2  28   2         29.06         56.46         8.83 o                         
   3  28   2        475.63        579.56        22.48 o                         
   4  28   2        472.21        498.15        20.78 o                         
   5  28   2       2156.39       2245.64        55.72 o                         
   6  28   2        266.37        293.82        15.09 o                         
   7  28   2          6.17         11.99         6.58 o                         
   8  28   2          2.79         12.12         8.80 o                         
  -9  29   2         41.43         50.86         6.48 o                         
  -8  29   2        337.41        328.16        15.81 o                         
  -7  29   2        271.72        326.73        18.01 o                         
  -6  29   2          8.93         20.43         9.16 o                         
  -5  29   2         39.44         30.80         8.39 o                         
  -4  29   2       4257.00       4448.02        64.37 o                         
  -3  29   2       1591.82       1686.24        37.71 o                         
  -2  29   2         46.09         48.47        10.23 o                         
  -1  29   2        378.47        378.87        20.46 o                         
   0  29   2       2600.81       2794.40        51.11 o                         
   1  29   2       2954.10       3068.32        62.32 o                         
   2  29   2        843.91        858.17        25.74 o                         
   3  29   2        650.75        708.19        24.07 o                         
   4  29   2          0.99         -6.96         8.54 o                         
   5  29   2       5119.04       5540.56       127.16 o                         
   6  29   2        178.92        221.60        14.46 o                         
   7  29   2         33.15         23.48         6.28 o                         
  -8  30   2        109.21        109.72         9.06 o                         
  -7  30   2        684.56        685.73        25.58 o                         
  -6  30   2        803.70        738.62        24.17 o                         
  -5  30   2        229.29        220.89        13.57 o                         
  -4  30   2        175.80        198.37        13.53 o                         
  -3  30   2        195.59        209.19        14.13 o                         
  -2  30   2         21.51         13.09         8.50 o                         
  -1  30   2          1.66          1.33         8.35 o                         
   0  30   2       1096.22       1121.02        35.34 o                         
   1  30   2        831.18        860.28        29.50 o                         
   2  30   2          1.66          4.57         7.24 o                         
   3  30   2        394.83        403.95        16.85 o                         
   4  30   2        135.83        130.00        11.98 o                         
   5  30   2       3675.67       3829.49        72.50 o                         
   6  30   2       2527.21       2720.82        47.77 o                         
   7  30   2         47.80         37.36        11.81 o                         
  -8  31   2        355.40        364.81        13.60 o                         
  -7  31   2          9.12          0.15         5.69 o                         
  -6  31   2        426.60        487.73        18.78 o                         
  -5  31   2        245.29        250.27        13.49 o                         
  -4  31   2        248.98        260.21        14.75 o                         
  -3  31   2          6.69          8.77         8.32 o                         
  -2  31   2       2804.84       2891.57        54.99 o                         
  -1  31   2        249.52        229.78        15.98 o                         
   0  31   2       6724.12       7073.56       124.12 o                         
   1  31   2       1865.21       1965.88        46.08 o                         
   2  31   2       1307.58       1394.03        34.46 o                         
   3  31   2        190.20        182.88        11.79 o                         
   4  31   2         52.54         69.47         8.77 o                         
   5  31   2        605.25        586.49        19.77 o                         
   6  31   2       2473.21       2449.75        41.61 o                         
   7  31   2        595.44        392.71        37.32 o                         
  -8  32   2         18.54         10.93        10.45 o                         
  -7  32   2         30.57         31.39         8.11 o                         
  -6  32   2        712.98        657.32        24.16 o                         
  -5  32   2       4917.00       4994.45        72.51 o                         
  -4  32   2       1195.02       1197.74        28.26 o                         
  -3  32   2       2462.52       2523.04        48.41 o                         
  -2  32   2        215.79        209.27        15.25 o                         
  -1  32   2          2.21         -9.41         9.53 o                         
   0  32   2       1226.27       1348.14        37.45 o                         
   1  32   2        225.28        249.22        20.36 o                         
   2  32   2         75.91         62.60         9.01 o                         
   3  32   2        208.27        229.90        12.77 o                         
   4  32   2        268.44        286.66        13.19 o                         
   5  32   2         36.14         22.19         5.92 o                         
   6  32   2        619.35        583.09        21.24 o                         
  -7  33   2          7.46         14.39         6.23 o                         
  -6  33   2        472.43        498.43        22.15 o                         
  -5  33   2       1382.24       1268.81        43.11 o                         
  -4  33   2       1169.73       1222.61        30.18 o                         
  -3  33   2         43.84         55.24         9.45 o                         
  -2  33   2         25.15         21.14         8.15 o                         
  -1  33   2        104.03         94.38        11.50 o                         
   0  33   2       1034.87        977.94        31.22 o                         
   1  33   2       4035.42       4188.07        94.36 o                         
   2  33   2        473.34        478.23        20.85 o                         
   3  33   2       1243.15       1201.95        31.14 o                         
   4  33   2         14.37         28.16         9.34 o                         
   5  33   2       2237.68       2182.41        43.49 o                         
   6  33   2        994.05        859.13        25.74 o                         
  -7  34   2        136.70        133.07        15.08 o                         
  -6  34   2       1868.11       1853.98        45.60 o                         
  -5  34   2        629.85        677.70        25.54 o                         
  -4  34   2         28.15         39.24         7.48 o                         
  -3  34   2       2147.92       2126.69        40.23 o                         
  -2  34   2        728.74        747.57        24.45 o                         
  -1  34   2       2070.88       2021.86        46.53 o                         
   0  34   2       1720.10       1811.21        44.02 o                         
   1  34   2         26.96         71.97        11.13 o                         
   2  34   2         27.36         21.88         9.07 o                         
   3  34   2        124.47        126.51        12.20 o                         
   4  34   2          2.07         -6.37         6.37 o                         
   5  34   2        461.57        353.21        20.07 o                         
  -6  35   2        129.37        113.86        54.39 o                         
  -5  35   2        150.91         99.46         8.94 o                         
  -4  35   2        279.82        280.83        14.60 o                         
  -3  35   2        597.55        605.02        21.87 o                         
  -2  35   2         16.53          9.29         7.36 o                         
  -1  35   2         53.79         43.12         9.62 o                         
   0  35   2       4812.31       5055.15        76.59 o                         
   1  35   2       1409.40       1443.50        40.94 o                         
   2  35   2        641.44        683.27        36.38 o                         
   3  35   2        472.78        467.47        21.24 o                         
   4  35   2        327.60        293.35        15.85 o                         
   5  35   2         46.76         17.98        11.90 o                         
  -5  36   2       2475.36       2042.89       464.37 o                         
  -4  36   2       1083.33        925.85        61.95 o                         
  -3  36   2         28.44         21.68         6.23 o                         
  -2  36   2         31.73         24.52         9.50 o                         
  -1  36   2        892.70        928.27        31.16 o                         
   0  36   2       1855.20       1831.61        44.84 o                         
   1  36   2          1.44         14.59         7.60 o                         
   2  36   2        239.55        209.70        14.25 o                         
   3  36   2        303.46        334.32        19.53 o                         
   4  36   2        761.25        692.38       176.36 o                         
  -5  37   2        155.34        163.09        16.02 o                         
  -4  37   2        375.75        309.49        95.74 o                         
  -3  37   2         64.27         36.77         8.62 o                         
  -2  37   2        277.02        260.45        15.32 o                         
  -1  37   2          1.28          0.80         6.77 o                         
   0  37   2          8.75         15.62         7.55 o                         
   1  37   2       1968.45       1872.02        40.93 o                         
   2  37   2          7.53         12.63         6.12 o                         
   3  37   2         14.16         18.55        11.68 o                         
  -4  38   2        450.74        433.57        25.38 o                         
  -3  38   2          9.70          4.71         5.88 o                         
  -2  38   2        275.75        284.19        14.18 o                         
  -1  38   2        102.14        109.98         9.83 o                         
   0  38   2       2070.21       1999.24        52.89 o                         
   1  38   2        578.58        522.57        24.30 o                         
   2  38   2        163.83        161.49        26.80 o                         
  -2  39   2        196.41        179.08        17.20 o                         
  -1  39   2        390.72        362.67        26.85 o                         
   0  39   2        151.01        136.18        12.82 o                         
   1  39   2         39.23         29.95         6.20 o                         
 -13   0   3        124.85        133.57        15.66 o                         
 -11   0   3        156.59        183.75        23.97 o                         
  -9   0   3      11864.88      12639.43       168.79 o                         
  -7   0   3        510.01        406.82        53.51 o                         
  -5   0   3      26086.72      25329.53       481.02 o                         
  -3   0   3       2258.69       1846.09        57.03 o                         
  -1   0   3        172.73        241.30        17.00 o                         
   1   0   3        545.92        596.61        23.13 o                         
   3   0   3      31079.75      31075.55       344.61 o                         
   5   0   3        106.55         55.65        23.61 o                         
   7   0   3        617.51        576.69        47.48 o                         
   9   0   3        969.51       1200.69        75.45 o                         
  11   0   3       1604.16       1597.96        44.44 o                         
 -13   1   3       2965.16       2806.24        55.38 o                         
 -12   1   3        359.74        338.04        17.13 o                         
 -11   1   3       2214.96       2428.06        55.04 o                         
 -10   1   3        279.67        280.21        22.11 o                         
  -9   1   3        221.76        213.03        14.30 o                         
  -8   1   3          0.21         15.98         9.22 o                         
  -7   1   3       2321.03       2367.23        88.68 o                         
  -6   1   3       1610.79       1574.39        64.67 o                         
  -5   1   3       8038.93       8661.02       147.86 o                         
  -4   1   3       4648.55       4973.17        95.25 o                         
  -3   1   3        401.20        491.73        22.50 o                         
  -2   1   3       2187.68       2504.52        34.78 o                         
  -1   1   3       8172.54       8978.59        90.48 o                         
   0   1   3       1686.38       1853.02        34.20 o                         
   1   1   3      30273.16      30122.52       200.12 o                         
   2   1   3      48225.84      48724.33       291.67 o                         
   3   1   3      23980.99      21505.77       184.71 o                         
   4   1   3       8873.46       8653.94       120.76 o                         
   5   1   3        514.11        488.13        33.40 o                         
   6   1   3          6.04         -0.71        13.37 o                         
   7   1   3        229.46        266.21        20.59 o                         
   8   1   3        179.17        203.06        18.96 o                         
   9   1   3       1793.74       1867.88        67.25 o                         
  10   1   3       1552.05       1678.66        57.02 o                         
  11   1   3       1236.99       1240.69        32.49 o                         
 -13   2   3        259.09        274.19        18.10 o                         
 -12   2   3         76.06         83.05        11.73 o                         
 -11   2   3        167.66        186.25        16.87 o                         
 -10   2   3       2204.46       2142.43        49.84 o                         
  -9   2   3        185.87        228.98        14.47 o                         
  -8   2   3      10625.58      10998.28       117.76 o                         
  -7   2   3         36.33         52.34        17.55 o                         
  -6   2   3       5150.15       5136.20       121.16 o                         
  -5   2   3        440.37        417.10        30.47 o                         
  -4   2   3      16708.15      16537.33       187.36 o                         
  -3   2   3      16485.63      15942.59       168.68 o                         
  -2   2   3       2149.55       1955.05        32.58 o                         
  -1   2   3       4259.79       4643.38        59.38 o                         
   0   2   3        393.12        508.49        17.94 o                         
   1   2   3         23.44         31.12         5.79 o                         
   2   2   3         85.00        160.80        11.65 o                         
   3   2   3       7448.05       7848.17        85.66 o                         
   4   2   3      18987.30      18734.53       198.29 o                         
   5   2   3        199.23        261.99        25.31 o                         
   6   2   3        448.41        402.53        23.03 o                         
   7   2   3       4051.15       3997.19        78.79 o                         
   8   2   3         75.91         88.07        15.48 o                         
   9   2   3         16.28         27.43        11.95 o                         
  10   2   3       2570.14       2830.51        76.19 o                         
  11   2   3        865.70        851.88        22.02 o                         
 -13   3   3          3.07          9.39         9.89 o                         
 -12   3   3       2058.23       2082.49        50.06 o                         
 -11   3   3       4417.25       4321.14       113.39 o                         
 -10   3   3        823.41        826.87        30.63 o                         
  -9   3   3       5959.81       5926.21        71.90 o                         
  -8   3   3       6604.18       6611.85        77.00 o                         
  -7   3   3       4389.67       4435.84       123.57 o                         
  -6   3   3       1428.06       1447.63        62.76 o                         
  -5   3   3      10880.97      11083.36       174.00 o                         
  -4   3   3      11580.33      11472.88       146.41 o                         
  -3   3   3         18.23         29.50         6.57 o                         
  -2   3   3       1001.99       1155.68        24.81 o                         
  -1   3   3        928.47       1188.49        32.37 o                         
   0   3   3       2265.95       2136.61        42.82 o                         
   1   3   3        810.97        852.38        21.44 o                         
   2   3   3      10686.69      11024.01       116.09 o                         
   3   3   3      20051.39      20315.47       192.56 o                         
   4   3   3       9531.52      10015.28       134.11 o                         
   5   3   3       3321.01       3123.87        76.03 o                         
   6   3   3       2059.76       2070.18        53.48 o                         
   7   3   3          5.99         10.56        11.25 o                         
   8   3   3         12.25         20.84        12.52 o                         
   9   3   3       3030.96       3152.10        83.33 o                         
  10   3   3       1574.63       1756.63        88.81 o                         
  11   3   3        146.32        167.14        11.03 o                         
 -13   4   3         30.77         57.54        12.71 o                         
 -12   4   3       1819.05       1832.84        45.98 o                         
 -11   4   3        407.62        362.47        27.54 o                         
 -10   4   3        119.82        117.66        13.62 o                         
  -9   4   3       6745.98       6646.52        88.14 o                         
  -8   4   3        108.36        128.20        11.47 o                         
  -7   4   3        478.14        463.43        40.84 o                         
  -6   4   3       2850.89       2992.05        91.31 o                         
  -5   4   3      16216.71      15671.58       219.02 o                         
  -4   4   3        190.08        204.23        18.57 o                         
  -3   4   3      10834.03      10980.91       106.05 o                         
  -2   4   3      10985.01      11508.73       109.36 o                         
  -1   4   3       1507.26       1368.57        35.37 o                         
   0   4   3       6821.37       6879.12        97.56 o                         
   1   4   3       2570.95       2369.26        47.66 o                         
   2   4   3       1691.26       1483.22        38.05 o                         
   3   4   3      13144.95      12651.72       141.45 o                         
   4   4   3       1301.59       1333.96        45.13 o                         
   5   4   3       1344.06       1384.27        50.95 o                         
   6   4   3       5575.42       5419.23       104.87 o                         
   7   4   3        223.10        226.94        19.12 o                         
   8   4   3        531.39        602.07        32.63 o                         
   9   4   3       1254.77       1369.11        46.28 o                         
  10   4   3        801.44        841.41        38.93 o                         
  11   4   3       1611.25       1527.37        39.02 o                         
 -13   5   3       2675.04       2615.75        76.54 o                         
 -12   5   3        128.68        134.06        13.56 o                         
 -11   5   3       1404.83       1305.93        44.92 o                         
 -10   5   3       2644.01       2743.52        56.41 o                         
  -9   5   3       1593.79       1538.83        40.77 o                         
  -8   5   3        343.91        261.80        14.21 o                         
  -7   5   3      23231.55      23581.21       298.73 o                         
  -6   5   3       7508.30       7159.35       148.40 o                         
  -5   5   3       3698.02       3711.53        83.55 o                         
  -4   5   3       7812.15       7162.58        90.96 o                         
  -3   5   3         66.79         69.74         8.76 o                         
  -2   5   3         14.87        149.84        14.85 o                         
  -1   5   3        979.45        835.82        27.91 o                         
   0   5   3       1823.48       1804.21        41.11 o                         
   1   5   3       3006.96       2639.35        51.66 o                         
   2   5   3      10460.31       9718.81       112.63 o                         
   3   5   3      13605.80      13411.17       149.20 o                         
   4   5   3      10219.33      10117.99       148.49 o                         
   5   5   3       2277.54       2273.92        65.93 o                         
   6   5   3       1777.53       1703.04        43.28 o                         
   7   5   3        432.69        410.17        25.18 o                         
   8   5   3       6590.94       6809.87       120.55 o                         
   9   5   3        128.25        129.78        16.99 o                         
  10   5   3        382.58        404.74        21.65 o                         
  11   5   3       1739.99       1666.66        53.02 o                         
 -13   6   3         16.63         45.90        12.24 o                         
 -12   6   3         76.53         72.95         9.50 o                         
 -11   6   3        207.23        183.31        18.57 o                         
 -10   6   3        277.27        286.87        18.75 o                         
  -9   6   3         18.02         37.49        13.45 o                         
  -8   6   3       1696.51       1820.68        38.26 o                         
  -7   6   3        691.29        693.87        43.54 o                         
  -6   6   3      16838.23      16560.62       222.85 o                         
  -5   6   3       9690.14      10089.12       137.20 o                         
  -4   6   3       4918.12       4666.14        74.92 o                         
  -3   6   3      30775.00      30601.16       253.77 o                         
  -2   6   3      33782.55      36046.43       321.29 o                         
  -1   6   3       2910.73       3342.56        68.80 o                         
   0   6   3       2425.53       2183.98        71.74 o                         
   1   6   3      31114.48      30852.88       267.12 o                         
   2   6   3       2878.37       3333.71        65.83 o                         
   3   6   3       2492.06       2444.02        56.70 o                         
   4   6   3       9678.22      10004.20       135.18 o                         
   5   6   3        186.55        126.57        27.54 o                         
   6   6   3       1856.97       1856.25        45.49 o                         
   7   6   3       6965.43       6488.19       106.01 o                         
   8   6   3         90.62         91.48        15.80 o                         
   9   6   3          8.91          9.54        14.03 o                         
  10   6   3       1123.71       1073.83        42.15 o                         
  11   6   3        499.14        531.48        34.26 o                         
 -13   7   3         38.34         25.16         8.85 o                         
 -12   7   3       1834.54       1741.39        57.85 o                         
 -11   7   3       6846.07       7055.59        97.79 o                         
 -10   7   3         18.18         22.90        10.18 o                         
  -9   7   3         85.81         74.48        13.19 o                         
  -8   7   3       5316.31       5019.09        68.99 o                         
  -7   7   3        521.24        530.42        42.74 o                         
  -6   7   3        868.37        902.79        47.11 o                         
  -5   7   3       1519.25       1859.90        59.01 o                         
  -4   7   3         31.77         53.85         9.25 o                         
  -3   7   3      18404.24      18253.91       170.69 o                         
  -2   7   3       1973.55       2033.57        47.98 o                         
  -1   7   3       1360.06       1421.55        38.42 o                         
   0   7   3          0.14         17.31         5.93 o                         
   1   7   3        132.56        160.07        14.66 o                         
   2   7   3       3238.67       2790.20        60.79 o                         
   3   7   3       2738.03       2415.70        57.29 o                         
   4   7   3       2074.08       2038.26        57.11 o                         
   5   7   3       3086.78       3000.70        84.32 o                         
   6   7   3        327.60        309.87        17.79 o                         
   7   7   3         32.39         68.76        31.46 o                         
   8   7   3          0.84         22.28        13.48 o                         
   9   7   3       8945.84       9318.39       141.47 o                         
  10   7   3          2.02         -0.27         7.97 o                         
  11   7   3          0.95         -2.41         6.56 o                         
 -13   8   3        196.33        157.24        16.17 o                         
 -12   8   3        346.44        390.32        27.59 o                         
 -11   8   3         20.76         15.60        13.91 o                         
 -10   8   3        904.19        827.93        28.95 o                         
  -9   8   3        454.07        418.87        21.64 o                         
  -8   8   3       4809.07       4748.61        66.64 o                         
  -7   8   3       3977.56       3979.32       120.16 o                         
  -6   8   3        326.24        264.34        28.35 o                         
  -5   8   3      14067.79      13488.80       183.98 o                         
  -4   8   3      16280.58      16247.27       193.69 o                         
  -3   8   3      21595.35      21268.77       251.11 o                         
  -2   8   3      58328.50      58048.49       491.01 o                         
  -1   8   3      11923.69      11971.21       141.47 o                         
   0   8   3      10125.52      10639.46       119.08 o                         
   1   8   3        176.77        274.98        18.96 o                         
   2   8   3         32.19         36.94        10.70 o                         
   3   8   3      11615.71      10432.07       143.69 o                         
   4   8   3        465.29        472.80        31.16 o                         
   5   8   3         52.96         56.71        16.09 o                         
   6   8   3         19.68         31.16         8.85 o                         
   7   8   3       2120.37       2108.62        57.68 o                         
   8   8   3         97.88         93.62        15.22 o                         
   9   8   3         84.63        102.10        15.64 o                         
  10   8   3         14.54         10.29         5.79 o                         
  11   8   3          3.14         17.99        12.16 o                         
 -13   9   3         57.52         41.25         8.76 o                         
 -12   9   3        587.22        572.59        31.68 o                         
 -11   9   3        382.79        408.96        26.08 o                         
 -10   9   3       8046.33       7923.14        92.64 o                         
  -9   9   3        121.56         66.48        14.83 o                         
  -8   9   3        507.98        456.94        20.49 o                         
  -7   9   3       1256.78       1352.00        69.57 o                         
  -6   9   3       2849.30       3047.24        96.41 o                         
  -5   9   3        531.96        547.40        33.58 o                         
  -4   9   3      20986.50      22917.80       250.70 o                         
  -3   9   3       1419.01       1259.42        43.48 o                         
  -2   9   3       1843.85       1936.36        49.59 o                         
  -1   9   3        358.40        424.05        24.31 o                         
   0   9   3       1281.31       1280.57        35.10 o                         
   1   9   3       8562.55       8563.50       113.35 o                         
   2   9   3        623.38        539.14        28.42 o                         
   3   9   3         35.97         10.79        10.64 o                         
   4   9   3      14643.72      14060.55       206.80 o                         
   5   9   3       3034.45       2675.30       114.16 o                         
   6   9   3         48.78         73.03        11.92 o                         
   7   9   3        599.13        600.10        26.41 o                         
   8   9   3       2320.65       2410.32        63.96 o                         
   9   9   3        709.61        675.49        31.06 o                         
  10   9   3       2335.66       2376.35        51.26 o                         
  11   9   3        549.38        483.90        28.49 o                         
 -12  10   3        108.47        109.60        16.53 o                         
 -11  10   3          4.58          5.30         8.95 o                         
 -10  10   3         46.47         57.94         9.30 o                         
  -9  10   3       1034.47       1084.33        48.94 o                         
  -8  10   3       6027.29       5765.48        87.05 o                         
  -7  10   3        477.95        579.00        37.31 o                         
  -6  10   3        541.74        571.20        42.45 o                         
  -5  10   3       2347.19       2041.19        64.92 o                         
  -4  10   3       9786.69       9601.63       166.08 o                         
  -3  10   3      42971.68      41923.83       510.44 o                         
  -2  10   3      10718.12      10819.48       139.26 o                         
  -1  10   3      13454.88      12856.73       250.42 o                         
   0  10   3         20.95         30.46         8.64 o                         
   1  10   3      23870.25      23059.63       240.44 o                         
   2  10   3       7104.38       7748.63       116.11 o                         
   3  10   3        411.09        376.98        26.11 o                         
   4  10   3         80.48         43.74        13.50 o                         
   5  10   3       1582.07       1486.69        83.45 o                         
   6  10   3       6099.18       6063.86        80.57 o                         
   7  10   3        563.48        610.17        26.82 o                         
   8  10   3        850.84        827.54        36.15 o                         
   9  10   3       1430.85       1525.56        53.09 o                         
  10  10   3        267.58        240.51        13.66 o                         
  11  10   3         24.11         23.63         8.94 o                         
 -12  11   3        398.31        364.13        24.25 o                         
 -11  11   3       1708.14       1625.48        35.27 o                         
 -10  11   3       3376.25       3546.14        64.12 o                         
  -9  11   3        640.11        687.52        38.71 o                         
  -8  11   3        114.10         91.79        15.50 o                         
  -7  11   3        408.53        484.30        25.69 o                         
  -6  11   3       4252.02       4461.90       107.92 o                         
  -5  11   3       1262.23       1215.67        59.28 o                         
  -4  11   3      14818.98      14973.85       255.26 o                         
  -3  11   3      14911.11      14102.09       235.12 o                         
  -2  11   3        134.03        117.29        14.15 o                         
  -1  11   3          9.12         46.29        10.85 o                         
   0  11   3      11834.50      12237.97       164.31 o                         
   1  11   3       2144.37       2194.74        55.22 o                         
   2  11   3       3173.54       3164.70        71.65 o                         
   3  11   3       1369.01       1481.21        58.61 o                         
   4  11   3        806.25        700.93        43.83 o                         
   5  11   3       9536.31       9501.92       172.09 o                         
   6  11   3       2390.37       2432.25        47.89 o                         
   7  11   3          7.10         13.18         9.25 o                         
   8  11   3        756.45        773.87        29.13 o                         
   9  11   3       8919.50       8952.26       114.02 o                         
  10  11   3         62.47         73.52         8.49 o                         
 -12  12   3       1913.42       1981.86        44.05 o                         
 -11  12   3        574.66        529.05        19.75 o                         
 -10  12   3        975.66       1033.33        31.87 o                         
  -9  12   3        469.34        408.32        25.10 o                         
  -8  12   3         40.36         61.27        19.92 o                         
  -7  12   3        790.19        794.16        28.22 o                         
  -6  12   3       1087.30        989.54        57.70 o                         
  -5  12   3       6113.93       6184.16       141.69 o                         
  -4  12   3       1568.27       1639.95        74.76 o                         
  -3  12   3       1618.01       1630.02        70.95 o                         
  -2  12   3      40939.15      41087.86       440.21 o                         
  -1  12   3       3827.03       3678.14        75.80 o                         
   0  12   3       8759.82       8431.12       158.44 o                         
   1  12   3       8833.80       8644.43       122.66 o                         
   2  12   3        830.43        965.72        39.65 o                         
   3  12   3         21.04         37.03        14.70 o                         
   4  12   3         75.17         80.62        18.01 o                         
   5  12   3      13219.68      12431.81       168.63 o                         
   6  12   3        474.84        475.49        27.85 o                         
   7  12   3       5228.93       5197.34        85.12 o                         
   8  12   3         10.96         34.00         9.38 o                         
   9  12   3       2267.41       2331.95        47.79 o                         
  10  12   3          1.61         -0.09         6.69 o                         
 -12  13   3         18.29         22.73         7.53 o                         
 -11  13   3       7353.29       7180.04        84.67 o                         
 -10  13   3       5064.34       5242.18        76.91 o                         
  -9  13   3         43.31         65.19        11.12 o                         
  -8  13   3       1787.21       1797.39        54.93 o                         
  -7  13   3       4854.03       4796.63        74.54 o                         
  -6  13   3       1579.00       1489.67        85.01 o                         
  -5  13   3       5134.42       5292.18       132.83 o                         
  -4  13   3       7632.70       7203.06       169.32 o                         
  -3  13   3      13848.38      14885.98       438.03 o                         
  -2  13   3        416.44        484.39        33.21 o                         
  -1  13   3          0.33         25.65        11.68 o                         
   0  13   3       6322.38       6441.32       132.58 o                         
   1  13   3        591.16        579.09        35.28 o                         
   2  13   3        708.17        664.57        34.38 o                         
   3  13   3       5919.83       5614.11       123.66 o                         
   4  13   3       5891.31       5451.15       141.43 o                         
   5  13   3        437.62        412.19        23.14 o                         
   6  13   3       1567.48       1590.51        40.26 o                         
   7  13   3        220.19        224.17        17.19 o                         
   8  13   3       3961.70       4069.88        62.87 o                         
   9  13   3       2732.09       2856.40        69.44 o                         
  10  13   3        339.20        336.35        16.50 o                         
 -12  14   3        362.79        348.89        27.94 o                         
 -11  14   3        430.40        436.09        17.34 o                         
 -10  14   3         63.48         65.03         9.78 o                         
  -9  14   3       3167.96       3120.00        60.92 o                         
  -8  14   3       4358.27       4329.48        88.43 o                         
  -7  14   3          8.89         12.21         8.88 o                         
  -6  14   3        358.92        461.23        49.55 o                         
  -5  14   3       1282.99       1646.43        73.17 o                         
  -4  14   3       2696.51       3050.01       108.04 o                         
  -3  14   3       8314.08       7334.59       167.42 o                         
  -2  14   3        778.80        619.28        38.62 o                         
  -1  14   3        121.82         73.34        14.05 o                         
   0  14   3       1254.84       1223.56        57.27 o                         
   1  14   3       3635.35       3774.99        80.66 o                         
   2  14   3       4618.05       4428.39       103.67 o                         
   3  14   3       8794.09       8395.14       158.86 o                         
   4  14   3         72.27         65.23        19.75 o                         
   5  14   3       5019.80       4846.22        87.59 o                         
   6  14   3      10923.71      10492.00       168.99 o                         
   7  14   3       5038.77       5014.23        96.62 o                         
   8  14   3       2316.21       2242.42        49.68 o                         
   9  14   3       1384.53       1352.68        46.11 o                         
  10  14   3          7.50         13.41         9.95 o                         
 -12  15   3        434.12        425.61        52.85 o                         
 -11  15   3       1551.77       1593.11        36.78 o                         
 -10  15   3       1180.19       1219.58        28.78 o                         
  -9  15   3         64.39         68.58        11.21 o                         
  -8  15   3          0.77         10.34        11.70 o                         
  -7  15   3          3.95         18.53        10.78 o                         
  -6  15   3         73.07         50.49        15.03 o                         
  -5  15   3       1949.63       1891.55        80.49 o                         
  -4  15   3        121.68        181.12        30.81 o                         
  -3  15   3        158.30        158.99        26.88 o                         
  -2  15   3         27.74         39.29        13.90 o                         
  -1  15   3      14124.19      13928.86       256.41 o                         
   0  15   3       5860.78       5757.96       133.02 o                         
   1  15   3       3860.28       3754.95        94.69 o                         
   2  15   3       9566.13       9131.21       186.55 o                         
   3  15   3       5920.65       5830.04       202.40 o                         
   4  15   3       2268.93       2198.76        60.09 o                         
   5  15   3       6023.51       5824.33        94.73 o                         
   6  15   3       2047.00       1964.35        60.20 o                         
   7  15   3        159.94        144.16        14.12 o                         
   8  15   3        925.26        884.64        29.90 o                         
   9  15   3       3900.48       3758.74        69.12 o                         
  10  15   3         71.32         56.75        14.60 o                         
 -12  16   3       1039.57       1095.72        50.41 o                         
 -11  16   3        106.82        131.22        11.53 o                         
 -10  16   3        278.58        253.87        13.57 o                         
  -9  16   3       1943.40       2063.39        46.96 o                         
  -8  16   3       3954.04       3945.33        81.76 o                         
  -7  16   3       4858.83       4726.06       107.54 o                         
  -6  16   3        161.28        139.50        26.18 o                         
  -5  16   3       3204.05       3105.50       106.01 o                         
  -4  16   3       1246.19       1198.42        72.70 o                         
  -3  16   3       5950.66       5765.37       153.42 o                         
  -2  16   3       6209.98       6335.23       135.68 o                         
  -1  16   3       1023.49       1154.24        67.80 o                         
   0  16   3      16110.46      16047.13       247.71 o                         
   1  16   3       7453.60       7512.14       199.97 o                         
   2  16   3         30.83         50.44        26.50 o                         
   3  16   3        369.35        365.76        44.62 o                         
   4  16   3       3243.35       2989.05        63.11 o                         
   5  16   3       1723.94       1673.08        41.98 o                         
   6  16   3        720.98        738.24        31.13 o                         
   7  16   3       4269.78       4224.84        77.20 o                         
   8  16   3        336.32        303.20        27.87 o                         
   9  16   3        198.13        214.19        15.49 o                         
  10  16   3        510.22        411.99        57.67 o                         
 -12  17   3        126.69         99.65        16.07 o                         
 -11  17   3        714.11        677.63        22.13 o                         
 -10  17   3       1211.84       1329.40        28.34 o                         
  -9  17   3       1810.56       1705.44        38.62 o                         
  -8  17   3         20.92         36.80        11.97 o                         
  -7  17   3       1126.86       1068.14        51.68 o                         
  -6  17   3       1961.49       1894.97        50.48 o                         
  -5  17   3       3749.98       3725.84       118.93 o                         
  -4  17   3       1610.00       1442.09        78.15 o                         
  -3  17   3         68.11        100.98        22.90 o                         
  -2  17   3      11850.92      11788.32       201.00 o                         
  -1  17   3       5000.28       5177.80       150.75 o                         
   0  17   3       8185.04       8057.93       166.98 o                         
   1  17   3       4137.20       3895.54       144.49 o                         
   2  17   3       2592.92       2296.17       107.10 o                         
   3  17   3      16601.83      15874.67       322.00 o                         
   4  17   3       3218.25       3248.20        53.28 o                         
   5  17   3        486.66        542.69        24.13 o                         
   6  17   3       1685.79       1651.59        46.11 o                         
   7  17   3        129.72        125.65        14.78 o                         
   8  17   3       1535.87       1511.51        49.85 o                         
   9  17   3       2434.02       2483.49        77.31 o                         
  10  17   3        400.71        367.06        28.01 o                         
 -11  18   3          4.71         -0.21         5.21 o                         
 -10  18   3        600.23        671.56        22.01 o                         
  -9  18   3       4120.49       4145.40        86.41 o                         
  -8  18   3       4874.79       4869.33       128.94 o                         
  -7  18   3        568.39        521.94        30.46 o                         
  -6  18   3        418.45        408.85        26.88 o                         
  -5  18   3        754.23        651.42        44.91 o                         
  -4  18   3         50.83         80.60        22.35 o                         
  -3  18   3          7.67          9.04        15.07 o                         
  -2  18   3       4228.05       4580.17       179.42 o                         
  -1  18   3        334.76        290.85        37.12 o                         
   0  18   3          6.52         -4.85        15.35 o                         
   1  18   3        283.36        360.66        43.14 o                         
   2  18   3         68.73         98.73        29.38 o                         
   3  18   3       3871.67       3837.63        74.32 o                         
   4  18   3        890.63        905.88        27.67 o                         
   5  18   3          0.79         16.36         9.87 o                         
   6  18   3       2588.89       2719.36        60.40 o                         
   7  18   3         11.75         22.69        16.97 o                         
   8  18   3         63.23         58.49        11.21 o                         
   9  18   3        106.07        128.38        19.00 o                         
  10  18   3       1139.76       1186.16        47.58 o                         
 -11  19   3        756.59        717.78        18.56 o                         
 -10  19   3         34.03         38.25         8.62 o                         
  -9  19   3       2993.55       3102.39        58.97 o                         
  -8  19   3         57.78         34.56        11.13 o                         
  -7  19   3         27.88         15.05        15.13 o                         
  -6  19   3       2634.54       2805.62        58.60 o                         
  -5  19   3        789.16        781.25        30.89 o                         
  -4  19   3       1437.74       1373.49        80.05 o                         
  -3  19   3       1677.79       1829.85        90.00 o                         
  -2  19   3        410.14        390.39        95.18 o                         
  -1  19   3       3482.84       3268.94       125.31 o                         
   0  19   3       1431.93       1453.29        85.09 o                         
   1  19   3       7168.86       7006.08       195.32 o                         
   2  19   3       7858.01       7738.73       212.64 o                         
   3  19   3       2399.31       2371.32        40.99 o                         
   4  19   3       7583.02       7389.18        89.54 o                         
   5  19   3       1534.88       1510.64        43.58 o                         
   6  19   3        263.19        258.00        18.79 o                         
   7  19   3        264.52        246.45        15.76 o                         
   8  19   3        233.29        265.00        18.39 o                         
   9  19   3        515.03        509.87        43.41 o                         
 -11  20   3        176.92        170.96        10.47 o                         
 -10  20   3       1580.47       1704.45        38.91 o                         
  -9  20   3       3941.37       3905.29        65.73 o                         
  -8  20   3        303.86        297.71        19.24 o                         
  -7  20   3        442.02        475.88        23.32 o                         
  -6  20   3          0.92          5.59        10.10 o                         
  -5  20   3       2121.20       2215.23        56.78 o                         
  -4  20   3       5942.85       6008.49        82.10 o                         
  -3  20   3         24.25         23.83        14.43 o                         
  -2  20   3        985.57        962.68        84.26 o                         
  -1  20   3          5.21         -4.55        23.71 o                         
   0  20   3         35.67         46.38        21.55 o                         
   1  20   3        811.79        799.69        65.17 o                         
   2  20   3          7.70         19.00         9.38 o                         
   3  20   3      15298.62      14864.10       179.86 o                         
   4  20   3       2078.58       2000.37        48.31 o                         
   5  20   3        412.71        338.86        21.67 o                         
   6  20   3        516.13        532.46        22.74 o                         
   7  20   3        264.82        271.23        15.69 o                         
   8  20   3        242.02        248.48        14.40 o                         
   9  20   3        429.44        399.26        25.12 o                         
 -11  21   3        499.20        495.02        20.49 o                         
 -10  21   3       1349.44       1256.82        28.37 o                         
  -9  21   3       1720.80       1829.92        46.62 o                         
  -8  21   3       1699.74       1782.87        44.20 o                         
  -7  21   3       1390.72       1444.38        39.81 o                         
  -6  21   3       4175.70       4195.79        74.42 o                         
  -5  21   3       6085.76       6173.11        87.34 o                         
  -4  21   3        161.05        122.91        10.30 o                         
  -3  21   3          0.44          8.59         9.45 o                         
  -2  21   3        407.03        451.28        60.14 o                         
  -1  21   3       7439.30       7572.69       206.38 o                         
   0  21   3       7639.90       7563.86       209.62 o                         
   1  21   3       2210.47       2114.39        46.40 o                         
   2  21   3         27.99         58.32         9.79 o                         
   3  21   3       9499.81       8994.19        93.68 o                         
   4  21   3       3224.33       3126.40        54.50 o                         
   5  21   3         24.78         28.64        10.28 o                         
   6  21   3       2434.37       2375.12        62.53 o                         
   7  21   3        213.58        187.57        15.36 o                         
   8  21   3         49.65         55.76         8.54 o                         
   9  21   3        455.39        392.82        51.24 o                         
 -11  22   3        439.86        420.34        18.59 o                         
 -10  22   3        537.10        630.91        22.07 o                         
  -9  22   3        297.31        315.14        17.51 o                         
  -8  22   3       3491.98       3723.17        70.54 o                         
  -7  22   3        161.64        134.97        14.54 o                         
  -6  22   3        434.34        545.07        24.10 o                         
  -5  22   3       9901.21      10130.57       137.74 o                         
  -4  22   3       1455.07       1389.97        31.47 o                         
  -3  22   3          4.62         20.44         6.90 o                         
  -2  22   3       1442.32       1586.57        36.59 o                         
  -1  22   3       2598.49       2541.66        51.25 o                         
   0  22   3       3252.00       3309.50        59.56 o                         
   1  22   3       3389.10       3404.70        50.86 o                         
   2  22   3        900.66        943.83        26.17 o                         
   3  22   3        366.58        403.53        17.73 o                         
   4  22   3       7131.50       7385.56        98.61 o                         
   5  22   3        602.61        639.92        28.78 o                         
   6  22   3       1517.60       1606.95        44.04 o                         
   7  22   3        765.22        745.74        28.30 o                         
   8  22   3          2.14         11.15         8.36 o                         
   9  22   3         32.19         59.76        15.76 o                         
 -10  23   3          3.67         -1.71         7.73 o                         
  -9  23   3       5838.12       6424.27        83.14 o                         
  -8  23   3        159.41        165.23        14.35 o                         
  -7  23   3       1006.77       1001.17        36.07 o                         
  -6  23   3         66.14        114.56        11.25 o                         
  -5  23   3       2006.36       2089.75        41.58 o                         
  -4  23   3        156.72        123.04        10.26 o                         
  -3  23   3       2441.44       2565.24        58.47 o                         
  -2  23   3        351.18        317.49        15.55 o                         
  -1  23   3        702.32        667.91        22.66 o                         
   0  23   3      12354.89      12662.52       141.81 o                         
   1  23   3       4734.78       4734.17        67.46 o                         
   2  23   3       5346.54       5418.49        74.36 o                         
   3  23   3         55.98         70.84        11.67 o                         
   4  23   3        954.79        957.40        28.34 o                         
   5  23   3        347.63        340.81        21.69 o                         
   6  23   3        328.68        309.02        17.31 o                         
   7  23   3        352.80        379.96        19.79 o                         
   8  23   3         79.41         83.64        11.34 o                         
   9  23   3         11.87         28.35         9.41 o                         
 -10  24   3          2.24          1.58         6.12 o                         
  -9  24   3       1921.05       1949.54        44.21 o                         
  -8  24   3         14.48         15.03        10.28 o                         
  -7  24   3         87.25         80.01        13.31 o                         
  -6  24   3       5383.97       5783.71        76.84 o                         
  -5  24   3       3623.98       3954.17        60.47 o                         
  -4  24   3       3326.59       3260.03        47.86 o                         
  -3  24   3       4099.89       3992.07        56.31 o                         
  -2  24   3        425.35        479.56        23.70 o                         
  -1  24   3        159.88        169.90        13.17 o                         
   0  24   3       2093.28       2187.16        67.95 o                         
   1  24   3        923.49        895.41        25.79 o                         
   2  24   3       1461.39       1430.37        35.76 o                         
   3  24   3       3162.34       3185.83        50.17 o                         
   4  24   3       1764.36       1712.79        35.43 o                         
   5  24   3       3347.61       3521.73        63.01 o                         
   6  24   3         48.88         37.05         9.03 o                         
   7  24   3        549.16        563.38        22.80 o                         
   8  24   3         52.56         52.53         9.28 o                         
 -10  25   3        170.20        145.68        11.02 o                         
  -9  25   3        593.05        694.18        24.21 o                         
  -8  25   3       1899.70       1897.77        45.82 o                         
  -7  25   3       4476.73       4723.22        81.41 o                         
  -6  25   3       4429.62       4689.55        82.20 o                         
  -5  25   3       2000.83       2027.08        45.41 o                         
  -4  25   3       2884.51       2890.88        46.17 o                         
  -3  25   3       3392.52       3514.65        52.77 o                         
  -2  25   3        380.44        351.04        17.32 o                         
  -1  25   3       6665.41       6721.05       128.95 o                         
   0  25   3       2381.88       2529.99        49.69 o                         
   1  25   3        161.67        182.26        13.27 o                         
   2  25   3        833.80        877.02        27.54 o                         
   3  25   3        778.27        812.48        26.50 o                         
   4  25   3       1418.22       1474.76        32.58 o                         
   5  25   3        143.47        163.50        14.40 o                         
   6  25   3        708.67        765.16        24.93 o                         
   7  25   3          1.90         -0.62         7.60 o                         
   8  25   3         12.06         13.76         8.57 o                         
 -10  26   3        285.35        251.73        12.50 o                         
  -9  26   3          0.88         -2.15         6.95 o                         
  -8  26   3          3.59         14.80         8.86 o                         
  -7  26   3       1495.64       1599.47        43.09 o                         
  -6  26   3         73.25         75.37        12.21 o                         
  -5  26   3       4087.26       4381.84        65.95 o                         
  -4  26   3       3227.94       3323.72        49.75 o                         
  -3  26   3          9.26         16.12         7.12 o                         
  -2  26   3       5024.13       4984.11        68.99 o                         
  -1  26   3        288.71        284.80        16.20 o                         
   0  26   3         38.83         27.64         9.01 o                         
   1  26   3       4233.68       4276.94        84.46 o                         
   2  26   3        974.14       1017.58        29.61 o                         
   3  26   3       1791.13       1756.82        38.94 o                         
   4  26   3          1.84          1.02         7.35 o                         
   5  26   3        562.57        534.95        21.99 o                         
   6  26   3       1829.06       1916.36        46.07 o                         
   7  26   3        457.21        469.49        18.95 o                         
   8  26   3         51.05         34.39         8.03 o                         
  -9  27   3          1.67          6.60         6.37 o                         
  -8  27   3         11.28         14.55         8.87 o                         
  -7  27   3        347.89        392.27        21.11 o                         
  -6  27   3        531.96        491.27        24.30 o                         
  -5  27   3          5.16         15.70         8.76 o                         
  -4  27   3       1214.00       1236.74        28.73 o                         
  -3  27   3       2436.08       2440.72        46.02 o                         
  -2  27   3        869.33        906.39        28.79 o                         
  -1  27   3        552.83        601.69        23.61 o                         
   0  27   3        379.47        405.43        19.69 o                         
   1  27   3        422.24        399.37        18.24 o                         
   2  27   3        226.12        197.94        13.97 o                         
   3  27   3          1.82          0.32         7.99 o                         
   4  27   3          1.06          8.65         7.17 o                         
   5  27   3       2038.83       2245.10        52.34 o                         
   6  27   3        784.63        768.05        26.15 o                         
   7  27   3       1248.92       1212.47        39.01 o                         
   8  27   3          1.58         -0.24         8.86 o                         
  -9  28   3         19.17         20.76         6.43 o                         
  -8  28   3        141.52        115.87        11.06 o                         
  -7  28   3        150.04        105.68        11.96 o                         
  -6  28   3       1243.12       1237.52        36.99 o                         
  -5  28   3       1706.13       1728.90        39.76 o                         
  -4  28   3        869.56        896.74        24.32 o                         
  -3  28   3       1043.77       1136.60        30.40 o                         
  -2  28   3       1985.53       2046.41        43.83 o                         
  -1  28   3       1940.49       1949.51        42.61 o                         
   0  28   3       5052.15       5340.26        86.21 o                         
   1  28   3        137.00        166.14        12.04 o                         
   2  28   3       1182.17       1178.02        30.71 o                         
   3  28   3        282.27        297.97        16.08 o                         
   4  28   3       1932.48       2096.06        42.66 o                         
   5  28   3       1379.25       1309.00        33.78 o                         
   6  28   3       2273.83       2307.52        44.64 o                         
   7  28   3          8.14          8.70         9.78 o                         
  -9  29   3        275.92        263.89        12.78 o                         
  -8  29   3        633.93        653.89        19.36 o                         
  -7  29   3        280.34        285.42        14.95 o                         
  -6  29   3        222.84        232.16        14.67 o                         
  -5  29   3        475.55        527.49        19.57 o                         
  -4  29   3       4557.99       4843.44        66.59 o                         
  -3  29   3        409.43        438.37        18.98 o                         
  -2  29   3         26.27         50.81        13.07 o                         
  -1  29   3        986.04        972.16        32.65 o                         
   0  29   3        980.17        957.06        29.31 o                         
   1  29   3       1646.07       1710.97        41.85 o                         
   2  29   3        285.69        288.40        14.94 o                         
   3  29   3        991.17       1072.04        26.50 o                         
   4  29   3       2526.47       2768.83        71.32 o                         
   5  29   3        147.56        166.79        13.28 o                         
   6  29   3        535.07        480.98        22.35 o                         
   7  29   3          7.23          1.97        10.72 o                         
  -8  30   3        242.45        245.11        16.15 o                         
  -7  30   3        275.39        284.00        13.80 o                         
  -6  30   3       2844.46       2895.77        48.66 o                         
  -5  30   3        625.02        693.12        21.32 o                         
  -4  30   3        936.37       1034.75        27.65 o                         
  -3  30   3        590.66        555.87        23.12 o                         
  -2  30   3       2164.40       2225.64        46.94 o                         
  -1  30   3        896.22        884.18        27.94 o                         
   0  30   3        361.36        393.23        19.13 o                         
   1  30   3        739.77        776.86        25.83 o                         
   2  30   3        621.79        661.80        20.95 o                         
   3  30   3        440.91        409.13        16.22 o                         
   4  30   3        601.73        667.16        27.99 o                         
   5  30   3       8454.06       8778.14       124.89 o                         
   6  30   3         16.27         18.19         6.66 o                         
   7  30   3        259.44        219.96        16.89 o                         
  -8  31   3          2.90          6.85         4.96 o                         
  -7  31   3         36.47         36.72         6.54 o                         
  -6  31   3         83.57         73.06         9.29 o                         
  -5  31   3        270.04        302.34        13.83 o                         
  -4  31   3        278.26        252.65        13.76 o                         
  -3  31   3       4879.57       4944.68        72.24 o                         
  -2  31   3         27.46         30.83        10.30 o                         
  -1  31   3          9.38          0.39         8.69 o                         
   0  31   3       4495.31       4587.15        65.90 o                         
   1  31   3          9.28         15.40         7.41 o                         
   2  31   3        159.25        147.91        10.57 o                         
   3  31   3          7.25          2.73         6.58 o                         
   4  31   3       1713.07       1845.17        44.82 o                         
   5  31   3       1877.83       1951.29        39.43 o                         
   6  31   3        359.53        307.45        24.21 o                         
  -8  32   3       1455.63       1363.79        46.81 o                         
  -7  32   3        414.79        383.78        14.55 o                         
  -6  32   3        100.62        103.37        12.58 o                         
  -5  32   3       1147.54       1166.52        32.47 o                         
  -4  32   3        764.38        771.95        24.27 o                         
  -3  32   3         18.12         25.17         9.91 o                         
  -2  32   3       2415.62       2528.62        54.45 o                         
  -1  32   3          3.53          3.21         9.46 o                         
   0  32   3       1163.91       1238.14        30.91 o                         
   1  32   3       2232.69       2297.28        42.34 o                         
   2  32   3        404.44        471.66        18.27 o                         
   3  32   3         49.79         51.91         7.54 o                         
   4  32   3        677.19        680.86        23.43 o                         
   5  32   3       1930.57       1952.65        42.87 o                         
   6  32   3       2333.78       1786.38       287.43 o                         
  -7  33   3        539.01        557.84        35.21 o                         
  -6  33   3       2234.52       2137.05        56.35 o                         
  -5  33   3        474.67        475.57        19.36 o                         
  -4  33   3       3468.91       3500.13        58.42 o                         
  -3  33   3        969.05       1061.82        32.27 o                         
  -2  33   3         47.57         53.90        10.60 o                         
  -1  33   3       2589.69       2612.76        61.64 o                         
   0  33   3         99.62         85.68        12.08 o                         
   1  33   3        608.77        602.09        20.30 o                         
   2  33   3        467.95        463.36        17.00 o                         
   3  33   3         50.42         42.74         6.12 o                         
   4  33   3        200.15        173.26        11.29 o                         
   5  33   3        577.65        587.61        27.27 o                         
  -6  34   3       1926.44       1660.13        43.73 o                         
  -5  34   3         63.06         46.72         8.68 o                         
  -4  34   3        552.99        560.57        21.51 o                         
  -3  34   3          4.80         27.30         8.28 o                         
  -2  34   3        717.49        780.85        28.87 o                         
  -1  34   3         11.47         10.10         8.22 o                         
   0  34   3       3068.54       3184.71        57.64 o                         
   1  34   3        128.55        126.21        11.66 o                         
   2  34   3          0.67          3.96         5.79 o                         
   3  34   3        573.89        525.38        38.18 o                         
   4  34   3         27.31         51.60         6.34 o                         
   5  34   3       1694.93        944.05        58.02 o                         
  -6  35   3        109.98        105.95        14.84 o                         
  -5  35   3       1041.62        963.79        65.38 o                         
  -4  35   3        322.49        295.70        35.63 o                         
  -3  35   3        118.55        135.07        11.69 o                         
  -2  35   3       1510.38       1483.10        35.09 o                         
  -1  35   3         13.38         33.42         8.58 o                         
   0  35   3       2060.91       2063.19        40.06 o                         
   1  35   3         14.13         37.56         7.68 o                         
   2  35   3         62.82         63.65         8.73 o                         
   3  35   3        951.71       1000.07       155.75 o                         
   4  35   3        106.40         76.29        35.27 o                         
  -5  36   3       1274.63       1106.29       177.86 o                         
  -4  36   3        479.04        477.97        41.52 o                         
  -3  36   3         94.29         69.03         8.93 o                         
  -2  36   3          2.84         12.62         7.19 o                         
  -1  36   3         15.37         25.67         7.99 o                         
   0  36   3       1989.64       1973.78        50.96 o                         
   1  36   3        771.98        784.64        24.81 o                         
   2  36   3         28.86         18.00         7.74 o                         
   3  36   3        109.11         95.96        28.57 o                         
  -4  37   3        106.01         85.17        16.84 o                         
  -3  37   3         79.02         73.00        10.86 o                         
  -2  37   3         11.64          8.82         5.55 o                         
  -1  37   3       3125.49       3110.67        83.24 o                         
   0  37   3        191.80        191.53        15.92 o                         
   1  37   3       1276.99       1177.12        36.69 o                         
   2  37   3         53.65         33.67        12.35 o                         
  -3  38   3        496.41        405.33        68.40 o                         
  -2  38   3         14.80         13.79         6.90 o                         
  -1  38   3          9.24         13.88         7.33 o                         
   0  38   3        179.49        176.21        13.44 o                         
   1  38   3         83.03         58.84         7.78 o                         
 -12   0   4        419.54        434.44        39.84 o                         
 -10   0   4        406.56        475.75        31.77 o                         
  -8   0   4       8329.07       8472.32       170.57 o                         
  -6   0   4       2416.90       2415.47       114.28 o                         
  -4   0   4      17019.30      17901.50       311.67 o                         
  -2   0   4      13055.13      14040.29       238.79 o                         
   0   0   4         74.10        111.22        15.32 o                         
   2   0   4       4420.78       4334.80        77.37 o                         
   4   0   4       4298.61       4390.39       141.94 o                         
   6   0   4          4.46         10.14        30.42 o                         
   8   0   4        359.98        433.56        48.52 o                         
  10   0   4        173.99        260.09        20.76 o                         
 -13   1   4         20.84         18.49         6.82 o                         
 -12   1   4        139.03        160.38        13.16 o                         
 -11   1   4          4.96         -6.35        10.42 o                         
 -10   1   4       3222.28       3320.92        58.69 o                         
  -9   1   4       3689.90       3669.36        62.29 o                         
  -8   1   4       3882.26       3837.17        56.13 o                         
  -7   1   4       5243.61       5372.98       136.80 o                         
  -6   1   4         12.04         14.06        13.86 o                         
  -5   1   4       4431.50       4527.87       110.60 o                         
  -4   1   4       1080.04        878.08        36.91 o                         
  -3   1   4       2632.50       2543.23        37.68 o                         
  -2   1   4        392.27        582.71        16.73 o                         
  -1   1   4       1039.74       1055.28        27.81 o                         
   0   1   4         17.62         30.61         7.52 o                         
   1   1   4          7.86         17.01         6.31 o                         
   2   1   4       3877.46       3136.85        55.17 o                         
   3   1   4       2410.77       2522.41        68.16 o                         
   4   1   4        513.24        396.94        30.67 o                         
   5   1   4       6589.90       6258.09       131.88 o                         
   6   1   4      13586.51      12165.43       133.11 o                         
   7   1   4       1380.08       1454.45        60.95 o                         
   8   1   4         70.62         73.31        18.52 o                         
   9   1   4         28.48         64.48        24.60 o                         
  10   1   4        742.17        730.71        25.45 o                         
 -13   2   4        328.26        261.07        12.89 o                         
 -12   2   4         37.66         37.87         8.17 o                         
 -11   2   4        955.06        920.13        32.68 o                         
 -10   2   4        155.86        137.91        14.58 o                         
  -9   2   4      10240.68       9838.07       144.75 o                         
  -8   2   4        145.17        150.75        12.01 o                         
  -7   2   4        118.72        138.74        24.07 o                         
  -6   2   4       4041.30       3953.87       104.73 o                         
  -5   2   4      14641.71      14721.45       209.09 o                         
  -4   2   4       6434.88       6451.61       102.87 o                         
  -3   2   4         87.35         79.73         7.58 o                         
  -2   2   4        220.29        149.11        13.33 o                         
  -1   2   4      53333.14      53763.53       390.29 o                         
   0   2   4       3362.57       3202.12        53.11 o                         
   1   2   4        282.77        485.59        17.87 o                         
   2   2   4       2214.51       2255.80        43.47 o                         
   3   2   4      16266.10      15139.86       170.86 o                         
   4   2   4       2373.87       2369.80        72.32 o                         
   5   2   4        416.98        412.03        33.35 o                         
   6   2   4       2778.80       2782.23        57.45 o                         
   7   2   4       2893.54       2801.95       108.33 o                         
   8   2   4         32.42         42.80        18.20 o                         
   9   2   4       1802.35       1956.78        65.45 o                         
  10   2   4       1732.17       1908.91        38.65 o                         
 -13   3   4         23.24         15.45        15.26 o                         
 -12   3   4        108.15         73.99         9.28 o                         
 -11   3   4        159.56        154.32        14.85 o                         
 -10   3   4        523.30        522.61        24.18 o                         
  -9   3   4       6240.35       6340.84        99.89 o                         
  -8   3   4      10992.19      10694.29        95.35 o                         
  -7   3   4        487.91        466.90        39.83 o                         
  -6   3   4        646.54        681.33        43.11 o                         
  -5   3   4       8085.11       8336.70       146.34 o                         
  -4   3   4        146.74         88.89        10.92 o                         
  -3   3   4      15085.20      14703.29       183.92 o                         
  -2   3   4       3887.54       4233.39        74.52 o                         
  -1   3   4       2782.53       2784.56        54.54 o                         
   0   3   4      11753.32      12529.94       182.82 o                         
   1   3   4       2635.11       2667.85        55.74 o                         
   2   3   4         22.31        188.46        16.72 o                         
   3   3   4        804.68        905.64        36.74 o                         
   4   3   4        869.98        726.69        40.66 o                         
   5   3   4       1958.39       1961.89        56.64 o                         
   6   3   4       3223.15       3207.82        73.26 o                         
   7   3   4       7036.00       6955.65       144.20 o                         
   8   3   4        531.82        431.24        26.87 o                         
   9   3   4          1.57         11.10        13.45 o                         
  10   3   4       3478.27       3694.07        71.42 o                         
 -13   4   4       2118.29       1988.89        82.66 o                         
 -12   4   4         60.00         54.76         9.64 o                         
 -11   4   4       2730.00       2832.28        58.37 o                         
 -10   4   4        200.94        174.44        15.28 o                         
  -9   4   4       4891.30       5040.79        72.34 o                         
  -8   4   4         46.43         65.13         8.84 o                         
  -7   4   4        613.28        557.59        38.27 o                         
  -6   4   4       1834.16       1705.29        68.41 o                         
  -5   4   4         69.38         80.39        12.52 o                         
  -4   4   4       1426.35       1344.46        37.05 o                         
  -3   4   4       1271.57       1357.76        30.94 o                         
  -2   4   4       9768.01       9403.01       122.89 o                         
  -1   4   4        147.04        124.30        12.87 o                         
   0   4   4      35489.73      34926.60       293.70 o                         
   1   4   4       3280.45       3489.13        65.46 o                         
   2   4   4       7251.54       7197.37       107.27 o                         
   3   4   4         24.82         48.12        12.56 o                         
   4   4   4        354.83        362.33        28.81 o                         
   5   4   4       8751.45       8494.94       128.75 o                         
   6   4   4        109.46        101.38        18.42 o                         
   7   4   4        772.50        946.04        39.88 o                         
   8   4   4         28.08         28.92        11.40 o                         
   9   4   4          1.60         17.36        10.65 o                         
  10   4   4          0.00         14.59         6.76 o                         
 -13   5   4          8.11         20.00         7.49 o                         
 -12   5   4        305.57        325.54        14.74 o                         
 -11   5   4         11.05         20.78        11.04 o                         
 -10   5   4       3532.12       3411.42        63.21 o                         
  -9   5   4       3167.41       3105.68        56.22 o                         
  -8   5   4       2751.92       2644.71        42.46 o                         
  -7   5   4       1150.53       1131.57        55.61 o                         
  -6   5   4       2126.84       2089.75        68.88 o                         
  -5   5   4        281.58        394.28        22.48 o                         
  -4   5   4         53.09         43.85         9.89 o                         
  -3   5   4         91.12         90.10        12.83 o                         
  -2   5   4       3847.95       3594.91        69.58 o                         
  -1   5   4       9343.07       9623.83       116.74 o                         
   0   5   4       7144.87       7076.11       117.53 o                         
   1   5   4       2022.91       1816.67        46.38 o                         
   2   5   4       4420.95       4885.51        86.98 o                         
   3   5   4       2662.39       2900.14        65.62 o                         
   4   5   4         41.31         25.31        13.04 o                         
   5   5   4      12298.92      11828.10       144.38 o                         
   6   5   4       8203.86       8092.94       109.55 o                         
   7   5   4         12.76         32.46        12.20 o                         
   8   5   4       1438.77       1421.46        47.85 o                         
   9   5   4        327.76        398.19        18.20 o                         
  10   5   4         89.80         86.68        10.83 o                         
 -13   6   4        155.93        141.14        12.89 o                         
 -12   6   4        862.93        916.23        26.77 o                         
 -11   6   4       1374.39       1397.54        50.96 o                         
 -10   6   4        461.22        445.20        22.34 o                         
  -9   6   4       2444.40       2328.46        49.09 o                         
  -8   6   4       1776.57       1776.48        34.98 o                         
  -7   6   4       1722.25       1791.96        94.16 o                         
  -6   6   4       3610.09       3410.80        98.71 o                         
  -5   6   4        136.48        204.63        20.56 o                         
  -4   6   4      18735.32      18076.96       212.32 o                         
  -3   6   4      15368.89      15691.83       180.68 o                         
  -2   6   4       7362.80       7411.07       108.88 o                         
  -1   6   4      35189.91      34913.54       317.65 o                         
   0   6   4       3889.36       4145.95        84.30 o                         
   1   6   4        702.53        845.62        31.62 o                         
   2   6   4       3418.02       3360.85        71.75 o                         
   3   6   4         52.00        111.55        15.11 o                         
   4   6   4       8649.84       8529.78       134.52 o                         
   5   6   4        151.57        216.87        15.26 o                         
   6   6   4       3022.93       3079.09        64.47 o                         
   7   6   4        236.76        245.15        22.21 o                         
   8   6   4          1.38          2.72        15.65 o                         
   9   6   4        572.15        582.81        21.35 o                         
  10   6   4        902.77        877.79        27.76 o                         
 -13   7   4         57.58         61.24         9.11 o                         
 -12   7   4        363.56        357.62        21.15 o                         
 -11   7   4        244.33        202.84        14.86 o                         
 -10   7   4       1344.97       1291.97        40.92 o                         
  -9   7   4       1387.78       1298.71        37.02 o                         
  -8   7   4         13.09         23.77         7.81 o                         
  -7   7   4       2679.82       2789.39       118.54 o                         
  -6   7   4        356.15        362.55        40.96 o                         
  -5   7   4        525.79        507.85        37.52 o                         
  -4   7   4        213.24        254.87        21.25 o                         
  -3   7   4         96.11         55.28        15.12 o                         
  -2   7   4       9644.72      10140.79       135.00 o                         
  -1   7   4         90.64         91.91        11.70 o                         
   0   7   4      25484.48      25169.49       270.41 o                         
   1   7   4       9965.25       9483.58       177.53 o                         
   2   7   4       1914.30       1929.93        54.27 o                         
   3   7   4       3315.91       3150.11        76.31 o                         
   4   7   4        689.74        628.90        42.09 o                         
   5   7   4       1621.05       1722.40        43.39 o                         
   6   7   4       4054.30       3881.64        76.66 o                         
   7   7   4       1044.09        916.99        39.44 o                         
   8   7   4        764.61        761.61        34.60 o                         
   9   7   4         41.23         75.60         9.89 o                         
  10   7   4         23.40         28.08         7.49 o                         
 -13   8   4         32.88         42.73         7.72 o                         
 -12   8   4          3.14          2.48        10.87 o                         
 -11   8   4       2557.66       2597.06        49.43 o                         
 -10   8   4        398.32        404.49        27.42 o                         
  -9   8   4        782.40        746.68        28.85 o                         
  -8   8   4         33.60         44.33         8.29 o                         
  -7   8   4        894.19        877.83        71.81 o                         
  -6   8   4       1095.97       1134.53        70.46 o                         
  -5   8   4       2084.33       2177.38        78.41 o                         
  -4   8   4      13758.51      14281.13       213.58 o                         
  -3   8   4      40039.65      39328.43       402.62 o                         
  -2   8   4       5766.85       5614.57        95.17 o                         
  -1   8   4       2006.62       2049.57        48.95 o                         
   0   8   4      11226.68      11037.20       157.16 o                         
   1   8   4      17571.00      17262.79       326.26 o                         
   2   8   4       1070.09       1011.99        40.09 o                         
   3   8   4        564.50        484.75        30.46 o                         
   4   8   4        897.80        929.47        56.49 o                         
   5   8   4       1529.33       1566.08        38.04 o                         
   6   8   4        701.59        631.22        25.73 o                         
   7   8   4        842.35        801.29        36.49 o                         
   8   8   4        108.57        103.28        15.27 o                         
   9   8   4       1665.31       1633.06        45.96 o                         
  10   8   4         41.21         45.80         8.00 o                         
 -13   9   4        239.64        257.48        14.55 o                         
 -12   9   4        505.42        525.79        24.31 o                         
 -11   9   4        389.98        398.42        27.06 o                         
 -10   9   4       2114.65       2187.03        52.42 o                         
  -9   9   4         33.53         27.15        10.47 o                         
  -8   9   4        296.40        285.26        15.47 o                         
  -7   9   4       7128.39       6884.07       105.14 o                         
  -6   9   4       1570.62       1509.20        71.72 o                         
  -5   9   4        578.18        493.77        38.82 o                         
  -4   9   4        249.39        227.06        30.15 o                         
  -3   9   4       2726.91       2755.83        65.69 o                         
  -2   9   4       5594.32       5392.52        94.85 o                         
  -1   9   4          1.08        -12.52        16.67 o                         
   0   9   4        423.10        365.89        27.12 o                         
   1   9   4       6249.84       5694.08       112.09 o                         
   2   9   4       4076.25       4355.34       100.83 o                         
   3   9   4       1651.84       1741.62        66.35 o                         
   4   9   4        289.10        270.71        38.94 o                         
   5   9   4      16126.94      15174.94       147.09 o                         
   6   9   4        713.90        727.19        27.46 o                         
   7   9   4        208.51        203.09        20.20 o                         
   8   9   4        149.93        136.87        14.42 o                         
   9   9   4        461.30        417.99        19.73 o                         
  10   9   4         13.90         11.57         5.07 o                         
 -13  10   4        103.78         90.73        12.10 o                         
 -12  10   4        152.06        123.58        12.74 o                         
 -11  10   4        125.04         93.07         8.92 o                         
 -10  10   4       6290.78       6383.99       102.70 o                         
  -9  10   4        236.96        225.66        18.77 o                         
  -8  10   4       3547.35       3571.25        61.09 o                         
  -7  10   4        225.59        211.88        15.43 o                         
  -6  10   4        711.38        787.77        53.06 o                         
  -5  10   4        417.99        497.83        39.69 o                         
  -4  10   4      46328.78      47255.19       591.95 o                         
  -3  10   4       2955.83       2457.20        62.87 o                         
  -2  10   4       8149.64       7587.40       118.94 o                         
  -1  10   4       5617.32       5749.95       119.84 o                         
   0  10   4      14378.72      14323.85       193.28 o                         
   1  10   4        688.34        470.02        32.35 o                         
   2  10   4       7299.55       6956.71       177.42 o                         
   3  10   4        132.73        211.14        26.03 o                         
   4  10   4       4564.90       4353.51       153.05 o                         
   5  10   4         27.18         60.63        14.67 o                         
   6  10   4       1435.66       1492.17        40.37 o                         
   7  10   4       1638.39       1530.11        42.33 o                         
   8  10   4        862.59        880.40        31.21 o                         
   9  10   4        340.08        363.21        18.15 o                         
  10  10   4        100.59         88.29         7.75 o                         
 -12  11   4        595.31        584.04        23.96 o                         
 -11  11   4       1154.16       1197.60        31.02 o                         
 -10  11   4        193.50        231.05        23.62 o                         
  -9  11   4       2430.04       2416.59        72.95 o                         
  -8  11   4          6.98         17.04        12.05 o                         
  -7  11   4       1392.74       1490.47        39.04 o                         
  -6  11   4       1132.28       1189.58        64.45 o                         
  -5  11   4       1262.81       1362.20        65.28 o                         
  -4  11   4        478.07        557.74        46.23 o                         
  -3  11   4       5700.85       5925.83       122.11 o                         
  -2  11   4       7643.06       7797.89       123.56 o                         
  -1  11   4         85.70        128.37        21.23 o                         
   0  11   4      13559.18      12881.52       184.18 o                         
   1  11   4       1763.98       1747.82        62.63 o                         
   2  11   4        661.88        542.32        38.60 o                         
   3  11   4       1289.82       1317.64        67.61 o                         
   4  11   4       1957.03       1874.08       101.45 o                         
   5  11   4       9634.34       9367.69       118.43 o                         
   6  11   4       2967.40       2887.92        60.38 o                         
   7  11   4          3.89         18.27         8.34 o                         
   8  11   4         93.09        111.32        12.80 o                         
   9  11   4       1224.98       1271.65        32.13 o                         
  10  11   4        189.72        174.40        10.57 o                         
 -12  12   4        474.04        429.29        26.11 o                         
 -11  12   4       3431.73       3458.00        54.88 o                         
 -10  12   4        295.38        275.12        18.40 o                         
  -9  12   4       2788.27       2738.52        77.85 o                         
  -8  12   4       3064.31       2988.83        59.97 o                         
  -7  12   4          8.34          4.32         8.65 o                         
  -6  12   4        120.48        111.83        20.22 o                         
  -5  12   4        432.65        569.65        43.31 o                         
  -4  12   4         22.50         67.07        20.00 o                         
  -3  12   4      30596.96      30485.62       360.19 o                         
  -2  12   4       1332.42       1475.63        50.39 o                         
  -1  12   4       4130.28       4185.78       105.67 o                         
   0  12   4         38.55         44.54        15.28 o                         
   1  12   4       6083.77       5853.09       121.88 o                         
   2  12   4       4801.08       4534.83       109.89 o                         
   3  12   4         24.61         24.09        16.60 o                         
   4  12   4       7498.79       7363.57       104.94 o                         
   5  12   4       3841.50       3740.72        64.23 o                         
   6  12   4        158.30        165.38        13.65 o                         
   7  12   4        696.54        690.92        25.19 o                         
   8  12   4        186.76        186.46        14.65 o                         
   9  12   4       2560.74       2412.74        58.41 o                         
  10  12   4       1208.35       1064.50        58.32 o                         
 -12  13   4       1344.66       1322.78        43.85 o                         
 -11  13   4         87.25         85.37         8.91 o                         
 -10  13   4       2280.83       2321.06        49.63 o                         
  -9  13   4          4.00         -0.98        12.75 o                         
  -8  13   4       8274.74       8321.25       133.64 o                         
  -7  13   4       2571.31       2507.34        53.64 o                         
  -6  13   4         71.96         81.45        19.44 o                         
  -5  13   4       1058.43        937.48        55.84 o                         
  -4  13   4        139.59        174.04        29.54 o                         
  -3  13   4       2593.36       2463.10        79.49 o                         
  -2  13   4       7905.18       8428.76       152.21 o                         
  -1  13   4         35.33         48.14        15.71 o                         
   0  13   4        114.10        117.41        19.05 o                         
   1  13   4       2506.80       2386.30        77.17 o                         
   2  13   4       4111.46       4409.63       110.20 o                         
   3  13   4       1131.11        997.35        62.04 o                         
   4  13   4       6304.02       6271.37        83.69 o                         
   5  13   4       5635.92       5659.92        98.45 o                         
   6  13   4       7095.14       7255.73        94.45 o                         
   7  13   4        939.20        993.23        29.77 o                         
   8  13   4        942.17        921.68        26.86 o                         
   9  13   4        111.72        122.48        17.99 o                         
  10  13   4        707.69        696.48        33.20 o                         
 -12  14   4         18.72         32.36        10.31 o                         
 -11  14   4        281.65        281.89        13.60 o                         
 -10  14   4        178.33        234.59        16.81 o                         
  -9  14   4         74.07        106.09        18.13 o                         
  -8  14   4        874.42        943.97        36.14 o                         
  -7  14   4       2643.36       2643.87        56.60 o                         
  -6  14   4      14787.08      14428.94       179.75 o                         
  -5  14   4       1137.86       1112.84        65.17 o                         
  -4  14   4       6283.72       5717.71       158.44 o                         
  -3  14   4        740.59        761.26        45.09 o                         
  -2  14   4       1126.22       1063.39        64.57 o                         
  -1  14   4       6527.59       6142.37       138.23 o                         
   0  14   4       4339.38       3642.93        95.67 o                         
   1  14   4          2.03         22.21        13.88 o                         
   2  14   4        142.69        132.54        26.17 o                         
   3  14   4       2969.13       2831.76       108.12 o                         
   4  14   4       4074.78       3921.86        65.61 o                         
   5  14   4       2181.00       1964.97        42.76 o                         
   6  14   4       1023.23       1092.93        36.75 o                         
   7  14   4         73.29        105.63        13.60 o                         
   8  14   4       1446.88       1542.44        33.11 o                         
   9  14   4        337.49        312.62        21.48 o                         
 -12  15   4       1165.37       1230.48        29.90 o                         
 -11  15   4        548.15        620.69        18.63 o                         
 -10  15   4        324.71        376.62        19.27 o                         
  -9  15   4      10246.02      10220.89       165.60 o                         
  -8  15   4          0.91         -1.21        12.23 o                         
  -7  15   4       2525.66       2548.29        56.17 o                         
  -6  15   4       5734.25       5560.27        86.64 o                         
  -5  15   4       1292.50       1361.20        70.29 o                         
  -4  15   4          3.45         32.67        15.90 o                         
  -3  15   4         51.75         60.93        25.32 o                         
  -2  15   4        748.46        795.47        57.87 o                         
  -1  15   4       1831.51       1955.56        76.68 o                         
   0  15   4       4963.72       4603.03       111.21 o                         
   1  15   4       4486.42       4352.13       110.61 o                         
   2  15   4         31.69         34.88        24.68 o                         
   3  15   4         35.30         72.23        12.91 o                         
   4  15   4       5725.40       5574.94        94.30 o                         
   5  15   4      10503.26      10627.67       182.42 o                         
   6  15   4       1131.55       1212.39        45.33 o                         
   7  15   4       1446.74       1397.96        46.97 o                         
   8  15   4        259.65        232.77        17.89 o                         
   9  15   4         73.41         99.48        16.31 o                         
 -12  16   4        132.22        103.32        12.11 o                         
 -11  16   4        512.85        545.29        18.02 o                         
 -10  16   4         89.18        108.43        10.83 o                         
  -9  16   4       6742.64       7088.34       170.69 o                         
  -8  16   4        684.56        785.96        38.67 o                         
  -7  16   4       2035.94       1987.37        45.70 o                         
  -6  16   4        636.15        538.49        27.76 o                         
  -5  16   4       3479.12       3766.88       121.01 o                         
  -4  16   4       2078.28       2047.23        95.91 o                         
  -3  16   4       1156.68       1102.51        66.80 o                         
  -2  16   4      12347.86      12601.54       256.65 o                         
  -1  16   4       5757.79       5468.64       160.47 o                         
   0  16   4        191.61        206.03        27.24 o                         
   1  16   4          5.77         75.21        22.68 o                         
   2  16   4        193.78        188.45        31.57 o                         
   3  16   4       3733.77       3717.74        71.50 o                         
   4  16   4       2453.50       2424.85        51.24 o                         
   5  16   4       3737.03       3913.01       118.51 o                         
   6  16   4        335.14        326.78        21.56 o                         
   7  16   4        557.67        619.79        30.96 o                         
   8  16   4        340.72        377.90        21.51 o                         
   9  16   4        490.07        533.48        29.39 o                         
 -12  17   4         13.48         -0.39        10.31 o                         
 -11  17   4         63.47         75.33         9.28 o                         
 -10  17   4       4632.39       4736.52       104.46 o                         
  -9  17   4        324.43        301.55        28.00 o                         
  -8  17   4       9006.35       8536.63       171.43 o                         
  -7  17   4        942.19        892.97        35.54 o                         
  -6  17   4        241.97        251.97        22.59 o                         
  -5  17   4       1282.24       1174.65        41.93 o                         
  -4  17   4        158.08        139.35        30.35 o                         
  -3  17   4        262.73        225.71        43.29 o                         
  -2  17   4       1850.00       1971.23        95.85 o                         
  -1  17   4       1904.73       1958.24        96.65 o                         
   0  17   4        106.04         90.19        19.86 o                         
   1  17   4        817.39        821.83        56.87 o                         
   2  17   4       5554.26       5268.52       172.38 o                         
   3  17   4         27.14         17.01         7.00 o                         
   4  17   4        262.24        203.49        18.10 o                         
   5  17   4       3704.68       3834.64        74.64 o                         
   6  17   4       6685.61       6971.76       117.08 o                         
   7  17   4        144.01        133.33        16.45 o                         
   8  17   4        222.90        209.79        16.37 o                         
   9  17   4          8.44         13.61         7.91 o                         
 -11  18   4        206.65        244.50        13.59 o                         
 -10  18   4        199.40        221.87        15.51 o                         
  -9  18   4       1399.67       1393.80        44.09 o                         
  -8  18   4       2466.52       2549.45       104.21 o                         
  -7  18   4       1522.26       1489.29        51.71 o                         
  -6  18   4       1320.05       1399.45        42.87 o                         
  -5  18   4       3845.32       3660.86        67.83 o                         
  -4  18   4        159.11        218.52        24.64 o                         
  -3  18   4       2942.86       2732.43       144.74 o                         
  -2  18   4        819.27        795.15        61.64 o                         
  -1  18   4      15137.28      15174.27       303.73 o                         
   0  18   4        776.20        803.02        54.95 o                         
   1  18   4       1105.37       1208.78        80.52 o                         
   2  18   4        425.10        451.21        25.19 o                         
   3  18   4      10056.90       9787.78        97.14 o                         
   4  18   4       4979.39       5305.90        81.08 o                         
   5  18   4          4.25         18.94        10.25 o                         
   6  18   4         38.01         50.51        11.87 o                         
   7  18   4       4722.91       4866.60        90.01 o                         
   8  18   4        400.04        384.36        33.75 o                         
   9  18   4        385.28        335.17        57.88 o                         
 -11  19   4        208.76        198.00        10.53 o                         
 -10  19   4        493.29        490.81        20.97 o                         
  -9  19   4       4343.41       4403.21        84.85 o                         
  -8  19   4          6.67          4.80        13.91 o                         
  -7  19   4       5455.95       5567.92       142.06 o                         
  -6  19   4       6875.16       7109.41       146.83 o                         
  -5  19   4       5776.38       5550.20        77.98 o                         
  -4  19   4         12.73         30.74         9.60 o                         
  -3  19   4       5461.29       5206.53       208.61 o                         
  -2  19   4        133.12        195.76        34.66 o                         
  -1  19   4       2017.84       1846.25        85.25 o                         
   0  19   4        257.22        233.60        37.24 o                         
   1  19   4       1857.18       1843.77        56.53 o                         
   2  19   4       4709.32       4910.79        81.34 o                         
   3  19   4        218.63        188.59        12.01 o                         
   4  19   4       2154.75       2115.65        51.38 o                         
   5  19   4       3552.24       3569.06        70.76 o                         
   6  19   4         18.21          7.30         9.87 o                         
   7  19   4       1042.61       1015.53        32.56 o                         
   8  19   4         35.55         41.38         9.13 o                         
   9  19   4       1446.66       1431.65        57.84 o                         
 -11  20   4        142.39        173.41         9.22 o                         
 -10  20   4       1426.09       1505.22        28.61 o                         
  -9  20   4        452.53        460.18        22.05 o                         
  -8  20   4        346.76        391.06        21.64 o                         
  -7  20   4          1.80          1.31        12.73 o                         
  -6  20   4        281.19        218.63        24.00 o                         
  -5  20   4        173.68        124.21        12.21 o                         
  -4  20   4        205.81        147.24        14.22 o                         
  -3  20   4       1508.27       1321.57        36.74 o                         
  -2  20   4       6573.42       6673.06       104.08 o                         
  -1  20   4       7104.66       6925.83       110.62 o                         
   0  20   4       5028.39       5202.67       101.37 o                         
   1  20   4          5.76         47.92         9.79 o                         
   2  20   4       5418.09       5590.92        68.89 o                         
   3  20   4       1439.59       1338.88        34.42 o                         
   4  20   4       2469.79       2595.55        52.70 o                         
   5  20   4        715.81        771.95        28.10 o                         
   6  20   4       2663.58       2586.55        54.53 o                         
   7  20   4       2377.01       2368.91        49.80 o                         
   8  20   4       1563.46       1726.43        49.88 o                         
   9  20   4        106.24         85.17        14.60 o                         
 -11  21   4        966.65        871.41        20.79 o                         
 -10  21   4       2297.11       2505.33        36.23 o                         
  -9  21   4        411.92        432.77        19.78 o                         
  -8  21   4       2885.42       2962.36        75.90 o                         
  -7  21   4       1336.86       1206.42        48.79 o                         
  -6  21   4        138.24        163.50        16.80 o                         
  -5  21   4         73.23        127.51        11.02 o                         
  -4  21   4        100.82         77.89         9.77 o                         
  -3  21   4       1432.97       1331.19        36.17 o                         
  -2  21   4         85.77        107.01        11.00 o                         
  -1  21   4       1266.75       1298.12        35.37 o                         
   0  21   4       2110.62       2242.03        40.35 o                         
   1  21   4         27.59         40.62         7.30 o                         
   2  21   4       3218.41       3145.52        45.66 o                         
   3  21   4       5169.44       5213.48        62.90 o                         
   4  21   4        565.26        579.28        28.48 o                         
   5  21   4         54.86         74.74        11.11 o                         
   6  21   4       4118.50       4176.01        72.44 o                         
   7  21   4       1462.67       1438.56        36.26 o                         
   8  21   4         62.89         68.29        16.22 o                         
 -11  22   4        189.52        200.16        13.41 o                         
 -10  22   4         38.85         34.50         6.48 o                         
  -9  22   4       6490.89       6798.54       140.27 o                         
  -8  22   4          3.92         10.75         8.15 o                         
  -7  22   4       1471.47       1524.18        40.52 o                         
  -6  22   4        774.42        758.54        32.21 o                         
  -5  22   4        219.05        271.48        15.13 o                         
  -4  22   4        614.39        643.71        21.92 o                         
  -3  22   4      11998.04      12077.85       132.48 o                         
  -2  22   4       5148.09       5310.14        70.76 o                         
  -1  22   4       7625.41       7437.72        89.54 o                         
   0  22   4       4355.73       4519.83        61.91 o                         
   1  22   4        201.99        230.58        13.65 o                         
   2  22   4        348.48        288.72        17.83 o                         
   3  22   4       5242.78       5537.18        75.66 o                         
   4  22   4        280.52        340.16        22.70 o                         
   5  22   4       1813.99       2022.82        58.00 o                         
   6  22   4       1082.00       1122.12        35.56 o                         
   7  22   4       2687.20       2695.63        60.96 o                         
   8  22   4        431.28        392.36        21.34 o                         
 -10  23   4        222.67        222.40        10.82 o                         
  -9  23   4       8174.22       8498.78       213.75 o                         
  -8  23   4        149.71        165.88        17.64 o                         
  -7  23   4         68.26         80.69        12.02 o                         
  -6  23   4        330.81        397.00        24.01 o                         
  -5  23   4        599.03        683.23        23.94 o                         
  -4  23   4          8.96          6.57         8.80 o                         
  -3  23   4       1184.96       1197.13        35.18 o                         
  -2  23   4       4295.87       4365.60        70.01 o                         
  -1  23   4        134.79        178.09        13.87 o                         
   0  23   4       7965.20       8111.72        87.73 o                         
   1  23   4       3402.03       3306.59        55.16 o                         
   2  23   4          0.18         10.97         7.99 o                         
   3  23   4        883.97        861.75        27.52 o                         
   4  23   4        124.67        118.89        14.47 o                         
   5  23   4       3682.76       4067.41        93.12 o                         
   6  23   4        374.37        377.70        25.75 o                         
   7  23   4        696.44        696.60        37.35 o                         
   8  23   4         53.21         56.33         9.65 o                         
 -10  24   4         71.51         78.13         8.89 o                         
  -9  24   4         78.18         98.85        11.57 o                         
  -8  24   4         47.34         58.37        11.67 o                         
  -7  24   4       3446.00       3608.31        62.69 o                         
  -6  24   4          6.99         11.78         8.65 o                         
  -5  24   4        132.34        126.02        10.18 o                         
  -4  24   4      15117.59      15170.77       146.14 o                         
  -3  24   4        177.56        186.41        13.43 o                         
  -2  24   4       6360.51       6276.20        87.63 o                         
  -1  24   4      22516.82      22390.64       255.35 o                         
   0  24   4      18456.11      18343.97       176.60 o                         
   1  24   4          0.49          9.06         8.71 o                         
   2  24   4       1815.23       2053.46        50.79 o                         
   3  24   4         98.44         94.31        11.21 o                         
   4  24   4       1825.62       1849.44        49.42 o                         
   5  24   4       1233.76       1275.18        39.12 o                         
   6  24   4       1849.03       1966.77        44.92 o                         
   7  24   4          3.08          5.83         8.68 o                         
   8  24   4        513.67        482.75        19.40 o                         
 -10  25   4        600.86        541.36        24.99 o                         
  -9  25   4        284.03        315.33        16.56 o                         
  -8  25   4       2202.21       2277.80        49.79 o                         
  -7  25   4       1181.28       1179.00        33.35 o                         
  -6  25   4         83.27         96.12        12.12 o                         
  -5  25   4          5.04          9.78         7.41 o                         
  -4  25   4          8.09          8.51         6.55 o                         
  -3  25   4       1740.75       1782.41        47.70 o                         
  -2  25   4        306.62        277.03        18.56 o                         
  -1  25   4         68.45         91.47        12.18 o                         
   0  25   4        444.79        443.11        21.30 o                         
   1  25   4        803.80        927.31        28.66 o                         
   2  25   4       1250.81       1469.60        43.02 o                         
   3  25   4        289.92        303.39        16.57 o                         
   4  25   4          8.74          8.85        10.63 o                         
   5  25   4        652.33        773.57        29.60 o                         
   6  25   4        963.54        919.35        28.86 o                         
   7  25   4        159.69        190.46        16.81 o                         
 -10  26   4       1270.01       1204.91        32.35 o                         
  -9  26   4        470.26        461.51        18.67 o                         
  -8  26   4       1987.80       2070.06        45.27 o                         
  -7  26   4       2761.36       2827.65        55.50 o                         
  -6  26   4        762.47        837.67        27.85 o                         
  -5  26   4       1061.07       1124.53        27.17 o                         
  -4  26   4        436.15        467.35        17.79 o                         
  -3  26   4      14835.71      15003.20       178.36 o                         
  -2  26   4       3923.41       3933.17        91.35 o                         
  -1  26   4      12946.27      13163.64       152.34 o                         
   0  26   4       4561.07       4660.24        73.01 o                         
   1  26   4       1791.31       1759.13        42.25 o                         
   2  26   4        613.55        642.59        28.24 o                         
   3  26   4        187.39        215.47        14.57 o                         
   4  26   4        818.87        930.33        33.45 o                         
   5  26   4        527.77        575.05        24.90 o                         
   6  26   4        221.04        221.22        13.93 o                         
   7  26   4       2388.43       2292.67        60.26 o                         
  -9  27   4        828.35        838.59        30.85 o                         
  -8  27   4       1035.55       1172.00        31.81 o                         
  -7  27   4        125.14        122.13        11.57 o                         
  -6  27   4        743.19        765.08        25.97 o                         
  -5  27   4          5.24         13.11         6.73 o                         
  -4  27   4          6.77          6.14         8.17 o                         
  -3  27   4        140.86        114.41        11.62 o                         
  -2  27   4       4742.22       4506.38        83.30 o                         
  -1  27   4        681.10        689.20        28.55 o                         
   0  27   4       2780.00       2716.93        57.14 o                         
   1  27   4        151.21        124.52        12.57 o                         
   2  27   4       3829.73       3704.39        63.13 o                         
   3  27   4         46.91         41.45         9.83 o                         
   4  27   4        236.86        273.53        18.51 o                         
   5  27   4       2452.39       2604.59        51.93 o                         
   6  27   4       1707.51       1588.70        37.29 o                         
   7  27   4        243.44        208.40        21.45 o                         
  -9  28   4          0.69         -0.89         4.38 o                         
  -8  28   4        955.34        974.93        26.12 o                         
  -7  28   4        174.29        162.41        13.48 o                         
  -6  28   4        116.60        116.31        11.07 o                         
  -5  28   4        311.66        310.40        13.14 o                         
  -4  28   4       9251.61       9638.47       127.30 o                         
  -3  28   4         61.09         53.39         9.54 o                         
  -2  28   4       9697.83       9717.77       130.06 o                         
  -1  28   4       1113.95       1151.92        36.34 o                         
   0  28   4       2259.71       2264.29        51.32 o                         
   1  28   4        857.41        822.04        26.49 o                         
   2  28   4       2974.12       3143.69        56.27 o                         
   3  28   4        723.50        649.17        22.37 o                         
   4  28   4       5323.34       5817.12        96.28 o                         
   5  28   4        139.04        151.95        13.06 o                         
   6  28   4        412.08        366.94        14.22 o                         
   7  28   4        472.77        309.45        26.21 o                         
  -9  29   4       1229.46       1159.28        40.57 o                         
  -8  29   4          2.21          1.94         5.22 o                         
  -7  29   4       4979.53       5007.10        76.86 o                         
  -6  29   4        254.68        263.14        14.52 o                         
  -5  29   4          8.24         11.23         6.34 o                         
  -4  29   4        250.50        248.83        15.99 o                         
  -3  29   4       2347.29       2265.54        46.78 o                         
  -2  29   4        582.54        573.44        22.63 o                         
  -1  29   4        640.06        632.81        27.15 o                         
   0  29   4          4.46         21.84        10.16 o                         
   1  29   4        185.34        197.93        14.42 o                         
   2  29   4        117.51        105.61        11.15 o                         
   3  29   4       3379.74       3485.99        56.02 o                         
   4  29   4        926.87       1048.71        39.44 o                         
   5  29   4       6166.72       6060.91        87.66 o                         
   6  29   4         62.24         46.47         8.91 o                         
  -8  30   4         74.06         58.15         8.60 o                         
  -7  30   4         90.89         83.07         8.49 o                         
  -6  30   4        807.12        840.69        23.34 o                         
  -5  30   4        343.60        366.31        19.64 o                         
  -4  30   4       2638.95       2703.45        49.13 o                         
  -3  30   4       4487.43       4578.33        68.54 o                         
  -2  30   4        667.63        690.35        25.28 o                         
  -1  30   4       1003.24        998.45        28.68 o                         
   0  30   4        680.83        661.01        26.46 o                         
   1  30   4        449.56        386.64        17.58 o                         
   2  30   4        292.69        272.27        14.87 o                         
   3  30   4         11.95         10.54         6.93 o                         
   4  30   4         18.46         22.92         8.75 o                         
   5  30   4       1349.98       1325.71        42.17 o                         
   6  30   4          9.25         10.88         5.53 o                         
  -8  31   4       2898.62       2898.77        74.26 o                         
  -7  31   4        650.41        625.37        23.86 o                         
  -6  31   4       2157.65       2074.35        39.37 o                         
  -5  31   4         51.06         53.37        10.43 o                         
  -4  31   4        381.80        394.80        17.65 o                         
  -3  31   4        584.20        576.47        21.75 o                         
  -2  31   4       9058.72       9437.82       152.90 o                         
  -1  31   4        358.03        332.52        19.12 o                         
   0  31   4        316.03        331.92        18.59 o                         
   1  31   4          1.24          2.42         8.61 o                         
   2  31   4       4477.49       4500.18        62.86 o                         
   3  31   4       1447.19       1577.86        34.38 o                         
   4  31   4       5348.88       5447.44        76.25 o                         
   5  31   4         46.88         49.81         8.02 o                         
  -7  32   4        582.21        563.21        20.66 o                         
  -6  32   4       1354.09       1293.75        49.25 o                         
  -5  32   4        670.53        698.99        33.40 o                         
  -4  32   4       3148.07       3192.88        80.72 o                         
  -3  32   4       2821.40       2946.19        48.90 o                         
  -2  32   4         35.98         43.48         8.39 o                         
  -1  32   4         14.58         27.84         8.86 o                         
   0  32   4         33.89         25.07         9.03 o                         
   1  32   4        270.02        323.95        17.36 o                         
   2  32   4         13.84         12.90         6.24 o                         
   3  32   4          4.84         12.10         9.54 o                         
   4  32   4       2542.81       2499.78        46.78 o                         
   5  32   4        154.61        142.83        22.08 o                         
  -7  33   4        767.08        608.18        32.27 o                         
  -6  33   4       2424.49       2255.68       101.01 o                         
  -5  33   4        446.58        441.26        27.91 o                         
  -4  33   4        141.63        123.59        13.27 o                         
  -3  33   4       1230.87       1183.43        31.88 o                         
  -2  33   4         10.49         17.15         7.81 o                         
  -1  33   4        540.65        547.18        21.77 o                         
   0  33   4        609.12        559.45        21.74 o                         
   1  33   4       1005.73       1002.33        27.90 o                         
   2  33   4        892.72        840.42        23.93 o                         
   3  33   4        621.31        531.39        18.90 o                         
   4  33   4       1661.98       1445.78        59.17 o                         
  -6  34   4        434.44        375.28        19.75 o                         
  -5  34   4        261.33        232.81        17.83 o                         
  -4  34   4        322.21        325.64        18.34 o                         
  -3  34   4        186.56        225.01        16.86 o                         
  -2  34   4        557.76        557.30        26.05 o                         
  -1  34   4        239.65        228.68        13.66 o                         
   0  34   4        297.15        252.05        13.97 o                         
   1  34   4        228.33        194.06        12.18 o                         
   2  34   4        230.30        195.54        15.44 o                         
   3  34   4         36.46         34.97         8.09 o                         
   4  34   4       1039.13        731.42        57.29 o                         
  -5  35   4       3644.13       3323.45        83.80 o                         
  -4  35   4          2.42         11.75         7.82 o                         
  -3  35   4       1042.27       1024.70        31.45 o                         
  -2  35   4       1614.30       1604.11        48.29 o                         
  -1  35   4          1.96         14.85         8.52 o                         
   0  35   4         32.64         23.54        10.93 o                         
   1  35   4        655.63        580.94        17.93 o                         
   2  35   4       2823.07       2724.82       172.02 o                         
   3  35   4       1906.37       1552.89       169.97 o                         
  -5  36   4        710.62        525.71        31.83 o                         
  -4  36   4       2156.18       1900.63        68.42 o                         
  -3  36   4        595.11        537.14        22.10 o                         
  -2  36   4        322.80        318.25        16.54 o                         
  -1  36   4        444.75        495.76        20.87 o                         
   0  36   4         13.91         27.58        17.14 o                         
   1  36   4          0.16         -3.85        13.04 o                         
   2  36   4         35.40         32.83         9.83 o                         
  -4  37   4          0.01         14.02         8.47 o                         
  -3  37   4        342.99        273.39        15.50 o                         
  -2  37   4          8.91         11.86         6.11 o                         
  -1  37   4        817.47        714.06        72.86 o                         
   0  37   4        841.19        719.75        40.09 o                         
   1  37   4        403.91        336.37        25.31 o                         
  -2  38   4       1926.29       1388.72        51.95 o                         
  -1  38   4        455.35        437.34        27.71 o                         
   0  38   4        357.83        312.35        22.30 o                         
 -13   0   5       3609.78       3132.51        82.59 o                         
 -11   0   5       1656.72       1776.20        63.44 o                         
  -9   0   5        134.19        136.90        21.80 o                         
  -7   0   5          3.15        -33.95        33.95 o                         
  -5   0   5      29044.70      29603.92       540.80 o                         
  -3   0   5      26117.58      25756.45       295.17 o                         
  -1   0   5       4742.75       4740.34       102.42 o                         
   1   0   5       5185.50       5628.01       135.88 o                         
   3   0   5       3123.75       2792.77       110.96 o                         
   5   0   5      13617.25      13251.19       254.97 o                         
   7   0   5       5571.48       6074.45       193.09 o                         
   9   0   5        561.00        528.73        32.82 o                         
 -13   1   5        551.33        523.06        16.81 o                         
 -12   1   5         42.57         54.54        10.69 o                         
 -11   1   5          2.88          1.61         9.25 o                         
 -10   1   5       4162.20       4193.56        66.04 o                         
  -9   1   5      11572.00      11286.46       123.62 o                         
  -8   1   5      14293.86      13772.51       202.33 o                         
  -7   1   5       4047.25       4298.38       143.83 o                         
  -6   1   5      26053.29      26200.08       396.96 o                         
  -5   1   5      50188.91      48709.42       520.27 o                         
  -4   1   5      12596.98      13112.75       184.70 o                         
  -3   1   5        750.62        896.30        24.78 o                         
  -2   1   5       1552.86       1428.83        36.47 o                         
  -1   1   5       2103.85       2027.78        44.23 o                         
   0   1   5         12.99         23.99         9.33 o                         
   1   1   5       9916.39       9459.92       117.42 o                         
   2   1   5       1383.51       1526.04        59.02 o                         
   3   1   5          2.28         11.30        12.50 o                         
   4   1   5        233.75        210.80        24.03 o                         
   5   1   5      17251.25      16408.00       167.94 o                         
   6   1   5       3271.98       3376.55        95.77 o                         
   7   1   5        207.02        199.37        25.55 o                         
   8   1   5         80.18         62.91        11.95 o                         
   9   1   5       1175.33       1320.93        35.65 o                         
  10   1   5        507.84        489.36        18.45 o                         
 -13   2   5          2.89          3.87         6.22 o                         
 -12   2   5       3509.89       3572.25        87.43 o                         
 -11   2   5       2065.76       2068.62        48.67 o                         
 -10   2   5        435.22        425.32        20.80 o                         
  -9   2   5        947.62        984.95        32.87 o                         
  -8   2   5         77.51        105.65        10.19 o                         
  -7   2   5        225.23        185.55        28.17 o                         
  -6   2   5      13447.22      13362.58       199.04 o                         
  -5   2   5       4355.05       4523.60        98.53 o                         
  -4   2   5       8759.07       8813.99       136.12 o                         
  -3   2   5        103.24        126.39        10.37 o                         
  -2   2   5       1839.19       1684.02        42.14 o                         
  -1   2   5       7488.51       7304.39        90.84 o                         
   0   2   5      25569.46      25712.25       211.86 o                         
   1   2   5        516.95        504.58        28.22 o                         
   2   2   5        380.58        331.43        28.70 o                         
   3   2   5        185.16        182.07        21.66 o                         
   4   2   5        143.55        203.85        26.16 o                         
   5   2   5         54.17         82.13        22.40 o                         
   6   2   5      17510.87      17669.54       331.10 o                         
   7   2   5         82.42         68.24        18.43 o                         
   8   2   5       2825.30       2911.83        59.39 o                         
   9   2   5        635.18        728.39        24.76 o                         
  10   2   5         26.63         47.68         7.43 o                         
 -13   3   5        243.54        289.72        16.69 o                         
 -12   3   5        530.47        486.12        23.91 o                         
 -11   3   5        849.74        965.11        30.37 o                         
 -10   3   5        917.22        943.58        31.77 o                         
  -9   3   5      14231.34      14429.54       206.61 o                         
  -8   3   5       1443.45       1371.06        32.71 o                         
  -7   3   5       7415.48       7445.62       172.22 o                         
  -6   3   5      14898.37      15607.56       219.22 o                         
  -5   3   5      26363.18      26767.74       299.38 o                         
  -4   3   5       6065.63       6047.89       109.82 o                         
  -3   3   5       3124.55       3169.50        53.23 o                         
  -2   3   5       2202.86       2176.85        48.81 o                         
  -1   3   5       1013.69        768.98        32.01 o                         
   0   3   5       7621.12       8053.17       130.46 o                         
   1   3   5          7.77         11.71        10.99 o                         
   2   3   5         68.08         77.87        16.73 o                         
   3   3   5        275.22        229.10        31.74 o                         
   4   3   5      13878.13      13844.60       202.74 o                         
   5   3   5       3478.11       3485.88        67.06 o                         
   6   3   5       7651.44       7841.87       130.82 o                         
   7   3   5         63.70         69.49        12.73 o                         
   8   3   5        334.40        320.82        20.05 o                         
   9   3   5        128.09        117.87        11.67 o                         
  10   3   5        377.69        360.06        15.21 o                         
 -13   4   5        850.25        777.02        34.94 o                         
 -12   4   5        474.61        479.23        22.70 o                         
 -11   4   5       1178.14       1295.40        34.92 o                         
 -10   4   5       2021.12       2159.02        48.27 o                         
  -9   4   5       1002.40       1028.44        34.00 o                         
  -8   4   5       3762.53       3608.44        51.70 o                         
  -7   4   5       1027.37       1054.43        61.95 o                         
  -6   4   5          0.07          2.33        19.81 o                         
  -5   4   5       1941.69       1691.05        58.96 o                         
  -4   4   5        528.73        613.03        33.42 o                         
  -3   4   5      17842.45      16574.15       173.87 o                         
  -2   4   5       1869.20       1971.75        51.86 o                         
  -1   4   5      30804.61      31168.41       340.96 o                         
   0   4   5      22183.35      22737.43       259.21 o                         
   1   4   5        648.52        625.44        35.37 o                         
   2   4   5        698.16        616.96        33.33 o                         
   3   4   5      10199.66      10724.74       214.52 o                         
   4   4   5       1834.41       1705.06        64.75 o                         
   5   4   5       6722.14       6756.99       102.49 o                         
   6   4   5         27.95         10.57        12.71 o                         
   7   4   5       6956.31       6889.70        92.79 o                         
   8   4   5       2229.59       2388.94        46.06 o                         
   9   4   5        277.39        312.93        16.15 o                         
  10   4   5         52.00         58.42         7.50 o                         
 -13   5   5       1531.16       1475.21        39.67 o                         
 -12   5   5        437.80        463.80        22.24 o                         
 -11   5   5       1056.08       1054.80        45.14 o                         
 -10   5   5        227.39        252.32        19.71 o                         
  -9   5   5        110.72        116.54        12.48 o                         
  -8   5   5       6357.40       6242.45        71.36 o                         
  -7   5   5         14.85         -4.96        16.65 o                         
  -6   5   5      39376.16      39139.64       539.76 o                         
  -5   5   5      17739.30      18172.62       231.67 o                         
  -4   5   5        364.03        389.48        27.33 o                         
  -3   5   5        177.00        147.59        16.51 o                         
  -2   5   5        313.69        262.91        19.91 o                         
  -1   5   5      18976.65      18689.69       197.64 o                         
   0   5   5      10737.40      10914.18       161.60 o                         
   1   5   5        447.85        554.17        34.12 o                         
   2   5   5       3159.92       2802.75        79.19 o                         
   3   5   5       7097.44       6817.31       166.89 o                         
   4   5   5          2.77         35.90        13.83 o                         
   5   5   5      13281.45      12960.79       157.08 o                         
   6   5   5       3906.17       3636.95        81.84 o                         
   7   5   5       1995.76       2024.81        45.26 o                         
   8   5   5       1792.88       1917.29        40.58 o                         
   9   5   5        162.62        146.79        14.16 o                         
  10   5   5        440.28        474.31        16.56 o                         
 -13   6   5        899.97        805.12        27.60 o                         
 -12   6   5       1736.12       1755.95        43.33 o                         
 -11   6   5        410.20        450.74        23.48 o                         
 -10   6   5        261.69        227.72        19.26 o                         
  -9   6   5       4413.50       4280.30        72.97 o                         
  -8   6   5         20.13         24.64         8.12 o                         
  -7   6   5        828.78        836.01        29.07 o                         
  -6   6   5        112.94         93.73        23.61 o                         
  -5   6   5        790.75        803.41        48.48 o                         
  -4   6   5       8501.02       9061.31       143.47 o                         
  -3   6   5         53.86         86.18        13.49 o                         
  -2   6   5      17889.74      17571.08       218.94 o                         
  -1   6   5      31352.73      31573.05       330.26 o                         
   0   6   5      24607.70      25084.89       284.27 o                         
   1   6   5      29153.25      27970.28       313.66 o                         
   2   6   5      16874.03      15963.25       297.72 o                         
   3   6   5        117.12         74.02        19.19 o                         
   4   6   5        156.50        163.90        14.70 o                         
   5   6   5       2909.42       2934.30        63.49 o                         
   6   6   5       5063.83       5166.68        87.92 o                         
   7   6   5       1289.53       1374.90        36.57 o                         
   8   6   5       3899.86       4107.43        62.20 o                         
   9   6   5       2923.01       3013.83        59.93 o                         
  10   6   5         13.87         28.82        10.13 o                         
 -13   7   5        225.56        211.66        14.22 o                         
 -12   7   5        246.19        233.28        15.65 o                         
 -11   7   5       4397.48       4586.18        77.68 o                         
 -10   7   5       3014.31       3104.60        83.10 o                         
  -9   7   5       7710.45       7647.71       103.98 o                         
  -8   7   5       2524.68       2379.47        40.81 o                         
  -7   7   5       8298.38       8478.44       106.18 o                         
  -6   7   5       1689.82       1668.45        86.47 o                         
  -5   7   5       6274.53       5931.84       137.46 o                         
  -4   7   5       1719.39       1531.08        54.82 o                         
  -3   7   5       2219.08       2052.40        59.20 o                         
  -2   7   5          1.34         25.67         9.61 o                         
  -1   7   5       8795.29       9308.61       147.96 o                         
   0   7   5       2653.52       2581.40        74.76 o                         
   1   7   5      16352.08      16095.45       219.22 o                         
   2   7   5       1028.18        950.53        48.14 o                         
   3   7   5        757.78        748.98        52.00 o                         
   4   7   5       6937.82       6822.44        78.81 o                         
   5   7   5       3938.92       3670.87        57.54 o                         
   6   7   5       2579.47       2490.33        57.36 o                         
   7   7   5        539.58        587.03        23.73 o                         
   8   7   5         13.66         19.20         9.25 o                         
   9   7   5       4573.45       4506.37       112.83 o                         
  10   7   5        443.41        531.18        29.15 o                         
 -13   8   5       1175.60       1097.75        31.52 o                         
 -12   8   5          9.35         17.14        10.94 o                         
 -11   8   5       1059.87       1065.57        30.75 o                         
 -10   8   5        354.11        411.35        26.55 o                         
  -9   8   5        162.64        144.90        13.83 o                         
  -8   8   5        153.88        156.95        17.10 o                         
  -7   8   5        796.57        791.44        28.55 o                         
  -6   8   5        863.65        964.10        58.14 o                         
  -5   8   5       3479.34       3375.86       103.04 o                         
  -4   8   5       4968.09       4768.92       101.16 o                         
  -3   8   5      21100.09      20824.26       239.90 o                         
  -2   8   5         60.99         72.30        11.93 o                         
  -1   8   5      24270.81      23988.82       277.83 o                         
   0   8   5      83157.52      79902.74       709.42 o                         
   1   8   5      28927.62      27745.67       386.33 o                         
   2   8   5         20.48        106.48        20.05 o                         
   3   8   5       2996.69       3025.10       107.23 o                         
   4   8   5        569.93        537.01        20.07 o                         
   5   8   5       5224.02       5284.80        71.68 o                         
   6   8   5       3263.83       3189.65        65.84 o                         
   7   8   5       1881.31       1909.45        48.44 o                         
   8   8   5        779.51        828.95        29.14 o                         
   9   8   5        906.37        933.90        28.09 o                         
 -13   9   5         68.10         69.80        11.98 o                         
 -12   9   5         41.58         27.74         7.23 o                         
 -11   9   5       1179.12       1111.04        29.49 o                         
 -10   9   5       3283.29       3311.83        77.19 o                         
  -9   9   5        318.79        318.70        18.92 o                         
  -8   9   5      13995.97      13867.04       137.84 o                         
  -7   9   5        210.08        199.26        15.16 o                         
  -6   9   5       9230.35       9519.16       196.83 o                         
  -5   9   5         30.62         35.48        16.03 o                         
  -4   9   5        860.23        867.02        70.47 o                         
  -3   9   5        553.44        607.82        33.39 o                         
  -2   9   5       3965.14       4157.28        95.21 o                         
  -1   9   5        815.72        756.79        41.32 o                         
   0   9   5       1697.81       1831.53        65.69 o                         
   1   9   5       1478.74       1412.08        59.82 o                         
   2   9   5      23824.82      23541.34       343.37 o                         
   3   9   5       2735.63       2639.15       101.53 o                         
   4   9   5        565.89        522.86        20.44 o                         
   5   9   5         33.69         25.55        20.28 o                         
   6   9   5       2393.00       2370.98        48.76 o                         
   7   9   5          3.07        -11.59        11.59 o                         
   8   9   5       5266.43       5209.59        79.41 o                         
   9   9   5       1910.76       1944.77        37.08 o                         
 -12  10   5       1415.94       1332.55        33.26 o                         
 -11  10   5        622.00        577.02        23.17 o                         
 -10  10   5        969.67        967.46        35.79 o                         
  -9  10   5       2402.59       2385.04        72.73 o                         
  -8  10   5        367.79        396.63        22.49 o                         
  -7  10   5       3553.97       3575.73        63.89 o                         
  -6  10   5         91.05        132.59        21.50 o                         
  -5  10   5         17.49         18.41        18.55 o                         
  -4  10   5       8645.72       8824.97       199.14 o                         
  -3  10   5       2347.92       2358.83        67.00 o                         
  -2  10   5       7709.78       7794.85       151.71 o                         
  -1  10   5      26436.10      25744.52       300.81 o                         
   0  10   5      43887.95      43447.52       522.60 o                         
   1  10   5      47108.97      46211.95       910.58 o                         
   2  10   5        227.53        236.61        27.23 o                         
   3  10   5        322.11        284.23        34.38 o                         
   4  10   5        201.84        172.08        12.53 o                         
   5  10   5       4149.31       3891.15        60.06 o                         
   6  10   5        582.91        551.88        23.04 o                         
   7  10   5        772.24        859.31        31.45 o                         
   8  10   5       2070.18       2134.06        45.74 o                         
   9  10   5       1658.29       1688.76        40.49 o                         
 -12  11   5          2.49         -2.45         5.96 o                         
 -11  11   5       2439.16       2380.52        45.07 o                         
 -10  11   5       1075.30       1115.53        47.26 o                         
  -9  11   5       8266.91       8165.41       217.69 o                         
  -8  11   5       2463.37       2667.66        58.98 o                         
  -7  11   5       6564.42       6478.39        91.13 o                         
  -6  11   5       1742.24       1625.92        78.77 o                         
  -5  11   5       2895.96       2717.11        96.06 o                         
  -4  11   5       4111.11       4210.20       133.17 o                         
  -3  11   5       3160.45       2999.66        77.55 o                         
  -2  11   5        548.40        629.47        41.55 o                         
  -1  11   5        474.25        496.70        35.91 o                         
   0  11   5       4038.20       4093.67       103.51 o                         
   1  11   5      17507.35      16555.85       238.04 o                         
   2  11   5        250.73        179.90        26.08 o                         
   3  11   5        561.18        573.60        25.80 o                         
   4  11   5        146.12        177.77        16.49 o                         
   5  11   5       2257.31       2198.52        55.99 o                         
   6  11   5        375.11        406.88        20.07 o                         
   7  11   5         42.98         46.15         9.56 o                         
   8  11   5       4695.38       4819.66        82.19 o                         
   9  11   5       3364.43       3371.06        77.41 o                         
 -12  12   5         55.04         56.27         9.81 o                         
 -11  12   5       2411.72       2535.83        45.63 o                         
 -10  12   5         11.54         -5.85        14.16 o                         
  -9  12   5       8261.07       7740.36       204.52 o                         
  -8  12   5        278.12        300.01        20.67 o                         
  -7  12   5         59.97         76.09        12.33 o                         
  -6  12   5        281.43        278.16        18.04 o                         
  -5  12   5        788.13        852.57        59.14 o                         
  -4  12   5       1552.34       1484.16        78.95 o                         
  -3  12   5       7966.46       8276.32       213.02 o                         
  -2  12   5        117.24        121.35        21.13 o                         
  -1  12   5       4324.50       4270.29       106.13 o                         
   0  12   5      74116.08      72865.52       680.79 o                         
   1  12   5      10309.51      10699.75       248.43 o                         
   2  12   5       2141.00       2256.69        82.52 o                         
   3  12   5         18.65         75.21        10.03 o                         
   4  12   5        446.54        406.61        20.66 o                         
   5  12   5        236.95        248.44        15.88 o                         
   6  12   5       1268.75       1347.44        35.38 o                         
   7  12   5        883.32        942.39        27.96 o                         
   8  12   5       2211.21       2228.97        44.55 o                         
   9  12   5       1940.47       1863.81        49.38 o                         
 -12  13   5        171.35        174.27        10.66 o                         
 -11  13   5       1391.41       1485.96        34.23 o                         
 -10  13   5          0.11         15.62        13.85 o                         
  -9  13   5       3261.88       3223.88       136.57 o                         
  -8  13   5      11576.62      11819.88       156.76 o                         
  -7  13   5       2177.11       2274.67        50.27 o                         
  -6  13   5      16717.47      16660.61       166.69 o                         
  -5  13   5       2646.75       2784.60       101.52 o                         
  -4  13   5         10.81          3.10        20.98 o                         
  -3  13   5         67.81         76.28        20.55 o                         
  -2  13   5       1388.63       1302.95        62.15 o                         
  -1  13   5       5878.33       5632.29       125.57 o                         
   0  13   5        359.30        359.71        34.85 o                         
   1  13   5       1823.23       1992.02        77.17 o                         
   2  13   5       9600.82       9548.10       215.40 o                         
   3  13   5       1622.96       1612.50        32.46 o                         
   4  13   5        254.34        301.91        17.07 o                         
   5  13   5       2804.00       2782.84        60.68 o                         
   6  13   5       1413.68       1294.23        34.41 o                         
   7  13   5       2366.40       2312.26        43.81 o                         
   8  13   5       1851.95       1990.50        48.07 o                         
   9  13   5       3001.37       2864.69        62.20 o                         
 -12  14   5       1214.42       1240.41        46.63 o                         
 -11  14   5        926.74        936.38        25.39 o                         
 -10  14   5       3590.47       3514.73        92.03 o                         
  -9  14   5          1.06         11.54        17.28 o                         
  -8  14   5       5340.24       5078.74        90.39 o                         
  -7  14   5        456.96        441.45        22.58 o                         
  -6  14   5       1433.01       1381.19        35.97 o                         
  -5  14   5         25.18         -5.53        23.57 o                         
  -4  14   5        146.08        165.63        28.29 o                         
  -3  14   5       1176.37       1151.03        75.44 o                         
  -2  14   5       1123.11       1110.01        69.78 o                         
  -1  14   5      16383.24      16299.48       238.20 o                         
   0  14   5       6607.33       6628.43       143.55 o                         
   1  14   5       9211.53       8657.19       171.37 o                         
   2  14   5         20.74         56.00        13.30 o                         
   3  14   5        256.69        332.67        15.63 o                         
   4  14   5       1852.31       1935.53        65.09 o                         
   5  14   5       5698.80       6029.44        95.90 o                         
   6  14   5        351.03        347.18        21.12 o                         
   7  14   5        597.52        533.32        23.11 o                         
   8  14   5       1544.07       1634.04        53.52 o                         
   9  14   5        700.34        723.09        62.91 o                         
 -12  15   5          3.40          7.42         4.65 o                         
 -11  15   5        149.32        151.03        10.23 o                         
 -10  15   5       1699.99       1739.61        41.04 o                         
  -9  15   5       7028.02       6806.67       192.71 o                         
  -8  15   5        887.62        920.96        35.57 o                         
  -7  15   5      23793.73      23593.62       254.50 o                         
  -6  15   5      11225.76      11180.44       121.15 o                         
  -5  15   5       3786.64       4087.78        81.99 o                         
  -4  15   5        610.40        644.69        70.55 o                         
  -3  15   5       1541.48       1476.30        80.75 o                         
  -2  15   5       2412.96       2439.72       106.55 o                         
  -1  15   5        182.14        203.11        27.31 o                         
   0  15   5        259.89        253.64        30.06 o                         
   1  15   5        244.32        198.03        28.11 o                         
   2  15   5          1.38         33.71        11.16 o                         
   3  15   5       7228.55       7246.26        84.12 o                         
   4  15   5       1001.99       1098.99        32.84 o                         
   5  15   5         63.36         33.95         9.53 o                         
   6  15   5       2684.95       2738.99        57.91 o                         
   7  15   5        963.22        934.93        29.73 o                         
   8  15   5       1709.72       1760.90        54.60 o                         
   9  15   5         31.73         41.90         7.94 o                         
 -12  16   5        312.49        330.10        18.24 o                         
 -11  16   5       3061.10       3189.39        43.64 o                         
 -10  16   5        223.18        285.64        16.87 o                         
  -9  16   5       2951.72       2914.98        75.62 o                         
  -8  16   5       1737.01       1660.89        47.01 o                         
  -7  16   5          2.69         19.16         9.63 o                         
  -6  16   5       2917.79       2913.99        49.25 o                         
  -5  16   5       7934.72       7916.80       135.07 o                         
  -4  16   5        447.00        486.69        88.66 o                         
  -3  16   5       3333.96       3347.39       126.59 o                         
  -2  16   5         87.48         73.71        24.87 o                         
  -1  16   5       3144.76       3079.48        97.91 o                         
   0  16   5      18454.33      18263.63       269.71 o                         
   1  16   5       3116.89       2945.28        69.44 o                         
   2  16   5        452.89        398.11        17.95 o                         
   3  16   5       5161.29       4894.44        69.23 o                         
   4  16   5       1011.42       1109.02        38.88 o                         
   5  16   5        358.19        332.07        22.29 o                         
   6  16   5       1556.90       1531.99        49.26 o                         
   7  16   5        334.90        326.88        33.71 o                         
   8  16   5       4647.21       4625.29       165.32 o                         
   9  16   5       1256.90       1141.85        45.32 o                         
 -11  17   5        808.67        871.27        20.72 o                         
 -10  17   5       2054.92       2087.00        42.61 o                         
  -9  17   5       8203.86       8109.52       154.77 o                         
  -8  17   5       7893.15       7828.08       115.03 o                         
  -7  17   5        891.79        977.22        34.73 o                         
  -6  17   5       9888.56       9404.20       110.76 o                         
  -5  17   5      26931.59      26633.97       347.77 o                         
  -4  17   5       1247.33       1291.93        41.60 o                         
  -3  17   5         14.17         87.85        30.99 o                         
  -2  17   5       8434.33       8632.69       220.66 o                         
  -1  17   5       3274.41       3369.84       117.30 o                         
   0  17   5       2284.11       2353.84        87.96 o                         
   1  17   5        301.76        348.05        16.53 o                         
   2  17   5       6545.64       6168.44        84.47 o                         
   3  17   5       1694.26       1639.96        49.26 o                         
   4  17   5         69.17        101.42        16.92 o                         
   5  17   5       6206.81       6472.96       129.99 o                         
   6  17   5       1652.92       1610.71        49.74 o                         
   7  17   5        316.06        289.54        19.99 o                         
   8  17   5        550.96        496.99        22.86 o                         
 -11  18   5        709.84        742.98        18.38 o                         
 -10  18   5        639.00        631.83        23.90 o                         
  -9  18   5       1335.17       1263.70        39.61 o                         
  -8  18   5       2550.20       2576.31        70.84 o                         
  -7  18   5          1.91         43.75        17.20 o                         
  -6  18   5      11497.99      11389.99       176.61 o                         
  -5  18   5       5030.37       5026.95        68.84 o                         
  -4  18   5        623.47        568.69        25.55 o                         
  -3  18   5       1679.43       1612.62        39.05 o                         
  -2  18   5       3726.18       3606.38        66.18 o                         
  -1  18   5       3175.79       3261.70        61.45 o                         
   0  18   5        665.15        504.07        19.95 o                         
   1  18   5        414.97        455.55        16.61 o                         
   2  18   5          7.28         12.88         9.39 o                         
   3  18   5        676.48        707.68        24.93 o                         
   4  18   5       2772.57       3104.59        75.06 o                         
   5  18   5       2815.99       2974.97        72.20 o                         
   6  18   5       1631.13       1707.83        62.23 o                         
   7  18   5       2485.02       2578.21        60.01 o                         
   8  18   5        654.39        578.94        23.11 o                         
 -11  19   5        335.51        305.52        12.10 o                         
 -10  19   5         52.40         72.02         8.85 o                         
  -9  19   5       1756.80       1747.74        78.63 o                         
  -8  19   5       5484.85       5381.70       146.73 o                         
  -7  19   5       7151.55       7128.84       153.47 o                         
  -6  19   5       7075.07       6873.23       108.63 o                         
  -5  19   5       1900.65       1868.75        39.24 o                         
  -4  19   5       7345.24       7289.99        86.61 o                         
  -3  19   5       3405.18       3280.91        75.85 o                         
  -2  19   5        158.36        164.41        12.66 o                         
  -1  19   5         26.58         33.96         7.18 o                         
   0  19   5          9.96         12.72         7.04 o                         
   1  19   5       4472.27       4387.13        55.78 o                         
   2  19   5        386.72        303.64        17.39 o                         
   3  19   5       5169.98       5260.10        97.05 o                         
   4  19   5        219.19        247.24        19.18 o                         
   5  19   5       3676.95       3736.48        81.19 o                         
   6  19   5       1727.03       1884.44        47.49 o                         
   7  19   5       1629.21       1594.26        52.07 o                         
   8  19   5         75.35         64.83         8.56 o                         
 -11  20   5        225.04        238.80        10.34 o                         
 -10  20   5        102.44        109.54         9.32 o                         
  -9  20   5          0.02          8.92         8.22 o                         
  -8  20   5          4.10         12.69        11.07 o                         
  -7  20   5         12.97         32.36        15.92 o                         
  -6  20   5       1762.47       1731.89        41.79 o                         
  -5  20   5       8703.13       8842.06       112.10 o                         
  -4  20   5        725.77        684.61        24.37 o                         
  -3  20   5       1636.51       1642.60        41.23 o                         
  -2  20   5       1271.25       1425.55        35.79 o                         
  -1  20   5        133.16        157.04        11.61 o                         
   0  20   5      12778.67      12070.24       105.54 o                         
   1  20   5          5.50         35.98         7.84 o                         
   2  20   5          1.87          6.27        10.04 o                         
   3  20   5       3678.83       3645.03        61.94 o                         
   4  20   5         59.66         85.45        14.16 o                         
   5  20   5       1887.37       2013.09        50.56 o                         
   6  20   5       5552.72       5632.07        95.15 o                         
   7  20   5        150.57        167.95        13.88 o                         
   8  20   5        594.22        573.20        36.37 o                         
 -11  21   5        133.51        129.04        15.90 o                         
 -10  21   5        151.38        153.35        10.00 o                         
  -9  21   5       4897.54       5144.20        71.87 o                         
  -8  21   5       1739.24       1722.36        48.33 o                         
  -7  21   5        369.60        379.99        23.73 o                         
  -6  21   5       1615.02       1687.97        51.75 o                         
  -5  21   5      14120.15      13764.65       201.48 o                         
  -4  21   5       1272.44       1198.96        32.07 o                         
  -3  21   5        101.76        134.30        13.88 o                         
  -2  21   5         30.81         36.62        10.67 o                         
  -1  21   5       5104.17       5264.60        68.38 o                         
   0  21   5       1516.93       1590.22        39.46 o                         
   1  21   5         25.22         44.03         9.43 o                         
   2  21   5       6746.26       7316.54        87.17 o                         
   3  21   5        790.49        743.96        25.02 o                         
   4  21   5       6674.53       6426.86       112.60 o                         
   5  21   5       3995.63       4225.55        75.69 o                         
   6  21   5       2495.89       2517.12        96.74 o                         
   7  21   5        462.45        440.16        29.30 o                         
   8  21   5        481.08        282.61        76.67 o                         
 -11  22   5        364.00        303.05        15.34 o                         
 -10  22   5          3.70         16.43         5.45 o                         
  -9  22   5         22.73         29.74         7.51 o                         
  -8  22   5         97.24        108.28        12.32 o                         
  -7  22   5         75.61         78.65        12.95 o                         
  -6  22   5       1991.11       2225.28        48.81 o                         
  -5  22   5        288.61        332.75        19.21 o                         
  -4  22   5        662.48        608.75        23.10 o                         
  -3  22   5      10829.24      10889.72       114.30 o                         
  -2  22   5        398.80        354.74        19.98 o                         
  -1  22   5       3944.75       3978.63        65.81 o                         
   0  22   5       2126.22       2231.89        39.48 o                         
   1  22   5        597.41        692.82        24.42 o                         
   2  22   5       1270.15       1233.38        32.80 o                         
   3  22   5       3318.43       3207.90        56.52 o                         
   4  22   5        406.67        441.43        21.16 o                         
   5  22   5       1400.74       1335.46        48.56 o                         
   6  22   5       1901.19       1790.70        69.60 o                         
   7  22   5       2292.74       2360.38        58.58 o                         
 -10  23   5        388.71        436.24        13.55 o                         
  -9  23   5          1.70         10.53         7.75 o                         
  -8  23   5         24.47         24.45         9.30 o                         
  -7  23   5        256.78        300.82        17.99 o                         
  -6  23   5       5642.82       5792.70        84.09 o                         
  -5  23   5        304.51        279.89        17.26 o                         
  -4  23   5        571.84        577.24        23.60 o                         
  -3  23   5       1051.57       1089.13        34.07 o                         
  -2  23   5        284.92        353.60        18.59 o                         
  -1  23   5        680.62        805.57        25.39 o                         
   0  23   5       4984.28       5383.19        82.46 o                         
   1  23   5       1975.26       1848.10        37.95 o                         
   2  23   5         59.68         77.58        10.30 o                         
   3  23   5       6807.61       7073.25       104.58 o                         
   4  23   5       1646.01       1740.51        50.59 o                         
   5  23   5       4312.06       4305.71        88.48 o                         
   6  23   5       2086.37       2112.29        60.72 o                         
   7  23   5       2412.70       2397.09        56.78 o                         
 -10  24   5         16.60         10.65         4.95 o                         
  -9  24   5        124.64        116.69        11.12 o                         
  -8  24   5          0.16         -7.93         7.93 o                         
  -7  24   5          1.90         14.27         8.95 o                         
  -6  24   5        119.15        130.38        13.30 o                         
  -5  24   5       1205.01       1188.41        34.55 o                         
  -4  24   5       4134.03       4297.23        76.23 o                         
  -3  24   5        370.41        350.04        20.86 o                         
  -2  24   5      19688.54      19715.28       205.81 o                         
  -1  24   5       3903.00       3878.76        56.91 o                         
   0  24   5        229.15        266.97        17.22 o                         
   1  24   5       1482.87       1495.01        33.77 o                         
   2  24   5       2732.51       2787.11        60.18 o                         
   3  24   5       4027.13       4368.91        86.57 o                         
   4  24   5         68.00         52.77        11.59 o                         
   5  24   5       2048.11       2102.89        57.12 o                         
   6  24   5        258.89        226.29        17.83 o                         
   7  24   5        554.97        518.21        24.30 o                         
 -10  25   5       2751.66       2799.96        57.55 o                         
  -9  25   5        176.09        215.26        12.01 o                         
  -8  25   5        957.54        939.67        30.83 o                         
  -7  25   5         19.46         14.03         8.09 o                         
  -6  25   5         70.78         76.67         9.45 o                         
  -5  25   5        922.62        985.87        27.69 o                         
  -4  25   5       1310.18       1440.83        41.65 o                         
  -3  25   5          9.17         24.49         9.47 o                         
  -2  25   5        132.75        140.75        15.22 o                         
  -1  25   5       7897.88       7623.94       106.05 o                         
   0  25   5         13.73         43.08         9.75 o                         
   1  25   5        236.27        194.58        14.31 o                         
   2  25   5        672.05        669.24        24.36 o                         
   3  25   5        843.03        880.41        29.11 o                         
   4  25   5       4655.33       5037.63       110.04 o                         
   5  25   5       2553.98       2567.06        61.65 o                         
   6  25   5        300.30        267.40        23.98 o                         
   7  25   5        919.10        842.13        45.38 o                         
 -10  26   5         34.22         38.86         6.98 o                         
  -9  26   5        846.40        889.79        24.00 o                         
  -8  26   5         78.41         81.68         9.01 o                         
  -7  26   5       1251.24       1246.90        35.25 o                         
  -6  26   5         45.86         47.96         7.63 o                         
  -5  26   5       1354.02       1398.13        32.40 o                         
  -4  26   5        241.33        247.15        22.23 o                         
  -3  26   5      11221.48      11363.21       139.36 o                         
  -2  26   5        388.44        443.21        23.18 o                         
  -1  26   5       3182.25       3442.86        65.15 o                         
   0  26   5      12468.29      12600.05       130.48 o                         
   1  26   5        782.06        759.39        25.71 o                         
   2  26   5        212.22        224.22        14.77 o                         
   3  26   5       2382.28       2631.20        58.79 o                         
   4  26   5        191.20        197.70        15.91 o                         
   5  26   5          1.99          4.17         9.78 o                         
   6  26   5        489.58        491.64        23.68 o                         
  -9  27   5       1609.56       1593.20        52.74 o                         
  -8  27   5         14.88         14.05         5.42 o                         
  -7  27   5         12.10         29.46         7.80 o                         
  -6  27   5       1205.22       1274.67        28.99 o                         
  -5  27   5         57.02         71.20         9.03 o                         
  -4  27   5        329.73        332.97        20.16 o                         
  -3  27   5       2598.17       2551.28        55.45 o                         
  -2  27   5        973.63       1029.75        34.51 o                         
  -1  27   5        462.73        407.77        22.43 o                         
   0  27   5        136.22        146.49        13.06 o                         
   1  27   5       2546.40       2479.43        53.25 o                         
   2  27   5       2389.06       2481.63        45.55 o                         
   3  27   5       2052.60       2062.77        39.36 o                         
   4  27   5        635.92        622.08        22.19 o                         
   5  27   5        625.84        665.27        23.38 o                         
   6  27   5       1102.48        921.70        30.59 o                         
  -9  28   5        595.22        619.91        20.05 o                         
  -8  28   5        548.11        534.33        18.76 o                         
  -7  28   5       2116.34       2069.81        38.32 o                         
  -6  28   5        142.32        127.05        10.90 o                         
  -5  28   5        709.27        678.81        20.86 o                         
  -4  28   5       2864.20       3009.15        61.32 o                         
  -3  28   5       2358.88       2321.80        51.86 o                         
  -2  28   5       6244.97       6523.01       102.02 o                         
  -1  28   5       1132.35       1170.52        46.91 o                         
   0  28   5        155.86        143.79        12.55 o                         
   1  28   5       6104.73       6319.95        79.00 o                         
   2  28   5       4072.34       4119.84        79.17 o                         
   3  28   5        713.06        729.26        22.04 o                         
   4  28   5        111.25         97.78        11.27 o                         
   5  28   5       1313.64       1197.91        77.23 o                         
   6  28   5         41.33         62.59        20.43 o                         
  -8  29   5       1705.51       1705.17        35.86 o                         
  -7  29   5        315.99        335.43        14.51 o                         
  -6  29   5        248.54        219.89        12.95 o                         
  -5  29   5        773.91        704.45        26.62 o                         
  -4  29   5       1287.17       1216.25        36.59 o                         
  -3  29   5        104.80        128.81        13.61 o                         
  -2  29   5        799.84        837.78        30.12 o                         
  -1  29   5        130.41        134.94        13.67 o                         
   0  29   5          0.25         23.19        10.03 o                         
   1  29   5        153.40        146.92        11.92 o                         
   2  29   5       1957.99       2082.83        43.53 o                         
   3  29   5        914.78        908.90        26.25 o                         
   4  29   5        172.97        194.27        16.78 o                         
   5  29   5       1180.80       1204.00        36.81 o                         
  -8  30   5         93.38         89.95         8.32 o                         
  -7  30   5        120.30        127.66        12.58 o                         
  -6  30   5         14.10          8.75         9.96 o                         
  -5  30   5        303.79        319.74        17.74 o                         
  -4  30   5        459.25        450.91        21.37 o                         
  -3  30   5       3434.83       3485.65        86.82 o                         
  -2  30   5         52.23         48.36         9.89 o                         
  -1  30   5        759.59        692.27        26.23 o                         
   0  30   5      10374.15      10600.09       123.31 o                         
   1  30   5         65.34         95.49         9.84 o                         
   2  30   5         59.18         60.65         9.85 o                         
   3  30   5         36.17         56.42         9.38 o                         
   4  30   5         69.12         46.32         8.21 o                         
   5  30   5        181.83        166.46        11.94 o                         
  -8  31   5       1103.95        898.79        43.77 o                         
  -7  31   5        826.29        839.57        24.74 o                         
  -6  31   5       2108.18       2033.39        99.02 o                         
  -5  31   5          8.05          6.30         6.70 o                         
  -4  31   5       1209.58       1286.15        34.22 o                         
  -3  31   5        100.26        114.04        11.58 o                         
  -2  31   5        353.75        343.98        19.11 o                         
  -1  31   5          0.12         10.52         9.02 o                         
   0  31   5        146.58        151.35        13.95 o                         
   1  31   5        197.92        197.55        11.69 o                         
   2  31   5       1115.57       1121.53        36.53 o                         
   3  31   5        148.71        121.59        10.94 o                         
   4  31   5          7.09          8.07         6.50 o                         
  -7  32   5         37.29         35.88        15.05 o                         
  -6  32   5        154.52        175.46        29.89 o                         
  -5  32   5        223.95        191.72        12.28 o                         
  -4  32   5        597.18        579.84        21.53 o                         
  -3  32   5        969.95        956.30        28.65 o                         
  -2  32   5       2017.87       2175.81        43.78 o                         
  -1  32   5        792.91        815.76        39.61 o                         
   0  32   5       1378.36       1407.88        39.23 o                         
   1  32   5       1077.52       1088.92        35.39 o                         
   2  32   5         82.21         83.29         8.72 o                         
   3  32   5         45.42         55.39        10.31 o                         
   4  32   5         94.33         75.82         8.33 o                         
  -6  33   5       3398.44       2915.03       159.83 o                         
  -5  33   5        248.16        227.55        14.04 o                         
  -4  33   5        723.18        744.15        22.45 o                         
  -3  33   5       3371.48       3381.18        57.56 o                         
  -2  33   5       1167.14       1159.96        29.27 o                         
  -1  33   5        162.14        175.01        12.18 o                         
   0  33   5        102.52         89.37         9.17 o                         
   1  33   5          1.34         10.09         7.40 o                         
   2  33   5        198.12        152.05        13.54 o                         
   3  33   5       1478.89       1206.94        31.30 o                         
  -6  34   5        465.10        419.39        30.73 o                         
  -5  34   5       1189.69        950.74        87.20 o                         
  -4  34   5        682.19        587.40        21.43 o                         
  -3  34   5        127.47        108.56         9.18 o                         
  -2  34   5         16.68         26.43         6.66 o                         
  -1  34   5         25.37         27.04         6.30 o                         
   0  34   5        371.16        406.47        18.85 o                         
   1  34   5         24.26         15.84        11.35 o                         
   2  34   5        741.57        653.80        30.53 o                         
   3  34   5        429.89        377.19        46.34 o                         
  -5  35   5       1217.37        982.74        47.56 o                         
  -4  35   5          0.31         22.46        14.53 o                         
  -3  35   5        185.00        189.99        17.02 o                         
  -2  35   5       2376.63       2409.65        61.79 o                         
  -1  35   5         14.80         25.12         7.13 o                         
   0  35   5         15.18         34.80         7.74 o                         
   1  35   5        916.10        773.45        31.39 o                         
   2  35   5       1270.00        948.54        70.83 o                         
  -4  36   5        218.71        143.75        18.06 o                         
  -3  36   5        281.85        258.47        29.77 o                         
  -2  36   5        637.36        545.55        65.46 o                         
  -1  36   5        879.73        811.08        34.93 o                         
   0  36   5       1082.38        935.70        43.73 o                         
  -2  37   5         41.74         20.10         8.68 o                         
  -1  37   5        121.35         94.04        13.39 o                         
 -12   0   6         27.04         43.73        11.25 o                         
 -10   0   6         21.94         50.95        13.49 o                         
  -8   0   6        531.16        420.91        25.87 o                         
  -6   0   6        592.91        603.96        55.72 o                         
  -4   0   6        774.20        829.81        70.29 o                         
  -2   0   6      12060.88      12443.09       194.64 o                         
   0   0   6         48.60         33.17        17.34 o                         
   2   0   6       2931.55       2758.09       148.98 o                         
   4   0   6       1367.57       1384.85        53.82 o                         
   6   0   6         21.00         34.68        14.28 o                         
   8   0   6         51.75         59.76        13.67 o                         
 -13   1   6         79.06         57.62         6.48 o                         
 -12   1   6        149.20        154.15        13.61 o                         
 -11   1   6         16.42         23.78         9.29 o                         
 -10   1   6        146.68        160.40        13.20 o                         
  -9   1   6          2.11         23.97         9.63 o                         
  -8   1   6         24.04         22.20         7.99 o                         
  -7   1   6        540.61        508.74        17.41 o                         
  -6   1   6      22869.00      22061.16       292.02 o                         
  -5   1   6      36752.34      36052.21       394.28 o                         
  -4   1   6        152.43        175.83        24.33 o                         
  -3   1   6       2058.50       1971.64        66.23 o                         
  -2   1   6       6276.62       6391.17        91.83 o                         
  -1   1   6        238.15        221.21        17.25 o                         
   0   1   6       1773.72       1712.75        55.55 o                         
   1   1   6          5.17         15.62        16.31 o                         
   2   1   6         67.61         73.86        20.88 o                         
   3   1   6        882.19        806.66        34.00 o                         
   4   1   6       2038.00       2062.08        41.02 o                         
   5   1   6        613.33        673.77        29.36 o                         
   6   1   6       1591.08       1733.40        46.88 o                         
   7   1   6        393.81        369.41        21.24 o                         
   8   1   6       1393.52       1443.63        52.07 o                         
   9   1   6        589.42        516.71        25.20 o                         
 -13   2   6          7.59          9.94         6.18 o                         
 -12   2   6       2241.26       2202.79        49.16 o                         
 -11   2   6        642.88        627.31        23.51 o                         
 -10   2   6        598.45        624.86        23.85 o                         
  -9   2   6       3836.02       3815.02        61.78 o                         
  -8   2   6         75.20         47.91         8.62 o                         
  -7   2   6       4226.24       3913.06        62.88 o                         
  -6   2   6        228.16        194.04        29.69 o                         
  -5   2   6       5102.22       5019.41       116.28 o                         
  -4   2   6         17.95         33.74        14.35 o                         
  -3   2   6       4905.65       5272.75       111.91 o                         
  -2   2   6       2545.81       2470.11        57.84 o                         
  -1   2   6       5033.80       5347.56        99.53 o                         
   0   2   6       1046.45        967.03        41.46 o                         
   1   2   6       6751.21       6713.00       159.77 o                         
   2   2   6         21.56         -2.38        17.73 o                         
   3   2   6      11629.82      11122.63       131.75 o                         
   4   2   6       9464.84       9140.22        98.82 o                         
   5   2   6       3351.13       3449.46        60.99 o                         
   6   2   6        166.70        147.78        15.26 o                         
   7   2   6       1191.39       1278.06        38.29 o                         
   8   2   6         53.37         44.64         9.38 o                         
   9   2   6       1730.51       1707.65        56.55 o                         
 -13   3   6        297.28        260.38        15.74 o                         
 -12   3   6        158.09        144.82        13.39 o                         
 -11   3   6       1835.99       1852.11        40.79 o                         
 -10   3   6       1767.75       1794.75        44.39 o                         
  -9   3   6        502.09        521.58        22.09 o                         
  -8   3   6       1888.88       1682.27        35.28 o                         
  -7   3   6       4574.35       4502.40        58.38 o                         
  -6   3   6      16350.36      17225.83       495.00 o                         
  -5   3   6       6146.31       6073.49       145.29 o                         
  -4   3   6       1933.64       1698.65        57.54 o                         
  -3   3   6       3985.64       3870.69        94.76 o                         
  -2   3   6       5208.09       5272.99        88.17 o                         
  -1   3   6       1147.44       1201.06        45.68 o                         
   0   3   6       4308.66       4552.95        94.40 o                         
   1   3   6        414.86        340.17        30.91 o                         
   2   3   6        728.57        717.79        54.16 o                         
   3   3   6       8642.84       8265.91       108.66 o                         
   4   3   6        276.27        243.63        19.10 o                         
   5   3   6        601.23        593.69        24.51 o                         
   6   3   6        993.06       1023.74        31.65 o                         
   7   3   6        210.08        202.86        16.37 o                         
   8   3   6          5.35         11.30         8.09 o                         
   9   3   6       1285.17       1183.04        30.91 o                         
 -13   4   6        800.47        723.38        25.90 o                         
 -12   4   6         63.20         76.32        10.76 o                         
 -11   4   6       3571.74       3697.61        59.77 o                         
 -10   4   6        142.11        157.38        15.91 o                         
  -9   4   6          1.72          0.86         8.38 o                         
  -8   4   6         51.97         81.47         8.62 o                         
  -7   4   6        141.32        107.77         9.84 o                         
  -6   4   6       1683.10       1775.86       115.19 o                         
  -5   4   6       1551.33       1459.20        68.48 o                         
  -4   4   6        427.91        459.04        30.22 o                         
  -3   4   6       2012.24       1996.28        67.58 o                         
  -2   4   6      13309.27      13828.91       158.85 o                         
  -1   4   6       1147.46       1291.62        48.29 o                         
   0   4   6       2785.51       2564.07        70.65 o                         
   1   4   6       4069.64       3955.68       103.57 o                         
   2   4   6       4249.56       4239.69       133.32 o                         
   3   4   6       5182.42       5062.77        72.49 o                         
   4   4   6         26.68         36.56        11.06 o                         
   5   4   6       2187.03       2205.35        47.61 o                         
   6   4   6        102.43         99.38        11.68 o                         
   7   4   6         98.61         99.27        11.37 o                         
   8   4   6        219.69        245.89        14.98 o                         
   9   4   6         22.16         21.53         8.89 o                         
 -13   5   6        202.62        186.89        13.23 o                         
 -12   5   6         83.27        101.57        13.66 o                         
 -11   5   6       1940.47       1939.27        47.21 o                         
 -10   5   6       2602.28       2511.53        56.78 o                         
  -9   5   6          4.17          7.62         7.79 o                         
  -8   5   6          0.79          3.90         8.58 o                         
  -7   5   6        866.86        916.76        25.92 o                         
  -6   5   6       1914.60       2130.88       126.17 o                         
  -5   5   6      15471.72      15128.29       247.66 o                         
  -4   5   6          1.52          3.39        11.66 o                         
  -3   5   6       1232.80       1061.48        49.24 o                         
  -2   5   6        420.53        425.46        25.08 o                         
  -1   5   6        933.45       1025.35        43.45 o                         
   0   5   6       2192.89       2175.93        65.64 o                         
   1   5   6       2071.43       1725.33        59.81 o                         
   2   5   6       5487.16       5630.92       156.03 o                         
   3   5   6       1420.19       1468.93        32.79 o                         
   4   5   6       2628.60       2568.69        51.36 o                         
   5   5   6        717.69        768.80        27.58 o                         
   6   5   6         73.22         93.02        11.70 o                         
   7   5   6        176.65        152.76        12.68 o                         
   8   5   6       1196.36       1256.16        38.73 o                         
   9   5   6        555.19        526.62        19.63 o                         
 -13   6   6         36.47         29.16         7.09 o                         
 -12   6   6       1370.03       1402.91        57.95 o                         
 -11   6   6        289.73        337.81        20.20 o                         
 -10   6   6       6830.26       6644.10       100.38 o                         
  -9   6   6        174.90        170.12        13.70 o                         
  -8   6   6        725.84        632.87        23.33 o                         
  -7   6   6        133.45        113.59        12.15 o                         
  -6   6   6        340.18        375.60        55.13 o                         
  -5   6   6        452.09        469.19        38.96 o                         
  -4   6   6       4501.52       4455.80       104.58 o                         
  -3   6   6        144.74        195.64        23.67 o                         
  -2   6   6       5258.29       5442.07       115.19 o                         
  -1   6   6       4180.52       4287.94       103.12 o                         
   0   6   6       4722.56       4290.08       105.47 o                         
   1   6   6       6867.43       6703.71       125.48 o                         
   2   6   6        254.03        306.77        36.31 o                         
   3   6   6       1590.69       1469.69        30.19 o                         
   4   6   6      10506.21      10187.65       108.60 o                         
   5   6   6       1159.66       1178.44        38.55 o                         
   6   6   6        167.14        146.30        15.50 o                         
   7   6   6         57.87         67.18        14.26 o                         
   8   6   6       2267.19       2344.94        53.51 o                         
   9   6   6       1594.78       1476.76        43.49 o                         
 -13   7   6         19.58          9.78         8.64 o                         
 -12   7   6       3113.94       3217.11        89.29 o                         
 -11   7   6         49.26        107.81        13.81 o                         
 -10   7   6       1876.79       1984.59        48.62 o                         
  -9   7   6       1233.67       1118.62        35.33 o                         
  -8   7   6        181.17        144.26        12.70 o                         
  -7   7   6       1796.73       1704.72        39.45 o                         
  -6   7   6        185.13        126.22        32.51 o                         
  -5   7   6         33.84         33.52        16.89 o                         
  -4   7   6        610.14        544.92        35.68 o                         
  -3   7   6       6292.46       6278.09       127.39 o                         
  -2   7   6          7.29         43.84        13.49 o                         
  -1   7   6        166.96        122.06        20.37 o                         
   0   7   6      20977.55      20975.07       273.28 o                         
   1   7   6        121.87        200.37        32.28 o                         
   2   7   6         35.83         54.23        24.41 o                         
   3   7   6        256.79        277.61        13.81 o                         
   4   7   6        241.30        256.26        15.28 o                         
   5   7   6          5.52         12.08         9.78 o                         
   6   7   6          1.59          0.56        10.51 o                         
   7   7   6        167.72        156.04        14.55 o                         
   8   7   6         22.68         25.00         8.62 o                         
   9   7   6       1614.15       1503.58        38.82 o                         
 -13   8   6          7.81         24.01         9.25 o                         
 -12   8   6          7.10         18.05         9.22 o                         
 -11   8   6      11709.51      12105.18       168.40 o                         
 -10   8   6          2.42          6.88        10.87 o                         
  -9   8   6       2999.52       2865.26        57.67 o                         
  -8   8   6        139.83        140.23        16.60 o                         
  -7   8   6          6.59         33.47         8.83 o                         
  -6   8   6         49.94         45.00         8.75 o                         
  -5   8   6       1232.51       1358.33        66.77 o                         
  -4   8   6        919.89        814.33        43.43 o                         
  -3   8   6        435.41        401.59        32.01 o                         
  -2   8   6        691.65        687.38        41.13 o                         
  -1   8   6      13152.70      12400.57       195.38 o                         
   0   8   6       4042.56       3904.47       104.00 o                         
   1   8   6        106.21         78.26        16.82 o                         
   2   8   6        594.49        698.15        64.05 o                         
   3   8   6      12426.11      12312.06       109.64 o                         
   4   8   6       1267.16       1181.60        31.44 o                         
   5   8   6        314.18        296.72        17.67 o                         
   6   8   6          3.82          2.75         9.77 o                         
   7   8   6         29.85         23.97         9.26 o                         
   8   8   6        720.74        645.47        25.95 o                         
   9   8   6       3058.58       2662.27       364.97 o                         
 -12   9   6       2350.77       2417.95        82.23 o                         
 -11   9   6       4345.76       4509.09        89.71 o                         
 -10   9   6        324.29        338.67        23.96 o                         
  -9   9   6        132.44        147.05        16.46 o                         
  -8   9   6         70.78         47.39         9.01 o                         
  -7   9   6       3655.94       3694.54        65.83 o                         
  -6   9   6        309.97        302.29        19.16 o                         
  -5   9   6       4556.13       4565.88       127.31 o                         
  -4   9   6        788.26        828.15        51.18 o                         
  -3   9   6        639.21        558.38        43.74 o                         
  -2   9   6        966.65        933.35        48.28 o                         
  -1   9   6       6590.43       6216.20       132.73 o                         
   0   9   6       7350.90       6693.03       141.71 o                         
   1   9   6       4534.95       4497.04       117.03 o                         
   2   9   6          6.51         21.09        10.17 o                         
   3   9   6       1390.46       1378.87        29.94 o                         
   4   9   6        386.67        435.61        19.22 o                         
   5   9   6       1424.66       1342.85        35.99 o                         
   6   9   6        101.17         99.57        14.68 o                         
   7   9   6        347.95        294.91        17.90 o                         
   8   9   6        637.20        686.58        22.39 o                         
   9   9   6          7.21         29.12        10.52 o                         
 -12  10   6         90.73         97.84        10.75 o                         
 -11  10   6       2772.34       2851.27        55.33 o                         
 -10  10   6       4490.47       4686.50       101.88 o                         
  -9  10   6         29.06         20.44        11.45 o                         
  -8  10   6       1092.88       1118.18        40.28 o                         
  -7  10   6        161.04        120.18        12.02 o                         
  -6  10   6        639.88        604.37        21.96 o                         
  -5  10   6        256.61        255.33        30.33 o                         
  -4  10   6       1376.22       1127.08        69.36 o                         
  -3  10   6         46.52         30.66        20.87 o                         
  -2  10   6        906.41        882.68        48.06 o                         
  -1  10   6        779.72        652.13        42.35 o                         
   0  10   6       1915.28       2218.93        80.66 o                         
   1  10   6        517.89        549.64        40.14 o                         
   2  10   6        769.80        652.28        21.47 o                         
   3  10   6       1143.43       1269.37        32.05 o                         
   4  10   6       4402.22       4423.02        65.03 o                         
   5  10   6        943.68        958.44        30.26 o                         
   6  10   6        280.20        319.07        17.50 o                         
   7  10   6        457.12        464.00        21.44 o                         
   8  10   6       6322.01       6332.73       101.10 o                         
   9  10   6        372.94        354.86        23.87 o                         
 -12  11   6       1362.36       1420.97        48.61 o                         
 -11  11   6       1205.93       1282.29        37.57 o                         
 -10  11   6         87.47        103.56        18.99 o                         
  -9  11   6         92.71         89.96        14.62 o                         
  -8  11   6        689.08        698.84        31.81 o                         
  -7  11   6          9.66         13.71        10.05 o                         
  -6  11   6        894.21        844.35        24.02 o                         
  -5  11   6       6247.31       6187.01       155.63 o                         
  -4  11   6        312.02        318.54        50.98 o                         
  -3  11   6        689.21        704.72        61.43 o                         
  -2  11   6       6711.77       6902.13       143.29 o                         
  -1  11   6        952.36        968.07        52.67 o                         
   0  11   6      20297.40      19648.71       276.72 o                         
   1  11   6       2829.47       2709.09        92.98 o                         
   2  11   6         88.10        107.71         9.35 o                         
   3  11   6        680.34        665.07        23.41 o                         
   4  11   6        816.15        808.87        27.78 o                         
   5  11   6       1662.41       1612.56        39.38 o                         
   6  11   6         61.52         56.89         9.52 o                         
   7  11   6        442.63        465.84        20.88 o                         
   8  11   6         25.26         50.19         7.86 o                         
 -12  12   6        223.73        178.54        10.93 o                         
 -11  12   6       4235.45       4443.53        65.11 o                         
 -10  12   6       1257.89       1326.78        50.01 o                         
  -9  12   6        781.01        776.70        33.49 o                         
  -8  12   6         70.55         58.16        12.65 o                         
  -7  12   6        878.87        838.46        27.14 o                         
  -6  12   6        264.12        257.49        13.98 o                         
  -5  12   6        436.06        363.97        20.19 o                         
  -4  12   6        275.61        276.84        48.64 o                         
  -3  12   6        187.09        228.93        40.28 o                         
  -2  12   6       4322.27       4267.78       112.36 o                         
  -1  12   6       2947.39       2892.08        93.93 o                         
   0  12   6        212.76        370.32        35.14 o                         
   1  12   6         65.95         71.59        10.44 o                         
   2  12   6       2712.35       2412.13        41.38 o                         
   3  12   6       2924.32       2871.18        52.16 o                         
   4  12   6       2848.55       2819.51        73.67 o                         
   5  12   6          9.12         31.92         9.65 o                         
   6  12   6        498.95        468.63        20.34 o                         
   7  12   6        737.17        729.87        25.26 o                         
   8  12   6        107.53         94.05        10.47 o                         
 -12  13   6        422.07        416.59        17.19 o                         
 -11  13   6        198.09        233.87        13.50 o                         
 -10  13   6       2549.68       2606.58        82.98 o                         
  -9  13   6       2614.97       2620.44        61.66 o                         
  -8  13   6        476.54        489.09        26.83 o                         
  -7  13   6        531.96        547.65        22.02 o                         
  -6  13   6       4619.43       4582.33        59.82 o                         
  -5  13   6       5433.85       5439.40        66.18 o                         
  -4  13   6       4180.59       4137.62       185.79 o                         
  -3  13   6       6845.03       6708.59       260.06 o                         
  -2  13   6       1276.96       1337.67        62.98 o                         
  -1  13   6        529.28        474.14        38.74 o                         
   0  13   6       3018.18       2935.82        98.39 o                         
   1  13   6        742.30        702.80        21.14 o                         
   2  13   6       2004.03       2002.39        37.80 o                         
   3  13   6        741.33        728.23        24.14 o                         
   4  13   6        675.72        739.80        30.93 o                         
   5  13   6        591.04        623.56        27.62 o                         
   6  13   6       1496.65       1534.48        48.61 o                         
   7  13   6         47.78         45.05        10.87 o                         
   8  13   6        879.88        866.21        32.77 o                         
 -12  14   6        362.45        291.59        15.90 o                         
 -11  14   6       1084.19       1107.60        27.13 o                         
 -10  14   6        709.14        685.49        34.18 o                         
  -9  14   6         28.74         25.17        11.46 o                         
  -8  14   6        791.38        836.93        34.11 o                         
  -7  14   6        488.47        455.55        21.27 o                         
  -6  14   6       1035.16       1091.39        30.45 o                         
  -5  14   6       2174.30       2201.21        40.88 o                         
  -4  14   6       2172.06       2195.94        95.11 o                         
  -3  14   6        484.85        488.22        53.72 o                         
  -2  14   6         23.14         38.64        19.56 o                         
  -1  14   6       3167.36       2867.07        96.25 o                         
   0  14   6       2742.46       2499.75        48.28 o                         
   1  14   6          0.15         20.94         6.68 o                         
   2  14   6        189.83        176.34        12.50 o                         
   3  14   6        246.94        249.91        15.15 o                         
   4  14   6       7409.44       7531.99       125.61 o                         
   5  14   6       3305.19       3304.99        65.79 o                         
   6  14   6       1232.55       1141.06        34.51 o                         
   7  14   6        135.90        114.31        10.57 o                         
   8  14   6        753.07        817.46        31.13 o                         
 -12  15   6         32.84         29.62         5.93 o                         
 -11  15   6       1214.92       1247.75        29.63 o                         
 -10  15   6          1.38          3.77        11.55 o                         
  -9  15   6        210.11        167.10        16.64 o                         
  -8  15   6       1095.35       1085.32        38.17 o                         
  -7  15   6       1902.91       1980.32        45.57 o                         
  -6  15   6         73.75         96.68        13.19 o                         
  -5  15   6      23095.13      22610.14       193.35 o                         
  -4  15   6      11936.04      11702.80       170.39 o                         
  -3  15   6        835.76        855.85        36.10 o                         
  -2  15   6       2796.89       2959.05        64.08 o                         
  -1  15   6        956.87        956.67        27.15 o                         
   0  15   6          9.63         40.89         8.77 o                         
   1  15   6       1756.52       1650.10        31.92 o                         
   2  15   6        527.94        493.30        19.08 o                         
   3  15   6       4320.80       4488.41        66.61 o                         
   4  15   6       1407.23       1407.06        39.23 o                         
   5  15   6        192.21        218.13        17.61 o                         
   6  15   6        929.98        993.89        31.74 o                         
   7  15   6          2.16          0.75         6.98 o                         
   8  15   6        433.86        465.33        22.21 o                         
 -12  16   6        202.87        163.36        16.54 o                         
 -11  16   6       2111.53       2015.35        57.90 o                         
 -10  16   6         86.78         86.52        10.73 o                         
  -9  16   6         86.70         73.07        14.87 o                         
  -8  16   6        306.26        288.53        20.36 o                         
  -7  16   6          2.25         10.33         8.48 o                         
  -6  16   6       1251.04       1246.05        32.74 o                         
  -5  16   6        456.59        447.26        19.56 o                         
  -4  16   6       1815.48       1812.39        35.82 o                         
  -3  16   6          1.60          3.46         6.50 o                         
  -2  16   6       5792.68       6043.68        66.20 o                         
  -1  16   6        472.19        417.03        15.98 o                         
   0  16   6        605.06        713.63        19.48 o                         
   1  16   6       2255.99       2308.90        38.76 o                         
   2  16   6       3467.30       3440.55        59.07 o                         
   3  16   6       4588.34       4678.32        68.21 o                         
   4  16   6        609.26        532.36        24.64 o                         
   5  16   6        278.84        287.54        19.12 o                         
   6  16   6        169.97        179.77        14.37 o                         
   7  16   6         56.43         40.82        13.10 o                         
   8  16   6        182.57        140.68        13.33 o                         
 -11  17   6         81.48         76.58         7.58 o                         
 -10  17   6        373.40        372.51        15.51 o                         
  -9  17   6        912.85        828.98        37.32 o                         
  -8  17   6        391.38        347.11        21.73 o                         
  -7  17   6         32.80         40.45         9.58 o                         
  -6  17   6      34760.48      35379.79       319.82 o                         
  -5  17   6       1590.62       1596.09        41.23 o                         
  -4  17   6        623.33        644.48        21.32 o                         
  -3  17   6       5059.70       4892.93        57.86 o                         
  -2  17   6      21645.64      21402.32       149.80 o                         
  -1  17   6        203.68        219.74        12.37 o                         
   0  17   6       3111.45       3150.04        46.16 o                         
   1  17   6         11.65          8.55         9.33 o                         
   2  17   6         72.24         74.14        10.46 o                         
   3  17   6       1742.82       1547.54        36.61 o                         
   4  17   6       3531.32       3734.34        65.70 o                         
   5  17   6         21.90         10.45        12.05 o                         
   6  17   6        996.76        972.07        34.90 o                         
   7  17   6        356.35        349.22        17.96 o                         
   8  17   6        498.07        480.02        29.71 o                         
 -11  18   6       1493.44       1485.08        28.38 o                         
 -10  18   6          8.82         20.40         5.85 o                         
  -9  18   6        193.27        195.03        18.71 o                         
  -8  18   6          7.21          7.61         8.25 o                         
  -7  18   6       3238.40       3271.26        58.75 o                         
  -6  18   6        157.42        177.59        18.35 o                         
  -5  18   6       9955.06       9695.32       106.31 o                         
  -4  18   6         92.77         77.72        13.61 o                         
  -3  18   6       3232.30       3030.69        46.96 o                         
  -2  18   6         56.34         45.80        10.10 o                         
  -1  18   6        714.03        623.85        18.93 o                         
   0  18   6       1584.40       1663.86        33.54 o                         
   1  18   6       3156.27       3140.57        49.83 o                         
   2  18   6        756.64        725.19        27.15 o                         
   3  18   6       5366.67       5346.52        81.67 o                         
   4  18   6       1128.12       1179.68        40.06 o                         
   5  18   6       1268.59       1266.54        39.61 o                         
   6  18   6        273.79        273.77        18.98 o                         
   7  18   6       1134.78       1161.24        31.03 o                         
 -11  19   6        686.53        655.58        25.53 o                         
 -10  19   6         16.48         16.29         6.25 o                         
  -9  19   6        583.51        682.12        28.48 o                         
  -8  19   6         27.73         15.59         9.78 o                         
  -7  19   6       4544.92       4615.99        82.30 o                         
  -6  19   6         29.43         24.61        10.60 o                         
  -5  19   6      28384.66      28814.53       275.11 o                         
  -4  19   6       3423.09       3551.25        57.57 o                         
  -3  19   6        114.19        113.98        10.08 o                         
  -2  19   6        111.37         98.59         9.33 o                         
  -1  19   6        102.21        137.63        11.18 o                         
   0  19   6        269.26        258.25        12.97 o                         
   1  19   6        177.24        131.91        11.74 o                         
   2  19   6         39.53         52.81         9.44 o                         
   3  19   6       2908.13       3104.63        58.63 o                         
   4  19   6        184.30        206.69        19.86 o                         
   5  19   6        617.33        596.37        26.94 o                         
   6  19   6       2073.56       2122.29        49.89 o                         
   7  19   6         32.59         32.99         7.09 o                         
 -11  20   6        791.92        724.06        21.12 o                         
 -10  20   6        568.46        559.52        17.01 o                         
  -9  20   6        618.33        635.12        21.06 o                         
  -8  20   6        971.24        971.50        29.85 o                         
  -7  20   6        735.11        751.34        26.78 o                         
  -6  20   6         22.58         11.82         9.45 o                         
  -5  20   6        160.99        183.71        16.91 o                         
  -4  20   6        171.25        172.17        17.68 o                         
  -3  20   6         11.84         13.04         8.00 o                         
  -2  20   6        219.48        248.42        13.87 o                         
  -1  20   6          5.31         19.63         7.66 o                         
   0  20   6       5933.55       5894.87        64.73 o                         
   1  20   6        301.55        352.52        18.08 o                         
   2  20   6       6476.23       6956.94        87.29 o                         
   3  20   6       2364.88       2473.71        51.32 o                         
   4  20   6       4148.60       4121.37        76.79 o                         
   5  20   6       1473.41       1506.20        44.62 o                         
   6  20   6          6.50         11.07         8.09 o                         
   7  20   6        486.93        450.01        43.72 o                         
 -11  21   6        316.44        268.08        11.94 o                         
 -10  21   6       1359.15       1500.85        48.69 o                         
  -9  21   6          5.62          2.94         7.86 o                         
  -8  21   6          6.74          8.68         9.86 o                         
  -7  21   6        334.88        330.55        17.98 o                         
  -6  21   6      10448.24      11056.36       143.75 o                         
  -5  21   6        292.88        322.08        20.79 o                         
  -4  21   6       1839.02       1758.20        41.06 o                         
  -3  21   6        204.30        198.76        14.31 o                         
  -2  21   6        893.19        775.78        21.54 o                         
  -1  21   6        158.54        134.70         9.99 o                         
   0  21   6       1320.11       1301.55        29.25 o                         
   1  21   6       1814.18       1792.85        34.60 o                         
   2  21   6        283.15        307.20        17.06 o                         
   3  21   6       1319.82       1233.10        34.88 o                         
   4  21   6       1418.24       1408.38        41.61 o                         
   5  21   6        353.84        424.67        23.08 o                         
   6  21   6        584.65        565.27        27.58 o                         
   7  21   6       1451.55       1292.81        50.64 o                         
 -10  22   6         11.55         30.30         7.67 o                         
  -9  22   6        345.26        339.56        15.91 o                         
  -8  22   6        637.32        599.69        25.94 o                         
  -7  22   6        500.18        547.41        22.14 o                         
  -6  22   6         36.74         20.77         9.04 o                         
  -5  22   6        253.57        295.13        22.03 o                         
  -4  22   6        225.27        198.25        16.57 o                         
  -3  22   6       1136.07       1084.27        31.88 o                         
  -2  22   6        627.18        541.12        20.14 o                         
  -1  22   6        121.75         88.81         9.05 o                         
   0  22   6        101.75        138.34        11.20 o                         
   1  22   6       9864.66      10132.35        96.77 o                         
   2  22   6       2417.39       2539.48        47.13 o                         
   3  22   6       6980.93       7138.25       107.41 o                         
   4  22   6        569.49        504.31        24.41 o                         
   5  22   6         28.24         23.30        13.76 o                         
   6  22   6        134.89        118.46         9.42 o                         
   7  22   6        247.63        169.78        17.38 o                         
 -10  23   6          2.46          3.95         6.44 o                         
  -9  23   6        923.86        911.59        29.79 o                         
  -8  23   6        409.50        381.35        17.89 o                         
  -7  23   6        835.07        871.14        31.56 o                         
  -6  23   6        811.39        945.97        34.34 o                         
  -5  23   6       3993.83       4118.56        76.69 o                         
  -4  23   6       1748.47       1696.69        53.86 o                         
  -3  23   6       1153.17       1166.28        45.91 o                         
  -2  23   6          5.78         10.53        17.21 o                         
  -1  23   6         99.64        117.40        10.74 o                         
   0  23   6        908.83        942.58        27.03 o                         
   1  23   6        714.87        743.24        21.85 o                         
   2  23   6        419.87        414.72        17.80 o                         
   3  23   6       4920.74       5059.83        84.33 o                         
   4  23   6         25.49         33.48         9.79 o                         
   5  23   6         16.58         14.31         7.66 o                         
   6  23   6        155.28        120.96        14.03 o                         
 -10  24   6       1599.34       1662.20        33.42 o                         
  -9  24   6       1257.58       1245.83        40.11 o                         
  -8  24   6        268.98        302.16        15.42 o                         
  -7  24   6        445.20        416.86        18.70 o                         
  -6  24   6         44.55         42.78         9.67 o                         
  -5  24   6        189.83        202.34        17.29 o                         
  -4  24   6          5.99          8.06        13.42 o                         
  -3  24   6         46.40         44.08        13.53 o                         
  -2  24   6        133.13        137.11        14.70 o                         
  -1  24   6       1905.95       1828.41        41.43 o                         
   0  24   6       7467.71       7639.20        86.54 o                         
   1  24   6       4740.81       4872.59        64.58 o                         
   2  24   6       4788.82       4896.17        69.12 o                         
   3  24   6         10.93         21.58        11.08 o                         
   4  24   6       2050.30       2134.59        57.40 o                         
   5  24   6         39.83         26.05         8.30 o                         
   6  24   6        316.54        290.68        14.60 o                         
 -10  25   6       2986.23       2753.20        76.22 o                         
  -9  25   6       1348.39       1423.29        36.69 o                         
  -8  25   6         37.33         37.99         7.49 o                         
  -7  25   6         96.92        101.16        10.44 o                         
  -6  25   6        859.99        920.37        24.97 o                         
  -5  25   6       2065.62       2127.28        51.06 o                         
  -4  25   6         52.46         72.58        15.16 o                         
  -3  25   6       1483.27       1425.94        48.29 o                         
  -2  25   6        549.51        553.80        30.86 o                         
  -1  25   6       2025.95       2088.51        54.22 o                         
   0  25   6       1117.06       1223.58        32.10 o                         
   1  25   6       1058.70       1134.76        31.46 o                         
   2  25   6       3899.20       4015.98        76.32 o                         
   3  25   6         45.27         22.45        10.76 o                         
   4  25   6        469.49        453.92        22.17 o                         
   5  25   6          4.56         -0.22         8.77 o                         
   6  25   6         52.66         55.93         9.13 o                         
  -9  26   6         26.39         37.39         7.76 o                         
  -8  26   6       4038.07       4071.80        80.23 o                         
  -7  26   6         84.21         91.95        11.91 o                         
  -6  26   6          2.88          1.81         6.17 o                         
  -5  26   6         38.48         53.52        11.54 o                         
  -4  26   6        457.91        505.88        29.49 o                         
  -3  26   6        113.19        107.72        17.69 o                         
  -2  26   6         86.83         84.02        16.73 o                         
  -1  26   6       2795.00       2917.26        57.37 o                         
   0  26   6       2032.39       2071.15        59.02 o                         
   1  26   6       1411.69       1583.05        37.36 o                         
   2  26   6       1055.61       1144.89        29.23 o                         
   3  26   6       3253.27       3399.35        69.46 o                         
   4  26   6          4.56         12.77         8.87 o                         
   5  26   6        113.47        121.80        14.60 o                         
  -9  27   6        419.25        399.45        16.62 o                         
  -8  27   6        483.73        436.01        22.06 o                         
  -7  27   6         73.83         68.61         9.59 o                         
  -6  27   6       1240.49       1227.08        29.90 o                         
  -5  27   6        624.26        594.46        44.90 o                         
  -4  27   6         68.43         59.72        13.55 o                         
  -3  27   6         11.68          5.94        11.76 o                         
  -2  27   6       5303.87       5338.58        96.89 o                         
  -1  27   6        152.93        155.84        18.17 o                         
   0  27   6      14440.42      14672.71       170.86 o                         
   1  27   6        727.88        708.88        27.23 o                         
   2  27   6         31.75         39.20        10.00 o                         
   3  27   6       1580.82       1470.13        42.93 o                         
   4  27   6       1124.01       1016.64        31.29 o                         
   5  27   6         73.10         77.30         7.59 o                         
  -9  28   6       1425.69       1156.78        50.68 o                         
  -8  28   6        187.33        194.39        14.70 o                         
  -7  28   6        915.52        934.47        26.56 o                         
  -6  28   6         99.97         87.18         8.47 o                         
  -5  28   6          1.38          5.10        12.05 o                         
  -4  28   6         72.57         79.56        13.45 o                         
  -3  28   6       1146.29       1162.35        47.32 o                         
  -2  28   6        565.21        572.36        29.37 o                         
  -1  28   6        163.95        149.16        17.21 o                         
   0  28   6       1305.57       1460.75        37.19 o                         
   1  28   6       4727.88       4881.94        89.59 o                         
   2  28   6        473.23        435.37        16.74 o                         
   3  28   6          9.63         11.09        14.62 o                         
   4  28   6       1708.55       1753.94        38.23 o                         
   5  28   6        681.06        570.88        93.32 o                         
  -8  29   6        161.04        145.95         9.78 o                         
  -7  29   6        178.32        161.63        13.51 o                         
  -6  29   6       1650.63       1574.63        43.00 o                         
  -5  29   6       3252.95       3362.19        70.75 o                         
  -4  29   6         45.85         48.13        11.47 o                         
  -3  29   6       1613.82       1549.69        46.21 o                         
  -2  29   6       1150.01       1131.13        39.20 o                         
  -1  29   6        895.53        880.00        34.45 o                         
   0  29   6        464.08        473.69        32.96 o                         
   1  29   6       2070.57       2135.17        42.62 o                         
   2  29   6         14.18         39.13         8.35 o                         
   3  29   6       1190.48       1237.27        41.18 o                         
   4  29   6         77.65         87.31        13.75 o                         
  -8  30   6       1372.17       1149.56        52.25 o                         
  -7  30   6        107.79         66.27        11.51 o                         
  -6  30   6        252.27        222.37        15.37 o                         
  -5  30   6        136.40        144.07        14.60 o                         
  -4  30   6        111.37        112.04        13.59 o                         
  -3  30   6         26.78         41.22        10.98 o                         
  -2  30   6        187.30        164.57        16.47 o                         
  -1  30   6       1724.27       1696.62        46.02 o                         
   0  30   6        209.23        202.53        24.41 o                         
   1  30   6        698.86        707.70        22.73 o                         
   2  30   6       1639.54       1554.95        40.94 o                         
   3  30   6       1067.43       1073.45        53.04 o                         
   4  30   6        147.05        101.22        31.55 o                         
  -7  31   6       1248.10       1109.82        54.91 o                         
  -6  31   6       2080.59       1897.76        68.86 o                         
  -5  31   6        733.92        720.58        27.39 o                         
  -4  31   6       4224.85       4119.40        75.95 o                         
  -3  31   6       2754.44       2839.54        63.22 o                         
  -2  31   6       3178.56       3327.81        65.37 o                         
  -1  31   6        487.20        489.94        25.95 o                         
   0  31   6       4781.90       4856.83        82.85 o                         
   1  31   6        531.16        508.38        21.92 o                         
   2  31   6        114.01        106.40        10.19 o                         
   3  31   6          0.03         -7.66         8.97 o                         
  -7  32   6        397.05        280.34        24.47 o                         
  -6  32   6        481.56        458.12        35.67 o                         
  -5  32   6         45.43         53.31        10.00 o                         
  -4  32   6        683.15        696.64        26.62 o                         
  -3  32   6          5.16         25.70         9.04 o                         
  -2  32   6       2038.85       2077.40        47.28 o                         
  -1  32   6         27.36         38.05         9.76 o                         
   0  32   6       2300.09       2381.40        48.68 o                         
   1  32   6        372.40        341.04        25.36 o                         
   2  32   6        199.70        171.97        32.28 o                         
   3  32   6        161.83        122.21        13.83 o                         
  -6  33   6        143.66        102.17        15.82 o                         
  -5  33   6       6570.18       5673.28       246.68 o                         
  -4  33   6       2624.64       2556.12        56.35 o                         
  -3  33   6       4369.11       4242.10       106.28 o                         
  -2  33   6        519.48        531.91        22.76 o                         
  -1  33   6        257.14        228.51        14.68 o                         
   0  33   6       1232.95       1170.43        30.51 o                         
   1  33   6        827.34        731.79        25.57 o                         
   2  33   6         31.96         28.62        19.35 o                         
  -5  34   6       1461.38       1154.74        51.26 o                         
  -4  34   6          6.83         27.56         9.85 o                         
  -3  34   6       1539.04       1356.94        45.88 o                         
  -2  34   6         42.91         32.81         7.25 o                         
  -1  34   6        571.37        549.15        19.92 o                         
   0  34   6        580.90        484.55        17.60 o                         
   1  34   6       1331.37       1131.61       103.77 o                         
  -4  35   6       3392.40       2448.63        75.57 o                         
  -3  35   6       2983.89       2621.35       127.79 o                         
  -2  35   6       3314.54       2913.07       234.00 o                         
  -1  35   6          2.00         13.95         7.19 o                         
 -11   0   7       1737.42       1612.67        54.39 o                         
  -9   0   7       2075.57       2249.19        64.45 o                         
  -7   0   7       2136.60       2089.39        57.77 o                         
  -5   0   7      11258.34      10453.69       298.68 o                         
  -3   0   7       2743.93       2942.97       141.06 o                         
  -1   0   7       3915.20       3773.88       162.69 o                         
   1   0   7       8393.88       8092.75       272.83 o                         
   3   0   7        192.78        150.17        16.93 o                         
   5   0   7       2420.37       2561.61        81.93 o                         
   7   0   7          1.02         16.84        15.48 o                         
 -13   1   7        351.74        270.74        19.28 o                         
 -12   1   7        288.22        283.89        16.11 o                         
 -11   1   7         78.05         72.24         9.51 o                         
 -10   1   7          6.31         23.61         8.76 o                         
  -9   1   7        525.65        477.88        20.82 o                         
  -8   1   7       2080.97       2040.71        41.38 o                         
  -7   1   7       3914.26       3462.74        59.04 o                         
  -6   1   7        309.68        340.29        19.82 o                         
  -5   1   7         65.65        107.69        23.50 o                         
  -4   1   7      16258.31      15831.46       294.46 o                         
  -3   1   7      15989.79      15344.49       226.74 o                         
  -2   1   7       7621.76       7005.25       123.14 o                         
  -1   1   7      12297.61      12054.13       194.60 o                         
   0   1   7        340.44        352.87        38.26 o                         
   1   1   7        164.47         94.42        23.91 o                         
   2   1   7        241.90        230.25        11.66 o                         
   3   1   7       5903.78       6113.30        66.00 o                         
   4   1   7       1462.86       1465.84        43.02 o                         
   5   1   7        114.62        133.58        15.37 o                         
   6   1   7          3.19         11.96         9.69 o                         
   7   1   7       1538.68       1698.44        40.05 o                         
   8   1   7         87.19         83.67         8.55 o                         
 -13   2   7          4.13          3.20         5.61 o                         
 -12   2   7         30.53         45.29         8.85 o                         
 -11   2   7        272.95        302.54        15.88 o                         
 -10   2   7       5317.90       5491.01        73.31 o                         
  -9   2   7        385.23        439.29        20.08 o                         
  -8   2   7        813.83        744.76        24.59 o                         
  -7   2   7        157.73        143.26        11.19 o                         
  -6   2   7      15919.57      15198.18       147.29 o                         
  -5   2   7       1029.43       1080.04        63.48 o                         
  -4   2   7          2.60         14.55        16.76 o                         
  -3   2   7         14.61         25.41        15.69 o                         
  -2   2   7       9624.37       9520.65       148.26 o                         
  -1   2   7        807.74        765.14        45.27 o                         
   0   2   7        701.40        579.26        46.85 o                         
   1   2   7        986.85        955.15        63.60 o                         
   2   2   7        692.36        740.73        18.68 o                         
   3   2   7       6069.64       6052.88        65.71 o                         
   4   2   7        641.56        573.51        21.28 o                         
   5   2   7         90.84        104.53        13.77 o                         
   6   2   7       2058.15       2130.24        49.70 o                         
   7   2   7       1332.40       1361.22        40.51 o                         
   8   2   7        511.57        545.68        21.44 o                         
 -13   3   7        428.44        399.43        23.50 o                         
 -12   3   7       1354.48       1324.33        34.25 o                         
 -11   3   7         56.60         51.93         8.78 o                         
 -10   3   7        985.33       1024.73        31.79 o                         
  -9   3   7       1223.31       1278.36        33.14 o                         
  -8   3   7        638.68        614.68        23.16 o                         
  -7   3   7        276.85        309.76        15.24 o                         
  -6   3   7          0.55         14.93         8.13 o                         
  -5   3   7       5648.77       5266.74       144.22 o                         
  -4   3   7       1838.47       1838.82        72.82 o                         
  -3   3   7      10638.32      10239.64       178.47 o                         
  -2   3   7      11796.07      11978.78       214.89 o                         
  -1   3   7       4864.01       4802.69       104.29 o                         
   0   3   7         24.39         16.55        17.73 o                         
   1   3   7        675.58        705.25        38.97 o                         
   2   3   7       2270.34       2205.52        35.55 o                         
   3   3   7      10372.45      10040.74        94.71 o                         
   4   3   7        281.08        290.64        15.92 o                         
   5   3   7        320.42        303.45        17.98 o                         
   6   3   7        709.74        719.95        34.57 o                         
   7   3   7        814.97        806.75        30.04 o                         
   8   3   7        357.07        350.47        17.61 o                         
 -13   4   7        113.33        118.32        13.58 o                         
 -12   4   7         99.35        110.96        10.90 o                         
 -11   4   7       5067.16       5164.42        69.80 o                         
 -10   4   7        715.04        711.10        28.35 o                         
  -9   4   7       1461.63       1363.08        38.79 o                         
  -8   4   7         36.48         52.70         8.37 o                         
  -7   4   7       1046.71       1104.12        28.09 o                         
  -6   4   7        264.82        269.65        14.55 o                         
  -5   4   7       8266.42       8188.99       184.03 o                         
  -4   4   7       6006.25       6087.88       136.57 o                         
  -3   4   7       3084.93       3183.03       109.07 o                         
  -2   4   7       3385.71       3376.29        84.54 o                         
  -1   4   7       3610.30       3403.45        87.50 o                         
   0   4   7       2448.09       2285.75        82.57 o                         
   1   4   7        175.00        153.28        13.99 o                         
   2   4   7      10837.00      10457.56        92.26 o                         
   3   4   7        116.22        110.40        12.93 o                         
   4   4   7       3113.78       3171.14        52.38 o                         
   5   4   7        353.25        378.11        19.49 o                         
   6   4   7       1327.34       1197.12        31.74 o                         
   7   4   7        160.83        158.60        16.17 o                         
   8   4   7       1032.68       1088.62        31.38 o                         
 -13   5   7        892.99        730.71        31.38 o                         
 -12   5   7        293.17        305.84        15.91 o                         
 -11   5   7       4565.02       4759.40        75.51 o                         
 -10   5   7        236.39        276.58        22.45 o                         
  -9   5   7        870.33        833.01        30.26 o                         
  -8   5   7       1434.63       1457.42        33.46 o                         
  -7   5   7        329.99        302.83        15.68 o                         
  -6   5   7       1365.38       1341.88        32.07 o                         
  -5   5   7        222.01        258.67        30.05 o                         
  -4   5   7       2606.93       2417.33        83.82 o                         
  -3   5   7       3714.12       3781.97       120.28 o                         
  -2   5   7      11406.48      10864.67       164.63 o                         
  -1   5   7       2183.12       2286.54        71.92 o                         
   0   5   7       7713.74       7397.25       155.58 o                         
   1   5   7       1742.34       1719.74        35.46 o                         
   2   5   7          1.83         28.96         7.53 o                         
   3   5   7        186.60        194.32        11.75 o                         
   4   5   7       9248.97       9291.65       112.57 o
[truncated: 184,681 more chars]
